# Supplementary material for: Subcellular location of source proteins improves prediction of neoantigens for immunotherapy
Source: EMBO J. 2022 Oct 31;41(24):e111071. doi: 10.15252/embj.2022111071 (PMC9753441; doi:10.15252/embj.2022111071)
Supplement: Supplementary file 2 — Dataset EV1 [file EMBJ-41-e111071-s003.xlsx]

## Sheet: Legend
Dataset EV1. Cox proportional hazards results fitting patient outcomes with PHBR score, gender, age at treatment with immunotherapy, and TMB for datasets derived focusing on (bottom) the entire FM gene panel or (top) the subset of 40 genes that occur in locations seen to be previously immunogenic.

## Sheet: Supplementary_Data1.novel_elute
SEQUENCE	Accession	MHC	cell_line	uniprot_id
DEVFKYLAKAYASN	O75976|CBPD_HUMAN:O75976-2|CBPD_HUMAN	DRB1_0802	SPACHECO (9072)	O75976
DDEVFKYLAKAYASNH	O75976|CBPD_HUMAN:O75976-2|CBPD_HUMAN	DRB1_0802	SPACHECO (9072)	O75976
AEAFEAIPRALAEN	P50990-2|TCPQ_HUMAN:P50990|TCPQ_HUMAN	DRB1_0802	SPACHECO (9072)	P50990-2
NREDYRQIAKAYARIG	P31948|STIP1_HUMAN:P31948-2|STIP1_HUMAN	DRB1_0802	SPACHECO (9072)	P31948
VPYFEAIQKGTGARP	P49588-2|SYAC_HUMAN:P49588|SYAC_HUMAN	DRB1_0802	SPACHECO (9072)	P49588-2
GPGGYVAAIKAAQLG	P09622|DLDH_HUMAN:P09622-3|DLDH_HUMAN	DRB1_0802	SPACHECO (9072)	P09622
SDDEVFKYLAKAYASNH	O75976|CBPD_HUMAN:O75976-2|CBPD_HUMAN	DRB1_0802	SPACHECO (9072)	O75976
VGMFVALTKLGQPDA	P13765|DOB_HUMAN	DRB1_0802	SPACHECO (9072)	P13765
LPEDLYHLIKKAVAVRK	P62277|RS13_HUMAN	DRB1_0802	SPACHECO (9072)	P62277
DEVFKYLAKAYASNHP	O75976|CBPD_HUMAN:O75976-2|CBPD_HUMAN	DRB1_0802	SPACHECO (9072)	O75976
DDEVFKYLAKAYASNHP	O75976|CBPD_HUMAN:O75976-2|CBPD_HUMAN	DRB1_0802	SPACHECO (9072)	O75976
FAEAFEAIPRALAENSG	P50990-2|TCPQ_HUMAN:P50990|TCPQ_HUMAN	DRB1_0802	SPACHECO (9072)	P50990-2
DDEVFKYLAKAYASN	O75976|CBPD_HUMAN:O75976-2|CBPD_HUMAN	DRB1_0802	SPACHECO (9072)	O75976
GPGGYVAAIKAAQLGF	P09622|DLDH_HUMAN:P09622-3|DLDH_HUMAN	DRB1_0802	SPACHECO (9072)	P09622
SDDEVFKYLAKAYASN	O75976|CBPD_HUMAN:O75976-2|CBPD_HUMAN	DRB1_0802	SPACHECO (9072)	O75976
ADTYAVVQKRGAPA	Q99952-2|PTN18_HUMAN:Q99952|PTN18_HUMAN	DRB1_0802	SPACHECO (9072)	Q99952-2
VGMFVALTKLGQPD	P13765|DOB_HUMAN	DRB1_0802	SPACHECO (9072)	P13765
GPGGYVAAIKAAQL	P09622|DLDH_HUMAN:P09622-3|DLDH_HUMAN	DRB1_0802	SPACHECO (9072)	P09622
DEVFKYLAKAYAS	O75976|CBPD_HUMAN:O75976-2|CBPD_HUMAN	DRB1_0802	SPACHECO (9072)	O75976
ADPFASLKKVGQDS	Q96MC6|MF14A_HUMAN	DRB1_0802	SPACHECO (9072)	Q96MC6
DVGMFVALTKLGQPD	P13765|DOB_HUMAN	DRB1_0802	SPACHECO (9072)	P13765
SADRYVAIARALPAGP	P46092|CCR10_HUMAN	DRB1_0802	SPACHECO (9072)	P46092
DDEVFKYLAKAYAS	O75976|CBPD_HUMAN:O75976-2|CBPD_HUMAN	DRB1_0802	SPACHECO (9072)	O75976
LPEDLYHLIKKAVAVRKH	P62277|RS13_HUMAN	DRB1_0802	SPACHECO (9072)	P62277
ADRYVAIARALPAGP	P46092|CCR10_HUMAN	DRB1_0802	SPACHECO (9072)	P46092
LPEDLYHLIKKAVAVR	P62277|RS13_HUMAN	DRB1_0802	SPACHECO (9072)	P62277
DVGMFVALTKLGQPDA	P13765|DOB_HUMAN	DRB1_0802	SPACHECO (9072)	P13765
SDDEVFKYLAKAYASNHP	O75976|CBPD_HUMAN:O75976-2|CBPD_HUMAN	DRB1_0802	SPACHECO (9072)	O75976
GPGGYVAAIKAAQLGFK	P09622|DLDH_HUMAN:P09622-3|DLDH_HUMAN	DRB1_0802	SPACHECO (9072)	P09622
YEGEYQGIPRAESGGK	Q7L0J3|SV2A_HUMAN:Q7L0J3-2|SV2A_HUMAN	DRB1_0802	SPACHECO (9072)	Q7L0J3
KEPWKAMEKAEGTPGPH	Q96JA1-2|LRIG1_HUMAN	DRB1_0802	SPACHECO (9072)	Q96JA1-2
IPMAYVPVSRAVSQKFG	P49247|RPIA_HUMAN	DRB1_0802	SPACHECO (9072)	P49247
ADRYVAIARALPAGPR	P46092|CCR10_HUMAN	DRB1_0802	SPACHECO (9072)	P46092
REEHWVGLKKEPGHP	Q07108|CD69_HUMAN	DRB1_0802	SPACHECO (9072)	Q07108
ETRELVAIKKVLQDKRF	P49840|GSK3A_HUMAN	DRB1_0802	SPACHECO (9072)	P49840
DDEVFKYLAKAYASNHPI	O75976|CBPD_HUMAN:O75976-2|CBPD_HUMAN	DRB1_0802	SPACHECO (9072)	O75976
DLYHLIKKAVAVR	P62277|RS13_HUMAN	DRB1_0802	SPACHECO (9072)	P62277
LDVYKLIRKSASSR	P53794|SC5A3_HUMAN	DRB1_0802	SPACHECO (9072)	P53794
RDSFKAFAKALGVMD	P26572|MGAT1_HUMAN	DRB1_0802	SPACHECO (9072)	P26572
DNTYTVKYTPVQQGP	P21333-2|FLNA_HUMAN:P21333|FLNA_HUMAN	DRB1_0802	SPACHECO (9072)	P21333-2
GRDSFKAFAKALGVMD	P26572|MGAT1_HUMAN	DRB1_0802	SPACHECO (9072)	P26572
SDVGMFVALTKLGQPDA	P13765|DOB_HUMAN	DRB1_0802	SPACHECO (9072)	P13765
RPRAPIIAVTRNPQTAR	P14618|KPYM_HUMAN:P14618-2|KPYM_HUMAN	DRB1_0802	SPACHECO (9072)	P14618
SADRYVAIARALPAGPR	P46092|CCR10_HUMAN	DRB1_0802	SPACHECO (9072)	P46092
DNDTFTVKYTPRGAGS	P21333-2|FLNA_HUMAN:P21333|FLNA_HUMAN	DRB1_0802	SPACHECO (9072)	P21333-2
IKSYFLIVRKNIQDS	O00429-7|DNM1L_HUMAN:O00429-2|DNM1L_HUMAN:O00429|DNM1L_HUMAN:O00429-8|DNM1L_HUMAN:O00429-6|DNM1L_HUMAN:O00429-4|DNM1L_HUMAN:O00429-5|DNM1L_HUMAN:O00429-3|DNM1L_HUMAN	DRB1_0802	SPACHECO (9072)	O00429-7
DRYVAIARALPAGP	P46092|CCR10_HUMAN	DRB1_0802	SPACHECO (9072)	P46092
YPTIKILKKGQAVD	P13667|PDIA4_HUMAN	DRB1_0802	SPACHECO (9072)	P13667
EEHWVGLKKEPGHPW	Q07108|CD69_HUMAN	DRB1_0802	SPACHECO (9072)	Q07108
DGQEYAQVIKMLGNGR	P47813|IF1AX_HUMAN:O14602|IF1AY_HUMAN	DRB1_0802	SPACHECO (9072)	P47813
TGVFTTMEKAGAHLQ	P04406|G3P_HUMAN:P04406-2|G3P_HUMAN	DRB1_0802	SPACHECO (9072)	P04406
EQIYKLAKKGLTPS	P62277|RS13_HUMAN	DRB1_0802	SPACHECO (9072)	P62277
GDFYSLLSKLLGERE	P19021-6|AMD_HUMAN:P19021|AMD_HUMAN:P19021-5|AMD_HUMAN:P19021-4|AMD_HUMAN:P19021-3|AMD_HUMAN	DRB1_0802	SPACHECO (9072)	P19021-6
DVGMFVALTKLGQPDAE	P13765|DOB_HUMAN	DRB1_0802	SPACHECO (9072)	P13765
PATYSLVNKVKNKKT	Q6UWF3-3|SCIMP_HUMAN:Q6UWF3|SCIMP_HUMAN	DRB1_0802	SPACHECO (9072)	Q6UWF3-3
REEHWVGLKKEPGHPW	Q07108|CD69_HUMAN	DRB1_0802	SPACHECO (9072)	Q07108
DVNEYAPVFKEKSYKA	O94985-2|CSTN1_HUMAN:O94985|CSTN1_HUMAN	DRB1_0802	SPACHECO (9072)	O94985-2
STGVFTTMEKAGAHLQ	P04406|G3P_HUMAN:P04406-2|G3P_HUMAN	DRB1_0802	SPACHECO (9072)	P04406
EGEYQGIPRAESGG	Q7L0J3|SV2A_HUMAN:Q7L0J3-2|SV2A_HUMAN	DRB1_0802	SPACHECO (9072)	Q7L0J3
RDSFKAFAKALGVM	P26572|MGAT1_HUMAN	DRB1_0802	SPACHECO (9072)	P26572
DNDTFTVKYTPRGAGSY	P21333-2|FLNA_HUMAN:P21333|FLNA_HUMAN	DRB1_0802	SPACHECO (9072)	P21333-2
VNEYAPVFKEKSYKA	O94985-2|CSTN1_HUMAN:O94985|CSTN1_HUMAN	DRB1_0802	SPACHECO (9072)	O94985-2
SDGSYRIFSKGASEII	P20020|AT2B1_HUMAN:P20020-4|AT2B1_HUMAN:P20020-5|AT2B1_HUMAN:P20020-2|AT2B1_HUMAN:P20020-3|AT2B1_HUMAN:P20020-6|AT2B1_HUMAN	DRB1_0802	SPACHECO (9072)	P20020
RDSFKAFAKALGVMDD	P26572|MGAT1_HUMAN	DRB1_0802	SPACHECO (9072)	P26572
TSDDEVFKYLAKAYASNHP	O75976|CBPD_HUMAN:O75976-2|CBPD_HUMAN	DRB1_0802	SPACHECO (9072)	O75976
DPFASLKKVGQDS	Q96MC6|MF14A_HUMAN	DRB1_0802	SPACHECO (9072)	Q96MC6
RPTYTNLNRLISQ	P68363|TBA1B_HUMAN	DRB1_0802	SPACHECO (9072)	P68363
ASVFVKLQKPNAAIR	P50502|F10A1_HUMAN	DRB1_0802	SPACHECO (9072)	P50502
DNDTFTVKYTPRGAG	P21333-2|FLNA_HUMAN:P21333|FLNA_HUMAN	DRB1_0802	SPACHECO (9072)	P21333-2
KGKNIKIISKIENHEG	P14618|KPYM_HUMAN:P14618-2|KPYM_HUMAN	DRB1_0802	SPACHECO (9072)	P14618
RPRAPIIAVTRNPQTA	P14618|KPYM_HUMAN:P14618-2|KPYM_HUMAN	DRB1_0802	SPACHECO (9072)	P14618
GPVAEYLKISKEIGGDV	Q01518-2|CAP1_HUMAN:Q01518|CAP1_HUMAN	DRB1_0802	SPACHECO (9072)	Q01518-2
DNTYTVKYTPVQQGPV	P21333-2|FLNA_HUMAN:P21333|FLNA_HUMAN	DRB1_0802	SPACHECO (9072)	P21333-2
GKNIKIISKIENHEG	P14618|KPYM_HUMAN:P14618-2|KPYM_HUMAN	DRB1_0802	SPACHECO (9072)	P14618
APDFSKLARAAAVS	O00468-6|AGRIN_HUMAN:O00468-3|AGRIN_HUMAN:O00468-5|AGRIN_HUMAN:O00468-4|AGRIN_HUMAN:O00468-7|AGRIN_HUMAN:O00468|AGRIN_HUMAN:O00468-2|AGRIN_HUMAN	DRB1_0802	SPACHECO (9072)	O00468-6
ERPTYTNLNRLISQ	P68363|TBA1B_HUMAN	DRB1_0802	SPACHECO (9072)	P68363
GRDSFKAFAKALGVMDD	P26572|MGAT1_HUMAN	DRB1_0802	SPACHECO (9072)	P26572
EPGRWEELTRVQGKK	O00533|NCHL1_HUMAN:O00533-2|NCHL1_HUMAN	DRB1_0802	SPACHECO (9072)	O00533
DLRDIKIVKKLGGTID	P50991|TCPD_HUMAN:P50991-2|TCPD_HUMAN	DRB1_0802	SPACHECO (9072)	P50991
GDFYSLLSKLLGER	P19021-6|AMD_HUMAN:P19021|AMD_HUMAN:P19021-5|AMD_HUMAN:P19021-4|AMD_HUMAN:P19021-3|AMD_HUMAN	DRB1_0802	SPACHECO (9072)	P19021-6
YPTIKILKKGQAVDY	P13667|PDIA4_HUMAN	DRB1_0802	SPACHECO (9072)	P13667
VENDFLPVEKTIGKKLP	Q96B97-2|SH3K1_HUMAN	DRB1_0802	SPACHECO (9072)	Q96B97-2
DKTYSYLNKLPVKSE	P61916-2|NPC2_HUMAN:P61916|NPC2_HUMAN	DRB1_0802	SPACHECO (9072)	P61916-2
TGVFTTMEKAGAHL	P04406|G3P_HUMAN:P04406-2|G3P_HUMAN	DRB1_0802	SPACHECO (9072)	P04406
QPPATYSLVNKVKNKKT	Q6UWF3-3|SCIMP_HUMAN:Q6UWF3|SCIMP_HUMAN	DRB1_0802	SPACHECO (9072)	Q6UWF3-3
SDDEVFKYLAKAYASNHPI	O75976|CBPD_HUMAN:O75976-2|CBPD_HUMAN	DRB1_0802	SPACHECO (9072)	O75976
GPFSFSVIDKPPGMA	Q14126|DSG2_HUMAN	DRB1_0802	SPACHECO (9072)	Q14126
LTPTFYGAIKNLGTNQ	Q8NCL4|GALT6_HUMAN	DRB1_0802	SPACHECO (9072)	Q8NCL4
KDKTYSYLNKLPVKSE	P61916-2|NPC2_HUMAN:P61916|NPC2_HUMAN	DRB1_0802	SPACHECO (9072)	P61916-2
VNEYAPVFKEKSYK	O94985-2|CSTN1_HUMAN:O94985|CSTN1_HUMAN	DRB1_0802	SPACHECO (9072)	O94985-2
TGVFTTMEKAGAH	P04406|G3P_HUMAN:P04406-2|G3P_HUMAN	DRB1_0802	SPACHECO (9072)	P04406
IGIDFKIKTVELQGKK	P61026|RAB10_HUMAN	DRB1_0802	SPACHECO (9072)	P61026
AVGVIKAVDKKAAGAG	P68104-2|EF1A1_HUMAN:P68104|EF1A1_HUMAN:Q5VTE0|EF1A3_HUMAN	DRB1_0802	SPACHECO (9072)	P68104-2
MREFEVLKKLNHKN	Q9UHD2|TBK1_HUMAN	DRB1_0802	SPACHECO (9072)	Q9UHD2
AIEDFVQKGSAQSVKK	Q460N5-3|PAR14_HUMAN:Q460N5-4|PAR14_HUMAN:Q460N5-1|PAR14_HUMAN:Q460N5|PAR14_HUMAN	DRB1_0802	SPACHECO (9072)	Q460N5-3
GKNIKIISKIENHE	P14618|KPYM_HUMAN:P14618-2|KPYM_HUMAN	DRB1_0802	SPACHECO (9072)	P14618
DRDQFAKLVREVAAPD	Q14254|FLOT2_HUMAN	DRB1_0802	SPACHECO (9072)	Q14254
TPTFYGAIKNLGTNQ	Q8NCL4|GALT6_HUMAN	DRB1_0802	SPACHECO (9072)	Q8NCL4
APPGYNIAVKPDQIQ	P36383|CXG1_HUMAN	DRB1_0802	SPACHECO (9072)	P36383
ERPTYTNLNRLISQIV	P68363|TBA1B_HUMAN	DRB1_0802	SPACHECO (9072)	P68363
YPTIKILKKGQAVDYE	P13667|PDIA4_HUMAN	DRB1_0802	SPACHECO (9072)	P13667
ESTGVFTTMEKAGAHLQ	P04406|G3P_HUMAN:P04406-2|G3P_HUMAN	DRB1_0802	SPACHECO (9072)	P04406
VFKGKYKELNKETSRWT	Q9H3S1-2|SEM4A_HUMAN:Q9H3S1|SEM4A_HUMAN	DRB1_0802	SPACHECO (9072)	Q9H3S1-2
QPPATYSLVNKVKNKK	Q6UWF3-3|SCIMP_HUMAN:Q6UWF3|SCIMP_HUMAN	DRB1_0802	SPACHECO (9072)	Q6UWF3-3
ERPTYTNLNRLISQI	P68363|TBA1B_HUMAN	DRB1_0802	SPACHECO (9072)	P68363
EKGKNIKIISKIENHEG	P14618|KPYM_HUMAN:P14618-2|KPYM_HUMAN	DRB1_0802	SPACHECO (9072)	P14618
STGVFTTMEKAGAH	P04406|G3P_HUMAN:P04406-2|G3P_HUMAN	DRB1_0802	SPACHECO (9072)	P04406
SGVSLAALKKALAAAG	P10412|H14_HUMAN:P16403|H12_HUMAN:P16402|H13_HUMAN	DRB1_0802	SPACHECO (9072)	P10412
IEDFVQKGSAQSVKK	Q460N5-3|PAR14_HUMAN:Q460N5-4|PAR14_HUMAN:Q460N5-1|PAR14_HUMAN:Q460N5|PAR14_HUMAN	DRB1_0802	SPACHECO (9072)	Q460N5-3
DPKRKIIGVFKPKSEEP	Q8TCG2|P4K2B_HUMAN	DRB1_0802	SPACHECO (9072)	Q8TCG2
DSFKAFAKALGVMD	P26572|MGAT1_HUMAN	DRB1_0802	SPACHECO (9072)	P26572
VGVIKAVDKKAAGAG	P68104-2|EF1A1_HUMAN:P68104|EF1A1_HUMAN:Q5VTE0|EF1A3_HUMAN	DRB1_0802	SPACHECO (9072)	P68104-2
DGQEYAQVIKMLGNGRL	P47813|IF1AX_HUMAN:O14602|IF1AY_HUMAN	DRB1_0802	SPACHECO (9072)	P47813
DVNEYAPVFKEKSYK	O94985-2|CSTN1_HUMAN:O94985|CSTN1_HUMAN	DRB1_0802	SPACHECO (9072)	O94985-2
GQVIVAIPKLQTQQ	O00462|MANBA_HUMAN	DRB1_0802	SPACHECO (9072)	O00462
DVNEYAPVFKEKSYKAT	O94985-2|CSTN1_HUMAN:O94985|CSTN1_HUMAN	DRB1_0802	SPACHECO (9072)	O94985-2
VAVGVIKAVDKKAAGAG	P68104-2|EF1A1_HUMAN:P68104|EF1A1_HUMAN:Q5VTE0|EF1A3_HUMAN	DRB1_0802	SPACHECO (9072)	P68104-2
SQDDIKGIQKLYGKR	P09237|MMP7_HUMAN	DRB1_0802	SPACHECO (9072)	P09237
TGRDSFKAFAKALGVMDD	P26572|MGAT1_HUMAN	DRB1_0802	SPACHECO (9072)	P26572
LPTNFRDLSKPIGALNP	P50851-2|LRBA_HUMAN:P50851|LRBA_HUMAN	DRB1_0802	SPACHECO (9072)	P50851-2
KPPSYNVATTLPSYDE	Q9BT67|NFIP1_HUMAN	DRB1_0802	SPACHECO (9072)	Q9BT67
GAPDFSKLARAAAVS	O00468-6|AGRIN_HUMAN:O00468-3|AGRIN_HUMAN:O00468-5|AGRIN_HUMAN:O00468-4|AGRIN_HUMAN:O00468-7|AGRIN_HUMAN:O00468|AGRIN_HUMAN:O00468-2|AGRIN_HUMAN	DRB1_0802	SPACHECO (9072)	O00468-6
EEPGRWEELTRVQGKK	O00533|NCHL1_HUMAN:O00533-2|NCHL1_HUMAN	DRB1_0802	SPACHECO (9072)	O00533
APIIAVTRNPQTA	P14618|KPYM_HUMAN:P14618-2|KPYM_HUMAN	DRB1_0802	SPACHECO (9072)	P14618
GDFYSLLSKLLGERED	P19021-6|AMD_HUMAN:P19021|AMD_HUMAN:P19021-5|AMD_HUMAN:P19021-4|AMD_HUMAN:P19021-3|AMD_HUMAN	DRB1_0802	SPACHECO (9072)	P19021-6
GYPTIKILKKGQAVDYE	P13667|PDIA4_HUMAN	DRB1_0802	SPACHECO (9072)	P13667
SDGSYRIFSKGASEIIL	P20020|AT2B1_HUMAN:P20020-4|AT2B1_HUMAN:P20020-5|AT2B1_HUMAN:P20020-2|AT2B1_HUMAN:P20020-3|AT2B1_HUMAN:P20020-6|AT2B1_HUMAN	DRB1_0802	SPACHECO (9072)	P20020
TGVFTTMEKAGAHLQG	P04406|G3P_HUMAN:P04406-2|G3P_HUMAN	DRB1_0802	SPACHECO (9072)	P04406
DKTYSYLNKLPVKS	P61916-2|NPC2_HUMAN:P61916|NPC2_HUMAN	DRB1_0802	SPACHECO (9072)	P61916-2
GVFQILIRNRATD	P46531|NOTC1_HUMAN	DRB1_0802	SPACHECO (9072)	P46531
IERPTYTNLNRLISQI	P68363|TBA1B_HUMAN	DRB1_0802	SPACHECO (9072)	P68363
APDLPEDLYHLIKKAVAVRK	P62277|RS13_HUMAN	DRB1_0802	SPACHECO (9072)	P62277
IGIDFKIKTVELQGKKI	P61026|RAB10_HUMAN	DRB1_0802	SPACHECO (9072)	P61026
TPTFYGAIKNLGTN	Q8NCL4|GALT6_HUMAN	DRB1_0802	SPACHECO (9072)	Q8NCL4
AIEDFVQKGSAQSVKKV	Q460N5-3|PAR14_HUMAN:Q460N5-4|PAR14_HUMAN:Q460N5-1|PAR14_HUMAN:Q460N5|PAR14_HUMAN	DRB1_0802	SPACHECO (9072)	Q460N5-3
VADFFIKAVPQSPEN	Q709C8-3|VP13C_HUMAN:Q709C8|VP13C_HUMAN:Q709C8-4|VP13C_HUMAN:Q709C8-2|VP13C_HUMAN	DRB1_0802	SPACHECO (9072)	Q709C8-3
GVSLAALKKALAAAG	P10412|H14_HUMAN:P16403|H12_HUMAN:P16402|H13_HUMAN:Q02539|H11_HUMAN	DRB1_0802	SPACHECO (9072)	P10412
TPTFYGAIKNLGTNQC	Q8NCL4|GALT6_HUMAN	DRB1_0802	SPACHECO (9072)	Q8NCL4
STGVFTTMEKAGAHLQG	P04406|G3P_HUMAN:P04406-2|G3P_HUMAN	DRB1_0802	SPACHECO (9072)	P04406
STGVFTTMEKAGAHL	P04406|G3P_HUMAN:P04406-2|G3P_HUMAN	DRB1_0802	SPACHECO (9072)	P04406
SDVGMFVALTKLGQPDAE	P13765|DOB_HUMAN	DRB1_0802	SPACHECO (9072)	P13765
EDLRSWTAADKAAQITQ	Q9TNN7|1C05_HUMAN	DRB1_0802	SPACHECO (9072)	Q9TNN7
KDKTYSYLNKLPVKSEY	P61916-2|NPC2_HUMAN:P61916|NPC2_HUMAN	DRB1_0802	SPACHECO (9072)	P61916-2
IQHFQAMVKALEKEA	Q06481-3|APLP2_HUMAN:Q06481|APLP2_HUMAN:Q06481-6|APLP2_HUMAN	DRB1_0802	SPACHECO (9072)	Q06481-3
EREAILAIHKEAQRIA	O43707|ACTN4_HUMAN:O43707-3|ACTN4_HUMAN:O43707-2|ACTN4_HUMAN	DRB1_0802	SPACHECO (9072)	O43707
IEDFVQKGSAQSVK	Q460N5-3|PAR14_HUMAN:Q460N5-4|PAR14_HUMAN:Q460N5-1|PAR14_HUMAN:Q460N5|PAR14_HUMAN	DRB1_0802	SPACHECO (9072)	Q460N5-3
DGVNYASITRNQHIP	Q9UBR2|CATZ_HUMAN	DRB1_0802	SPACHECO (9072)	Q9UBR2
KTSDDEVFKYLAKAYASNHP	O75976|CBPD_HUMAN:O75976-2|CBPD_HUMAN	DRB1_0802	SPACHECO (9072)	O75976
GPSDHWIGLSREQGQP	Q9UHP7-6|CLC2D_HUMAN:Q9UHP7-2|CLC2D_HUMAN:Q9UHP7|CLC2D_HUMAN:Q9UHP7-3|CLC2D_HUMAN	DRB1_0802	SPACHECO (9072)	Q9UHP7-6
DENFILKHTGPGIL	P62937-2|PPIA_HUMAN:P62937|PPIA_HUMAN	DRB1_0802	SPACHECO (9072)	P62937-2
GRDSFKAFAKALGVMDDL	P26572|MGAT1_HUMAN	DRB1_0802	SPACHECO (9072)	P26572
IERPTYTNLNRLISQ	P68363|TBA1B_HUMAN	DRB1_0802	SPACHECO (9072)	P68363
IQHFQAMVKALEKE	Q06481-3|APLP2_HUMAN:Q06481|APLP2_HUMAN:Q06481-6|APLP2_HUMAN	DRB1_0802	SPACHECO (9072)	Q06481-3
AAAFAGLSREEALR	Q96RQ9|OXLA_HUMAN:Q96RQ9-2|OXLA_HUMAN	DRB1_0802	SPACHECO (9072)	Q96RQ9
KDKTYSYLNKLPVKS	P61916-2|NPC2_HUMAN:P61916|NPC2_HUMAN	DRB1_0802	SPACHECO (9072)	P61916-2
DTIYQILLKKKSEIQ	Q14258|TRI25_HUMAN	DRB1_0802	SPACHECO (9072)	Q14258
KPPSYNVATTLPSYDEA	Q9BT67|NFIP1_HUMAN	DRB1_0802	SPACHECO (9072)	Q9BT67
KAEYKGRVTLKQYPR	O60667|FAIM3_HUMAN:O60667-3|FAIM3_HUMAN	DRB1_0802	SPACHECO (9072)	O60667
GPVAEYLKISKEIGGDVQ	Q01518-2|CAP1_HUMAN:Q01518|CAP1_HUMAN	DRB1_0802	SPACHECO (9072)	Q01518-2
TSDDEVFKYLAKAYASNHPI	O75976|CBPD_HUMAN:O75976-2|CBPD_HUMAN	DRB1_0802	SPACHECO (9072)	O75976
DVYKLIRKSASSREL	P53794|SC5A3_HUMAN	DRB1_0802	SPACHECO (9072)	P53794
VDRDYVLKSAELAKAGG	Q9BUP3|HTAI2_HUMAN:Q9BUP3-3|HTAI2_HUMAN	DRB1_0802	SPACHECO (9072)	Q9BUP3
IKAEYKGRVTLKQYPR	O60667|FAIM3_HUMAN:O60667-3|FAIM3_HUMAN	DRB1_0802	SPACHECO (9072)	O60667
KQEYLEVQRQLAIQ	O14964|HGS_HUMAN	DRB1_0802	SPACHECO (9072)	O14964
DAIEDFVQKGSAQSVKKV	Q460N5-3|PAR14_HUMAN:Q460N5-4|PAR14_HUMAN:Q460N5-1|PAR14_HUMAN:Q460N5|PAR14_HUMAN	DRB1_0802	SPACHECO (9072)	Q460N5-3
VADFFIKAVPQSPE	Q709C8-3|VP13C_HUMAN:Q709C8|VP13C_HUMAN:Q709C8-4|VP13C_HUMAN:Q709C8-2|VP13C_HUMAN	DRB1_0802	SPACHECO (9072)	Q709C8-3
AIEDFVQKGSAQSVK	Q460N5-3|PAR14_HUMAN:Q460N5-4|PAR14_HUMAN:Q460N5-1|PAR14_HUMAN:Q460N5|PAR14_HUMAN	DRB1_0802	SPACHECO (9072)	Q460N5-3
DLRDIKIVKKLGGTI	P50991|TCPD_HUMAN:P50991-2|TCPD_HUMAN	DRB1_0802	SPACHECO (9072)	P50991
LRSWTAADKAAQITQR	Q9TNN7|1C05_HUMAN	DRB1_0802	SPACHECO (9072)	Q9TNN7
RPRAPIIAVTRNPQT	P14618|KPYM_HUMAN:P14618-2|KPYM_HUMAN	DRB1_0802	SPACHECO (9072)	P14618
CPLFFPLSKLQSPK	Q13077-2|TRAF1_HUMAN:Q13077|TRAF1_HUMAN	DRB1_0802	SPACHECO (9072)	Q13077-2
GFPYLIAGKYAQDFG	P53634|CATC_HUMAN	DRB1_0802	SPACHECO (9072)	P53634
FEDENFILKHTGPGILS	P62937-2|PPIA_HUMAN:P62937|PPIA_HUMAN	DRB1_0802	SPACHECO (9072)	P62937-2
DLRSWTAADKAAQITQR	Q9TNN7|1C05_HUMAN	DRB1_0802	SPACHECO (9072)	Q9TNN7
PGLEYRVTWKPQGAPV	O00533|NCHL1_HUMAN:O00533-2|NCHL1_HUMAN	DRB1_0802	SPACHECO (9072)	O00533
DRYVAIARALPAGPR	P46092|CCR10_HUMAN	DRB1_0802	SPACHECO (9072)	P46092
DLHSYVVMNHGRSYTA	P14543-2|NID1_HUMAN:P14543|NID1_HUMAN	DRB1_0802	SPACHECO (9072)	P14543-2
VFKGKYKELNKETSRWTT	Q9H3S1-2|SEM4A_HUMAN:Q9H3S1|SEM4A_HUMAN	DRB1_0802	SPACHECO (9072)	Q9H3S1-2
KPPSYNVATTLPSYD	Q9BT67|NFIP1_HUMAN	DRB1_0802	SPACHECO (9072)	Q9BT67
VPETWIILKKKAETG	P19320-2|VCAM1_HUMAN:P19320-3|VCAM1_HUMAN	DRB1_0802	SPACHECO (9072)	P19320-2
SPEEFDEVSRIVGSVE	P42224|STAT1_HUMAN	DRB1_0802	SPACHECO (9072)	P42224
ENSYVPREAGSQKDE	P02786|TFR1_HUMAN	DRB1_0802	SPACHECO (9072)	P02786
PEDYTLKVSQAGKT	P07339|CATD_HUMAN	DRB1_0802	SPACHECO (9072)	P07339
SPSDLEAHFVPLVKRLAGGD	P30153|2AAA_HUMAN	DRB1_0802	SPACHECO (9072)	P30153
PKRKIIGVFKPKSEEPYG	Q8TCG2|P4K2B_HUMAN	DRB1_0802	SPACHECO (9072)	Q8TCG2
RPEPLRAVQRLQGLLE	Q9C0H2-2|TTYH3_HUMAN:Q9C0H2|TTYH3_HUMAN:Q9C0H2-4|TTYH3_HUMAN	DRB1_0802	SPACHECO (9072)	Q9C0H2-2
VPVFTVEVKNYGVKN	P15260|INGR1_HUMAN	DRB1_0802	SPACHECO (9072)	P15260
GVFTTMEKAGAHLQ	P04406|G3P_HUMAN:P04406-2|G3P_HUMAN	DRB1_0802	SPACHECO (9072)	P04406
ERPTYTNLNRLISQIVS	P68363|TBA1B_HUMAN	DRB1_0802	SPACHECO (9072)	P68363
IDFKIKTVELQGKK	P61026|RAB10_HUMAN	DRB1_0802	SPACHECO (9072)	P61026
VESTGVFTTMEKAGAHLQ	P04406|G3P_HUMAN:P04406-2|G3P_HUMAN	DRB1_0802	SPACHECO (9072)	P04406
GKIYKIFIKQLAKS	Q4G148-2|GXLT1_HUMAN:Q4G148|GXLT1_HUMAN	DRB1_0802	SPACHECO (9072)	Q4G148-2
DAFYVTRTTGPSSEG	A2RU67|F234B_HUMAN	DRB1_0802	SPACHECO (9072)	A2RU67
GPSDHWIGLSREQGQPW	Q9UHP7-6|CLC2D_HUMAN:Q9UHP7-2|CLC2D_HUMAN:Q9UHP7|CLC2D_HUMAN:Q9UHP7-3|CLC2D_HUMAN	DRB1_0802	SPACHECO (9072)	Q9UHP7-6
EALYKWLLKKEGKDK	Q13772|NCOA4_HUMAN:Q13772-3|NCOA4_HUMAN:Q13772-4|NCOA4_HUMAN	DRB1_0802	SPACHECO (9072)	Q13772
EDENFILKHTGPGIL	P62937-2|PPIA_HUMAN:P62937|PPIA_HUMAN	DRB1_0802	SPACHECO (9072)	P62937-2
NENSYVPREAGSQKDE	P02786|TFR1_HUMAN	DRB1_0802	SPACHECO (9072)	P02786
DFYSLLSKLLGERE	P19021-6|AMD_HUMAN:P19021|AMD_HUMAN:P19021-5|AMD_HUMAN:P19021-4|AMD_HUMAN:P19021-3|AMD_HUMAN	DRB1_0802	SPACHECO (9072)	P19021-6
SPEDYTLKVSQAGKT	P07339|CATD_HUMAN	DRB1_0802	SPACHECO (9072)	P07339
GGFPYLIAGKYAQDFG	P53634|CATC_HUMAN	DRB1_0802	SPACHECO (9072)	P53634
RYPFKVLNKNGMVE	P48723|HSP13_HUMAN	DRB1_0802	SPACHECO (9072)	P48723
GDLISATKAAAGKV	Q9Y490|TLN1_HUMAN	DRB1_0802	SPACHECO (9072)	Q9Y490
KETEYKDKIPLLQQPK	P19021-6|AMD_HUMAN:P19021|AMD_HUMAN:P19021-5|AMD_HUMAN:P19021-4|AMD_HUMAN:P19021-3|AMD_HUMAN	DRB1_0802	SPACHECO (9072)	P19021-6
FPKPPSYNVATTLPSYDE	Q9BT67|NFIP1_HUMAN	DRB1_0802	SPACHECO (9072)	Q9BT67
DPSTIEKLAKNKQKP	P60953|CDC42_HUMAN:P60953-1|CDC42_HUMAN	DRB1_0802	SPACHECO (9072)	P60953
RKIIGVFKPKSEEP	Q8TCG2|P4K2B_HUMAN	DRB1_0802	SPACHECO (9072)	Q8TCG2
DPQGRIIAVFKPKNEEP	Q9BTU6|P4K2A_HUMAN	DRB1_0802	SPACHECO (9072)	Q9BTU6
DPSTIEKLAKNKQKPI	P60953|CDC42_HUMAN:P60953-1|CDC42_HUMAN	DRB1_0802	SPACHECO (9072)	P60953
DIERPTYTNLNRLISQ	P68363|TBA1B_HUMAN	DRB1_0802	SPACHECO (9072)	P68363
APEYEKAAKELSKRSPP	P13667|PDIA4_HUMAN	DRB1_0802	SPACHECO (9072)	P13667
CPLFFPLSKLQSPKH	Q13077-2|TRAF1_HUMAN:Q13077|TRAF1_HUMAN	DRB1_0802	SPACHECO (9072)	Q13077-2
NAEDFFVLKHGESR	Q6IQ20|NAPEP_HUMAN	DRB1_0802	SPACHECO (9072)	Q6IQ20
AAAAFAGLSREEALR	Q96RQ9|OXLA_HUMAN:Q96RQ9-2|OXLA_HUMAN	DRB1_0802	SPACHECO (9072)	Q96RQ9
DKTYSYLNKLPVK	P61916-2|NPC2_HUMAN:P61916|NPC2_HUMAN	DRB1_0802	SPACHECO (9072)	P61916-2
ETEYKDKIPLLQQPK	P19021-6|AMD_HUMAN:P19021|AMD_HUMAN:P19021-5|AMD_HUMAN:P19021-4|AMD_HUMAN:P19021-3|AMD_HUMAN	DRB1_0802	SPACHECO (9072)	P19021-6
HPDTFSHLSRLEGLV	Q9NR96-2|TLR9_HUMAN:Q9NR96-5|TLR9_HUMAN:Q9NR96|TLR9_HUMAN:Q9NR96-3|TLR9_HUMAN:Q9NR96-4|TLR9_HUMAN	DRB1_0802	SPACHECO (9072)	Q9NR96-2
ESTGVFTTMEKAGAHLQG	P04406|G3P_HUMAN:P04406-2|G3P_HUMAN	DRB1_0802	SPACHECO (9072)	P04406
VNHFIAEFKRKHKKD	P11142-2|HSP7C_HUMAN:P11142|HSP7C_HUMAN	DRB1_0802	SPACHECO (9072)	P11142-2
FEDENFILKHTGPGIL	P62937-2|PPIA_HUMAN:P62937|PPIA_HUMAN	DRB1_0802	SPACHECO (9072)	P62937-2
MREFEVLKKLNHKNIV	Q9UHD2|TBK1_HUMAN	DRB1_0802	SPACHECO (9072)	Q9UHD2
TEDKINALIKAAGVNVE	P05386|RLA1_HUMAN	DRB1_0802	SPACHECO (9072)	P05386
LPTNFRDLSKPIGALNPK	P50851-2|LRBA_HUMAN:P50851|LRBA_HUMAN	DRB1_0802	SPACHECO (9072)	P50851-2
KDKTYSYLNKLPVK	P61916-2|NPC2_HUMAN:P61916|NPC2_HUMAN	DRB1_0802	SPACHECO (9072)	P61916-2
KDKTYSYLNKLPVKSEYP	P61916-2|NPC2_HUMAN:P61916|NPC2_HUMAN	DRB1_0802	SPACHECO (9072)	P61916-2
GPGLEYRVTWKPQGAPV	O00533|NCHL1_HUMAN:O00533-2|NCHL1_HUMAN	DRB1_0802	SPACHECO (9072)	O00533
YAAFVQTHRPTGEF	P20036|DPA1_HUMAN	DRB1_0802	SPACHECO (9072)	P20036
TGRDSFKAFAKALGVMDDL	P26572|MGAT1_HUMAN	DRB1_0802	SPACHECO (9072)	P26572
SPEFVAVQPGKSVQ	Q14773|ICAM4_HUMAN:Q14773-2|ICAM4_HUMAN:Q14773-3|ICAM4_HUMAN	DRB1_0802	SPACHECO (9072)	Q14773
LSPEDYTLKVSQAGKT	P07339|CATD_HUMAN	DRB1_0802	SPACHECO (9072)	P07339
MVNHFIAEFKRKHKKD	P11142-2|HSP7C_HUMAN:P11142|HSP7C_HUMAN	DRB1_0802	SPACHECO (9072)	P11142-2
GAGLVQINKSNGKET	P20645|MPRD_HUMAN	DRB1_0802	SPACHECO (9072)	P20645
SPEDYTLKVSQAGKTL	P07339|CATD_HUMAN	DRB1_0802	SPACHECO (9072)	P07339
ENSYVPREAGSQKDEN	P02786|TFR1_HUMAN	DRB1_0802	SPACHECO (9072)	P02786
VPVFTVEVKNYGVK	P15260|INGR1_HUMAN	DRB1_0802	SPACHECO (9072)	P15260
IKSYFLIVRKNIQDSVPK	O00429-7|DNM1L_HUMAN:O00429-2|DNM1L_HUMAN:O00429|DNM1L_HUMAN:O00429-8|DNM1L_HUMAN:O00429-6|DNM1L_HUMAN:O00429-4|DNM1L_HUMAN:O00429-5|DNM1L_HUMAN:O00429-3|DNM1L_HUMAN	DRB1_0802	SPACHECO (9072)	O00429-7
VPGTYKITASARGYNP	O75976|CBPD_HUMAN:O75976-2|CBPD_HUMAN	DRB1_0802	SPACHECO (9072)	O75976
NENSYVPREAGSQKD	P02786|TFR1_HUMAN	DRB1_0802	SPACHECO (9072)	P02786
NENSYVPREAGSQKDEN	P02786|TFR1_HUMAN	DRB1_0802	SPACHECO (9072)	P02786
EHIHFIGKIQGSDAG	P49961|ENTP1_HUMAN:P49961-2|ENTP1_HUMAN:P49961-6|ENTP1_HUMAN	DRB1_0802	SPACHECO (9072)	P49961
IPFNFVAKANSLEPEP	P06239|LCK_HUMAN:P06239-3|LCK_HUMAN:P06239-2|LCK_HUMAN	DRB1_0802	SPACHECO (9072)	P06239
NPGGYVAYSKAATVTG	P02786|TFR1_HUMAN	DRB1_0802	SPACHECO (9072)	P02786
DSFKAFAKALGVMDD	P26572|MGAT1_HUMAN	DRB1_0802	SPACHECO (9072)	P26572
KKQEYLEVQRQLAIQ	O14964|HGS_HUMAN	DRB1_0802	SPACHECO (9072)	O14964
IQHFQAMVKALEKEAA	Q06481-3|APLP2_HUMAN:Q06481|APLP2_HUMAN:Q06481-6|APLP2_HUMAN	DRB1_0802	SPACHECO (9072)	Q06481-3
GFPYLIAGKYAQD	P53634|CATC_HUMAN	DRB1_0802	SPACHECO (9072)	P53634
TGVFTTMEKAGAHLQGG	P04406|G3P_HUMAN:P04406-2|G3P_HUMAN	DRB1_0802	SPACHECO (9072)	P04406
YKAFGLVGKLAASGS	Q96QD8-2|S38A2_HUMAN:Q96QD8|S38A2_HUMAN	DRB1_0802	SPACHECO (9072)	Q96QD8-2
SGAGLVQINKSNGKET	P20645|MPRD_HUMAN	DRB1_0802	SPACHECO (9072)	P20645
GSDSFLAEHKLLGNIKN	Q00688|FKBP3_HUMAN	DRB1_0802	SPACHECO (9072)	Q00688
NPSLNVVDKIHQNTP	Q8IUH4-2|ZDH13_HUMAN:Q8IUH4-3|ZDH13_HUMAN:Q8IUH4|ZDH13_HUMAN	DRB1_0802	SPACHECO (9072)	Q8IUH4-2
LWKAFQPLVKNYQP	O00115-2|DNS2A_HUMAN:O00115|DNS2A_HUMAN	DRB1_0802	SPACHECO (9072)	O00115-2
KSYMKFLKKILARDP	Q15154-2|PCM1_HUMAN:Q15154|PCM1_HUMAN	DRB1_0802	SPACHECO (9072)	Q15154-2
SPARFTIDTKGAGTGG	P21333-2|FLNA_HUMAN:P21333|FLNA_HUMAN	DRB1_0802	SPACHECO (9072)	P21333-2
GGIYGVLNRKRGHVF	P13639|EF2_HUMAN	DRB1_0802	SPACHECO (9072)	P13639
IERGWILVTKEQHRQL	Q15036-2|SNX17_HUMAN:Q15036|SNX17_HUMAN	DRB1_0802	SPACHECO (9072)	Q15036-2
GRYPFKVLNKNGMVE	P48723|HSP13_HUMAN	DRB1_0802	SPACHECO (9072)	P48723
LAPEYEKAAKELSKRSPP	P13667|PDIA4_HUMAN	DRB1_0802	SPACHECO (9072)	P13667
GYKAFGLVGKLAASGS	Q96QD8-2|S38A2_HUMAN:Q96QD8|S38A2_HUMAN	DRB1_0802	SPACHECO (9072)	Q96QD8-2
GDFYSLLSKLLGEREDV	P19021-6|AMD_HUMAN:P19021|AMD_HUMAN:P19021-5|AMD_HUMAN:P19021-4|AMD_HUMAN:P19021-3|AMD_HUMAN	DRB1_0802	SPACHECO (9072)	P19021-6
VGGIYGVLNRKRGHVF	P13639|EF2_HUMAN	DRB1_0802	SPACHECO (9072)	P13639
DAFYVTRTTGPSSE	A2RU67|F234B_HUMAN	DRB1_0802	SPACHECO (9072)	A2RU67
SKGLIKLVSKHRAQVI	P62851|RS25_HUMAN	DRB1_0802	SPACHECO (9072)	P62851
EALYKWLLKKEGKDKN	Q13772|NCOA4_HUMAN:Q13772-3|NCOA4_HUMAN:Q13772-4|NCOA4_HUMAN	DRB1_0802	SPACHECO (9072)	Q13772
LSPEDYTLKVSQAGKTL	P07339|CATD_HUMAN	DRB1_0802	SPACHECO (9072)	P07339
KTSDDEVFKYLAKAYASNHPI	O75976|CBPD_HUMAN:O75976-2|CBPD_HUMAN	DRB1_0802	SPACHECO (9072)	O75976
NNKYEIKNSFGQRVY	O15162-2|PLS1_HUMAN:O15162|PLS1_HUMAN	DRB1_0802	SPACHECO (9072)	O15162-2
GEDKIFLINKLHSIYE	Q7Z403|TMC6_HUMAN:Q7Z403-2|TMC6_HUMAN	DRB1_0802	SPACHECO (9072)	Q7Z403
DPKRKIIGVFKPKSEEPYG	Q8TCG2|P4K2B_HUMAN	DRB1_0802	SPACHECO (9072)	Q8TCG2
AASAFAGAVRAASG	Q9NZE8-2|RM35_HUMAN:Q9NZE8|RM35_HUMAN	DRB1_0802	SPACHECO (9072)	Q9NZE8-2
SPEDYTLKVSQAGK	P07339|CATD_HUMAN	DRB1_0802	SPACHECO (9072)	P07339
EKVLAAVYKALSDHH	P04075|ALDOA_HUMAN:P04075-2|ALDOA_HUMAN	DRB1_0802	SPACHECO (9072)	P04075
NNKYEIKNSFGQRV	O15162-2|PLS1_HUMAN:O15162|PLS1_HUMAN	DRB1_0802	SPACHECO (9072)	O15162-2
PSTIEKLAKNKQKPIT	P60953|CDC42_HUMAN:P60953-1|CDC42_HUMAN	DRB1_0802	SPACHECO (9072)	P60953
YKAFGLVGKLAASG	Q96QD8-2|S38A2_HUMAN:Q96QD8|S38A2_HUMAN	DRB1_0802	SPACHECO (9072)	Q96QD8-2
PGGYVAYSKAATVT	P02786|TFR1_HUMAN	DRB1_0802	SPACHECO (9072)	P02786
VQVFWGLDKKLAQRKH	P38606-2|VATA_HUMAN:P38606|VATA_HUMAN	DRB1_0802	SPACHECO (9072)	P38606-2
SPQFVKAAKLLHWNG	Q68CQ7|GL8D1_HUMAN	DRB1_0802	SPACHECO (9072)	Q68CQ7
QPPATYSLVNKVKNK	Q6UWF3-3|SCIMP_HUMAN:Q6UWF3|SCIMP_HUMAN	DRB1_0802	SPACHECO (9072)	Q6UWF3-3
LIQHFQAMVKALEKEAA	Q06481-3|APLP2_HUMAN:Q06481|APLP2_HUMAN:Q06481-6|APLP2_HUMAN	DRB1_0802	SPACHECO (9072)	Q06481-3
IDRYVAIVQAVSAHR	P32248|CCR7_HUMAN	DRB1_0802	SPACHECO (9072)	P32248
VNDVNEYAPVFKEKSYKAT	O94985-2|CSTN1_HUMAN:O94985|CSTN1_HUMAN	DRB1_0802	SPACHECO (9072)	O94985-2
EALYKWLLKKEGKD	Q13772|NCOA4_HUMAN:Q13772-3|NCOA4_HUMAN:Q13772-4|NCOA4_HUMAN	DRB1_0802	SPACHECO (9072)	Q13772
VPVFTVEVKNYGVKNS	P15260|INGR1_HUMAN	DRB1_0802	SPACHECO (9072)	P15260
SAAFERLVKENSRL	Q15025-2|TNIP1_HUMAN:Q15025|TNIP1_HUMAN:Q15025-5|TNIP1_HUMAN:Q15025-7|TNIP1_HUMAN:Q15025-8|TNIP1_HUMAN:Q15025-6|TNIP1_HUMAN:Q15025-4|TNIP1_HUMAN	DRB1_0802	SPACHECO (9072)	Q15025-2
KFEDENFILKHTGPGIL	P62937-2|PPIA_HUMAN:P62937|PPIA_HUMAN	DRB1_0802	SPACHECO (9072)	P62937-2
IQRDILLEKKKVAQDQ	P33908|MA1A1_HUMAN	DRB1_0802	SPACHECO (9072)	P33908
TNNKYEIKNSFGQRVY	O15162-2|PLS1_HUMAN:O15162|PLS1_HUMAN	DRB1_0802	SPACHECO (9072)	O15162-2
TNNKYEIKNSFGQRV	O15162-2|PLS1_HUMAN:O15162|PLS1_HUMAN	DRB1_0802	SPACHECO (9072)	O15162-2
KAFGLVGKLAASGS	Q96QD8-2|S38A2_HUMAN:Q96QD8|S38A2_HUMAN	DRB1_0802	SPACHECO (9072)	Q96QD8-2
GRDSFKAFAKALGVMDDLK	P26572|MGAT1_HUMAN	DRB1_0802	SPACHECO (9072)	P26572
NAEDFFVLKHGESRYL	Q6IQ20|NAPEP_HUMAN	DRB1_0802	SPACHECO (9072)	Q6IQ20
SKAIKNLLKAVSKE	P02778|CXL10_HUMAN	DRB1_0802	SPACHECO (9072)	P02778
QPATFLARSPHVGVKD	P28799|GRN_HUMAN	DRB1_0802	SPACHECO (9072)	P28799
KEALYKWLLKKEGKDKN	Q13772|NCOA4_HUMAN:Q13772-3|NCOA4_HUMAN:Q13772-4|NCOA4_HUMAN	DRB1_0802	SPACHECO (9072)	Q13772
TPQNFLAVLRGDAEAV	Q99538|LGMN_HUMAN:Q99538-3|LGMN_HUMAN:Q99538-2|LGMN_HUMAN	DRB1_0802	SPACHECO (9072)	Q99538
SPEDYTLKVSQAGKTLC	P07339|CATD_HUMAN	DRB1_0802	SPACHECO (9072)	P07339
FPKPPSYNVATTLPSYDEA	Q9BT67|NFIP1_HUMAN	DRB1_0802	SPACHECO (9072)	Q9BT67
DLHSYVVMNHGRSYT	P14543-2|NID1_HUMAN:P14543|NID1_HUMAN	DRB1_0802	SPACHECO (9072)	P14543-2
TPQNFLAVLRGDAEA	Q99538|LGMN_HUMAN:Q99538-3|LGMN_HUMAN:Q99538-2|LGMN_HUMAN	DRB1_0802	SPACHECO (9072)	Q99538
GVFTTMEKAGAHL	P04406|G3P_HUMAN:P04406-2|G3P_HUMAN	DRB1_0802	SPACHECO (9072)	P04406
DVQFSGLTKGDAVR	P21333-2|FLNA_HUMAN:P21333|FLNA_HUMAN	DRB1_0802	SPACHECO (9072)	P21333-2
TPEQLAIKNVGKQDPK	O00487|PSDE_HUMAN	DRB1_0802	SPACHECO (9072)	O00487
STGVFTTMEKAGAHLQGG	P04406|G3P_HUMAN:P04406-2|G3P_HUMAN	DRB1_0802	SPACHECO (9072)	P04406
DLHSYVVMNHGRSY	P14543-2|NID1_HUMAN:P14543|NID1_HUMAN	DRB1_0802	SPACHECO (9072)	P14543-2
SSLYDILARGASVN	P16278-3|BGAL_HUMAN:P16278|BGAL_HUMAN:P16278-2|BGAL_HUMAN	DRB1_0802	SPACHECO (9072)	P16278-3
DFYSLLSKLLGER	P19021-6|AMD_HUMAN:P19021|AMD_HUMAN:P19021-5|AMD_HUMAN:P19021-4|AMD_HUMAN:P19021-3|AMD_HUMAN	DRB1_0802	SPACHECO (9072)	P19021-6
DFATEVRAVIKNKAHP	O75886|STAM2_HUMAN	DRB1_0802	SPACHECO (9072)	O75886
SGCPLFFPLSKLQSPKH	Q13077-2|TRAF1_HUMAN:Q13077|TRAF1_HUMAN	DRB1_0802	SPACHECO (9072)	Q13077-2
LHDVFIAVKTTRAFHRL	O00587|MFNG_HUMAN	DRB1_0802	SPACHECO (9072)	O00587
KSYMKFLKKILARDPQ	Q15154-2|PCM1_HUMAN:Q15154|PCM1_HUMAN	DRB1_0802	SPACHECO (9072)	Q15154-2
SPQFVKAAKLLHWN	Q68CQ7|GL8D1_HUMAN	DRB1_0802	SPACHECO (9072)	Q68CQ7
ENSYVPREAGSQKDENL	P02786|TFR1_HUMAN	DRB1_0802	SPACHECO (9072)	P02786
ENGNYIMYARATSGDK	O14672|ADA10_HUMAN	DRB1_0802	SPACHECO (9072)	O14672
SKAIKNLLKAVSKER	P02778|CXL10_HUMAN	DRB1_0802	SPACHECO (9072)	P02778
IGRYPFKVLNKNGMVE	P48723|HSP13_HUMAN	DRB1_0802	SPACHECO (9072)	P48723
QVPVFTVEVKNYGVK	P15260|INGR1_HUMAN	DRB1_0802	SPACHECO (9072)	P15260
QAPLEIVSKLLSENTN	Q8IY22-2|CMIP_HUMAN:Q8IY22|CMIP_HUMAN:Q8IY22-3|CMIP_HUMAN	DRB1_0802	SPACHECO (9072)	Q8IY22-2
ENPGGYVAYSKAATVTG	P02786|TFR1_HUMAN	DRB1_0802	SPACHECO (9072)	P02786
EPGEPEFKYIGNMHGNEV	O75976|CBPD_HUMAN:O75976-2|CBPD_HUMAN	DRB1_0802	SPACHECO (9072)	O75976
DKTYSYLNKLPVKSEYPS	P61916-2|NPC2_HUMAN:P61916|NPC2_HUMAN	DRB1_0802	SPACHECO (9072)	P61916-2
RPEPLRAVQRLQGLL	Q9C0H2-2|TTYH3_HUMAN:Q9C0H2|TTYH3_HUMAN:Q9C0H2-4|TTYH3_HUMAN	DRB1_0802	SPACHECO (9072)	Q9C0H2-2
KPAEFTVDAKHGGKAP	P21333-2|FLNA_HUMAN:P21333|FLNA_HUMAN	DRB1_0802	SPACHECO (9072)	P21333-2
APKAVWLPAVKAKGLEIS	P63010|AP2B1_HUMAN:P63010-2|AP2B1_HUMAN:P63010-3|AP2B1_HUMAN	DRB1_0802	SPACHECO (9072)	P63010
GPSDHWIGLSREQGQPWK	Q9UHP7-6|CLC2D_HUMAN:Q9UHP7-2|CLC2D_HUMAN:Q9UHP7|CLC2D_HUMAN:Q9UHP7-3|CLC2D_HUMAN	DRB1_0802	SPACHECO (9072)	Q9UHP7-6
DPQGRIIAVFKPKNEEPY	Q9BTU6|P4K2A_HUMAN	DRB1_0802	SPACHECO (9072)	Q9BTU6
VNHFIAEFKRKHKKDI	P11142-2|HSP7C_HUMAN:P11142|HSP7C_HUMAN	DRB1_0802	SPACHECO (9072)	P11142-2
TMLLRIKKTIQGDEE	P54920|SNAA_HUMAN	DRB1_0802	SPACHECO (9072)	P54920
NPGGYVAYSKAATVT	P02786|TFR1_HUMAN	DRB1_0802	SPACHECO (9072)	P02786
TPSAPPGYNIAVKPDQIQY	P36383|CXG1_HUMAN	DRB1_0802	SPACHECO (9072)	P36383
EKVLAAVYKALSDHHI	P04075|ALDOA_HUMAN:P04075-2|ALDOA_HUMAN	DRB1_0802	SPACHECO (9072)	P04075
LSPEDYTLKVSQAGK	P07339|CATD_HUMAN	DRB1_0802	SPACHECO (9072)	P07339
EPGEPEFKYIGNMHGNE	O75976|CBPD_HUMAN:O75976-2|CBPD_HUMAN	DRB1_0802	SPACHECO (9072)	O75976
NQAPLEIVSKLLSENTN	Q8IY22-2|CMIP_HUMAN:Q8IY22|CMIP_HUMAN:Q8IY22-3|CMIP_HUMAN	DRB1_0802	SPACHECO (9072)	Q8IY22-2
CPLFFPLSKLQSPKHA	Q13077-2|TRAF1_HUMAN:Q13077|TRAF1_HUMAN	DRB1_0802	SPACHECO (9072)	Q13077-2
VPARSLYAYIQKLAQVEPG	Q13332-3|PTPRS_HUMAN:Q13332|PTPRS_HUMAN:Q13332-4|PTPRS_HUMAN:Q13332-5|PTPRS_HUMAN:Q13332-2|PTPRS_HUMAN:Q13332-6|PTPRS_HUMAN:Q13332-7|PTPRS_HUMAN	DRB1_0802	SPACHECO (9072)	Q13332-3
NPSLNVVDKIHQNT	Q8IUH4-2|ZDH13_HUMAN:Q8IUH4-3|ZDH13_HUMAN:Q8IUH4|ZDH13_HUMAN	DRB1_0802	SPACHECO (9072)	Q8IUH4-2
AKLNFIHKSNLDGTNR	O75581|LRP6_HUMAN	DRB1_0802	SPACHECO (9072)	O75581
QSVDYRHKFSLPSVDG	P31785|IL2RG_HUMAN	DRB1_0802	SPACHECO (9072)	P31785
NPGGYVAYSKAATVTGK	P02786|TFR1_HUMAN	DRB1_0802	SPACHECO (9072)	P02786
SDYFDALYKRTGVEPG	P49641|MA2A2_HUMAN:P49641-1|MA2A2_HUMAN:P49641-2|MA2A2_HUMAN	DRB1_0802	SPACHECO (9072)	P49641
TPSAPPGYNIAVKPDQIQ	P36383|CXG1_HUMAN	DRB1_0802	SPACHECO (9072)	P36383
NPSLNVVDKIHQNTPL	Q8IUH4-2|ZDH13_HUMAN:Q8IUH4-3|ZDH13_HUMAN:Q8IUH4|ZDH13_HUMAN	DRB1_0802	SPACHECO (9072)	Q8IUH4-2
EEAFVIDFKPRASMD	P19021-6|AMD_HUMAN:P19021|AMD_HUMAN:P19021-5|AMD_HUMAN:P19021-4|AMD_HUMAN:P19021-3|AMD_HUMAN	DRB1_0802	SPACHECO (9072)	P19021-6
DEEPLFQLKKVRSVNS	P23510|TNFL4_HUMAN:P23510-2|TNFL4_HUMAN	DRB1_0802	SPACHECO (9072)	P23510
MVNHFIAEFKRKHKKDI	P11142-2|HSP7C_HUMAN:P11142|HSP7C_HUMAN	DRB1_0802	SPACHECO (9072)	P11142-2
AVKSALRAAIKINSRKG	Q96RQ9|OXLA_HUMAN:Q96RQ9-2|OXLA_HUMAN	DRB1_0802	SPACHECO (9072)	Q96RQ9
LPKGEIIEKPSAKSSDV	Q9UHW9-3|S12A6_HUMAN:Q9UHW9|S12A6_HUMAN:Q9UHW9-4|S12A6_HUMAN:Q9UHW9-6|S12A6_HUMAN:Q9UHW9-5|S12A6_HUMAN:Q9UHW9-2|S12A6_HUMAN	DRB1_0802	SPACHECO (9072)	Q9UHW9-3
VVESTGVFTTMEKAGAHLQ	P04406|G3P_HUMAN:P04406-2|G3P_HUMAN	DRB1_0802	SPACHECO (9072)	P04406
GPGLEYRVTWKPQGAPVE	O00533|NCHL1_HUMAN:O00533-2|NCHL1_HUMAN	DRB1_0802	SPACHECO (9072)	O00533
SGDNIIYKPPGHSAPD	Q9BS26|ERP44_HUMAN	DRB1_0802	SPACHECO (9072)	Q9BS26
VVGGIYGVLNRKRGHVF	P13639|EF2_HUMAN	DRB1_0802	SPACHECO (9072)	P13639
AQRDYELKKAAYDIE	O75955|FLOT1_HUMAN:O75955-2|FLOT1_HUMAN	DRB1_0802	SPACHECO (9072)	O75955
SEEFLIAGKLQDG	P01033|TIMP1_HUMAN	DRB1_0802	SPACHECO (9072)	P01033
LSDAFVVVHRIQQIPNVR	Q6UX71|PXDC2_HUMAN:Q6UX71-2|PXDC2_HUMAN	DRB1_0802	SPACHECO (9072)	Q6UX71
TMLLRIKKTIQGDE	P54920|SNAA_HUMAN	DRB1_0802	SPACHECO (9072)	P54920
DEEAFVIDFKPRASMD	P19021-6|AMD_HUMAN:P19021|AMD_HUMAN:P19021-5|AMD_HUMAN:P19021-4|AMD_HUMAN:P19021-3|AMD_HUMAN	DRB1_0802	SPACHECO (9072)	P19021-6
QPATFLARSPHVGVKDV	P28799|GRN_HUMAN	DRB1_0802	SPACHECO (9072)	P28799
NENSYVPREAGSQKDENL	P02786|TFR1_HUMAN	DRB1_0802	SPACHECO (9072)	P02786
GDNIIYKPPGHSAPD	Q9BS26|ERP44_HUMAN	DRB1_0802	SPACHECO (9072)	Q9BS26
EDGIFEVKSTAGDTH	P11142-2|HSP7C_HUMAN:P11142|HSP7C_HUMAN	DRB1_0802	SPACHECO (9072)	P11142-2
AQRDYELKKAAYDIEV	O75955|FLOT1_HUMAN:O75955-2|FLOT1_HUMAN	DRB1_0802	SPACHECO (9072)	O75955
GGGQKVRLLKKALEKHA	Q02809|PLOD1_HUMAN:Q02809-2|PLOD1_HUMAN	DRB1_0802	SPACHECO (9072)	Q02809
MRYFYTAMSRPGRGEP	P30464|1B15_HUMAN:P30485|1B47_HUMAN:P10319|1B58_HUMAN:P30685|1B35_HUMAN:P30491|1B53_HUMAN:P30490|1B52_HUMAN:P30493|1B55_HUMAN:Q29718|1B82_HUMAN:P30461|1B13_HUMAN	DRB1_0802	SPACHECO (9072)	P30464
RNVYDSISKFLQFQ	P20020|AT2B1_HUMAN:P20020-4|AT2B1_HUMAN:P20020-5|AT2B1_HUMAN:P20020-2|AT2B1_HUMAN:P20020-3|AT2B1_HUMAN:P20020-6|AT2B1_HUMAN	DRB1_0802	SPACHECO (9072)	P20020
EEPLFQLKKVRSVNS	P23510|TNFL4_HUMAN:P23510-2|TNFL4_HUMAN	DRB1_0802	SPACHECO (9072)	P23510
EAPTIVKVFKQPSKP	Q13740|CD166_HUMAN	DRB1_0802	SPACHECO (9072)	Q13740
DAFYVTRTTGPSSEGHP	A2RU67|F234B_HUMAN	DRB1_0802	SPACHECO (9072)	A2RU67
SVDYRHKFSLPSVDG	P31785|IL2RG_HUMAN	DRB1_0802	SPACHECO (9072)	P31785
SGCPLFFPLSKLQSPK	Q13077-2|TRAF1_HUMAN:Q13077|TRAF1_HUMAN	DRB1_0802	SPACHECO (9072)	Q13077-2
QPIKLARVTKVLGRTG	P62857|RS28_HUMAN	DRB1_0802	SPACHECO (9072)	P62857
MKYFFTSVSRPGRGEP	P30499|1C01_HUMAN	DRB1_0802	SPACHECO (9072)	P30499
TNNKYEIKNSFGQR	O15162-2|PLS1_HUMAN:O15162|PLS1_HUMAN	DRB1_0802	SPACHECO (9072)	O15162-2
GFPTIKIFQKGESPVD	Q15084-2|PDIA6_HUMAN:Q15084-3|PDIA6_HUMAN:Q15084|PDIA6_HUMAN:Q15084-4|PDIA6_HUMAN:Q15084-5|PDIA6_HUMAN	DRB1_0802	SPACHECO (9072)	Q15084-2
SPQFVKAAKLLHWNGH	Q68CQ7|GL8D1_HUMAN	DRB1_0802	SPACHECO (9072)	Q68CQ7
NNKYEIKNSFGQR	O15162-2|PLS1_HUMAN:O15162|PLS1_HUMAN	DRB1_0802	SPACHECO (9072)	O15162-2
EDYTLKVSQAGKT	P07339|CATD_HUMAN	DRB1_0802	SPACHECO (9072)	P07339
DPKRKIIGVFKPKSE	Q8TCG2|P4K2B_HUMAN	DRB1_0802	SPACHECO (9072)	Q8TCG2
ALYKWLLKKEGKDK	Q13772|NCOA4_HUMAN:Q13772-3|NCOA4_HUMAN:Q13772-4|NCOA4_HUMAN	DRB1_0802	SPACHECO (9072)	Q13772
GDLISATKAAAGKVG	Q9Y490|TLN1_HUMAN	DRB1_0802	SPACHECO (9072)	Q9Y490
NENSYVPREAGSQK	P02786|TFR1_HUMAN	DRB1_0802	SPACHECO (9072)	P02786
EKFEDENFILKHTGPGIL	P62937-2|PPIA_HUMAN:P62937|PPIA_HUMAN	DRB1_0802	SPACHECO (9072)	P62937-2
GEDKIFLINKLHSIYER	Q7Z403|TMC6_HUMAN:Q7Z403-2|TMC6_HUMAN	DRB1_0802	SPACHECO (9072)	Q7Z403
EALYKWLLKKEGKDKNG	Q13772|NCOA4_HUMAN:Q13772-3|NCOA4_HUMAN:Q13772-4|NCOA4_HUMAN	DRB1_0802	SPACHECO (9072)	Q13772
YDHNFVKAINAIQKS	P53634|CATC_HUMAN	DRB1_0802	SPACHECO (9072)	P53634
KIYKIFIKQLAKS	Q4G148-2|GXLT1_HUMAN:Q4G148|GXLT1_HUMAN	DRB1_0802	SPACHECO (9072)	Q4G148-2
ASAAFERLVKENSRL	Q15025-2|TNIP1_HUMAN:Q15025|TNIP1_HUMAN:Q15025-5|TNIP1_HUMAN:Q15025-7|TNIP1_HUMAN:Q15025-8|TNIP1_HUMAN:Q15025-6|TNIP1_HUMAN:Q15025-4|TNIP1_HUMAN	DRB1_0802	SPACHECO (9072)	Q15025-2
DDLIFTSKKSLFGKIK	Q6UXG2-3|K1324_HUMAN:Q6UXG2-2|K1324_HUMAN:Q6UXG2-4|K1324_HUMAN:Q6UXG2|K1324_HUMAN	DRB1_0802	SPACHECO (9072)	Q6UXG2-3
IPSNYVAKLNTLETEE	P07948|LYN_HUMAN:P07948-2|LYN_HUMAN	DRB1_0802	SPACHECO (9072)	P07948
DGIFEVKSTAGDTH	P11142-2|HSP7C_HUMAN:P11142|HSP7C_HUMAN	DRB1_0802	SPACHECO (9072)	P11142-2
KPVGGQVIVAIPKLQTQQ	O00462|MANBA_HUMAN	DRB1_0802	SPACHECO (9072)	O00462
KAFGLVGKLAASG	Q96QD8-2|S38A2_HUMAN:Q96QD8|S38A2_HUMAN	DRB1_0802	SPACHECO (9072)	Q96QD8-2
ANPINMVSKLSQLT	Q92835-2|SHIP1_HUMAN:Q92835|SHIP1_HUMAN:Q92835-3|SHIP1_HUMAN	DRB1_0802	SPACHECO (9072)	Q92835-2
TPWKFKVAKQLASALS	P23458|JAK1_HUMAN	DRB1_0802	SPACHECO (9072)	P23458
RSEEFLIAGKLQDG	P01033|TIMP1_HUMAN	DRB1_0802	SPACHECO (9072)	P01033
GKIYKIFIKQLAKSVR	Q4G148-2|GXLT1_HUMAN:Q4G148|GXLT1_HUMAN	DRB1_0802	SPACHECO (9072)	Q4G148-2
CPLFFPLSKLQSP	Q13077-2|TRAF1_HUMAN:Q13077|TRAF1_HUMAN	DRB1_0802	SPACHECO (9072)	Q13077-2
ENSYVPREAGSQK	P02786|TFR1_HUMAN	DRB1_0802	SPACHECO (9072)	P02786
KPVGGQVIVAIPKLQTQQT	O00462|MANBA_HUMAN	DRB1_0802	SPACHECO (9072)	O00462
ISKFVQKVNEIGIY	P49961|ENTP1_HUMAN:P49961-2|ENTP1_HUMAN:P49961-6|ENTP1_HUMAN	DRB1_0802	SPACHECO (9072)	P49961
SVDYRHKFSLPSVD	P31785|IL2RG_HUMAN	DRB1_0802	SPACHECO (9072)	P31785
KDKTYSYLNKLPVKSEYPS	P61916-2|NPC2_HUMAN:P61916|NPC2_HUMAN	DRB1_0802	SPACHECO (9072)	P61916-2
QPVDWFVVYKLPALRG	O00115-2|DNS2A_HUMAN:O00115|DNS2A_HUMAN	DRB1_0802	SPACHECO (9072)	O00115-2
QDKWVRMQKLEMEQ	O00754|MA2B1_HUMAN	DRB1_0802	SPACHECO (9072)	O00754
NPESKAIKNLLKAVSKER	P02778|CXL10_HUMAN	DRB1_0802	SPACHECO (9072)	P02778
ADSLRYVNKILNSK	Q3T906|GNPTA_HUMAN	DRB1_0802	SPACHECO (9072)	Q3T906
KHDLNPLIKLSGAY	P11717|MPRI_HUMAN	DRB1_0802	SPACHECO (9072)	P11717
APSQPPATYSLVNKVKNKKT	Q6UWF3-3|SCIMP_HUMAN:Q6UWF3|SCIMP_HUMAN	DRB1_0802	SPACHECO (9072)	Q6UWF3-3
SNLFDVLRKANSVL	Q86UK0|ABCAC_HUMAN	DRB1_0802	SPACHECO (9072)	Q86UK0
TMLLRIKKTIQGDEED	P54920|SNAA_HUMAN	DRB1_0802	SPACHECO (9072)	P54920
VPDLTPTFYGAIKNLGTN	Q8NCL4|GALT6_HUMAN	DRB1_0802	SPACHECO (9072)	Q8NCL4
RYFYTAMSRPGRGEP	P30464|1B15_HUMAN:P30485|1B47_HUMAN:P10319|1B58_HUMAN:P30685|1B35_HUMAN:P30491|1B53_HUMAN:P30490|1B52_HUMAN:P30493|1B55_HUMAN:Q29718|1B82_HUMAN:P30461|1B13_HUMAN	DRB1_0802	SPACHECO (9072)	P30464
IQRDILLEKKKVAQDQL	P33908|MA1A1_HUMAN	DRB1_0802	SPACHECO (9072)	P33908
ENPGGYVAYSKAATVT	P02786|TFR1_HUMAN	DRB1_0802	SPACHECO (9072)	P02786
LNENSYVPREAGSQKDENL	P02786|TFR1_HUMAN	DRB1_0802	SPACHECO (9072)	P02786
MKIIKSLQKNGSVV	P98194-8|AT2C1_HUMAN:P98194-7|AT2C1_HUMAN	DRB1_0802	SPACHECO (9072)	P98194-8
RSEEFLIAGKLQDGL	P01033|TIMP1_HUMAN	DRB1_0802	SPACHECO (9072)	P01033
MPQVPVFTVEVKNYGVKN	P15260|INGR1_HUMAN	DRB1_0802	SPACHECO (9072)	P15260
YSPQFVKAAKLLHWNGH	Q68CQ7|GL8D1_HUMAN	DRB1_0802	SPACHECO (9072)	Q68CQ7
GRDFYKILGVPRSASI	Q9UBS4|DJB11_HUMAN	DRB1_0802	SPACHECO (9072)	Q9UBS4
CGKIYKIFIKQLAKSVR	Q4G148-2|GXLT1_HUMAN:Q4G148|GXLT1_HUMAN	DRB1_0802	SPACHECO (9072)	Q4G148-2
GRDSFKAFAKALG	P26572|MGAT1_HUMAN	DRB1_0802	SPACHECO (9072)	P26572
RIPELNKVARAAAEVA	P02786|TFR1_HUMAN	DRB1_0802	SPACHECO (9072)	P02786
GGQKVRLLKKALEKHAD	Q02809|PLOD1_HUMAN:Q02809-2|PLOD1_HUMAN	DRB1_0802	SPACHECO (9072)	Q02809
IQRDILLEKKKVAQD	P33908|MA1A1_HUMAN	DRB1_0802	SPACHECO (9072)	P33908
NSYVPREAGSQKDEN	P02786|TFR1_HUMAN	DRB1_0802	SPACHECO (9072)	P02786
NPGGYVAYSKAATV	P02786|TFR1_HUMAN	DRB1_0802	SPACHECO (9072)	P02786
SMRYFYTAMSRPGRGEP	P30464|1B15_HUMAN:P30485|1B47_HUMAN:P10319|1B58_HUMAN:P30685|1B35_HUMAN:P30491|1B53_HUMAN:P30490|1B52_HUMAN:P30493|1B55_HUMAN:Q29718|1B82_HUMAN:P30461|1B13_HUMAN	DRB1_0802	SPACHECO (9072)	P30464
NPTNTVFDAKRLIGRR	P11142-2|HSP7C_HUMAN:P11142|HSP7C_HUMAN	DRB1_0802	SPACHECO (9072)	P11142-2
SVDYRHKFSLPSVDGQ	P31785|IL2RG_HUMAN	DRB1_0802	SPACHECO (9072)	P31785
TPQNFLAVLRGDAE	Q99538|LGMN_HUMAN:Q99538-3|LGMN_HUMAN:Q99538-2|LGMN_HUMAN	DRB1_0802	SPACHECO (9072)	Q99538
QPATFLARSPHVGVK	P28799|GRN_HUMAN	DRB1_0802	SPACHECO (9072)	P28799
FPTWLKLDKKVSAQE	P15311|EZRI_HUMAN	DRB1_0802	SPACHECO (9072)	P15311
LPPGWEMKYTSEGVRY	O00308|WWP2_HUMAN:O00308-2|WWP2_HUMAN:O00308-3|WWP2_HUMAN	DRB1_0802	SPACHECO (9072)	O00308
GPVDEVRELQKAIGAVP	P07339|CATD_HUMAN	DRB1_0802	SPACHECO (9072)	P07339
AASAFAGAVRAASGIL	Q9NZE8-2|RM35_HUMAN:Q9NZE8|RM35_HUMAN	DRB1_0802	SPACHECO (9072)	Q9NZE8-2
VDHVYAIREAATSNLK	P30153|2AAA_HUMAN	DRB1_0802	SPACHECO (9072)	P30153
DVGEYRAVTELGRPDA	Q29974|2B1G_HUMAN:P13760|2B14_HUMAN:P04229|2B11_HUMAN	DRB1_0802	SPACHECO (9072)	Q29974
KYDHNFVKAINAIQKS	P53634|CATC_HUMAN	DRB1_0802	SPACHECO (9072)	P53634
YPFKVLNKNGMVE	P48723|HSP13_HUMAN	DRB1_0802	SPACHECO (9072)	P48723
GDNIIYKPPGHSAP	Q9BS26|ERP44_HUMAN	DRB1_0802	SPACHECO (9072)	Q9BS26
LSYLFIVKNELPSAIK	Q9H2H9|S38A1_HUMAN	DRB1_0802	SPACHECO (9072)	Q9H2H9
YREFVWLRKQLQRNAG	Q9Y5W9-2|SNX11_HUMAN:Q9Y5W9|SNX11_HUMAN	DRB1_0802	SPACHECO (9072)	Q9Y5W9-2
AQRDYELKKAAYDIEVN	O75955|FLOT1_HUMAN:O75955-2|FLOT1_HUMAN	DRB1_0802	SPACHECO (9072)	O75955
KEALYKWLLKKEGKDKNG	Q13772|NCOA4_HUMAN:Q13772-3|NCOA4_HUMAN:Q13772-4|NCOA4_HUMAN	DRB1_0802	SPACHECO (9072)	Q13772
GDAVVLKIARLQAQDA	Q969P0-3|IGSF8_HUMAN:Q969P0|IGSF8_HUMAN	DRB1_0802	SPACHECO (9072)	Q969P0-3
APSQPPATYSLVNKVKNKK	Q6UWF3-3|SCIMP_HUMAN:Q6UWF3|SCIMP_HUMAN	DRB1_0802	SPACHECO (9072)	Q6UWF3-3
SATWLALSRIAGL	P05023-3|AT1A1_HUMAN:P05023-4|AT1A1_HUMAN:P05023|AT1A1_HUMAN	DRB1_0802	SPACHECO (9072)	P05023-3
EEAFVIDFKPRASM	P19021-6|AMD_HUMAN:P19021|AMD_HUMAN:P19021-5|AMD_HUMAN:P19021-4|AMD_HUMAN:P19021-3|AMD_HUMAN	DRB1_0802	SPACHECO (9072)	P19021-6
SAESFVNVKRWLHEIN	Q15286-2|RAB35_HUMAN:Q15286|RAB35_HUMAN	DRB1_0802	SPACHECO (9072)	Q15286-2
QSVDYRHKFSLPSVDGQ	P31785|IL2RG_HUMAN	DRB1_0802	SPACHECO (9072)	P31785
EDYTLKVSQAGKTL	P07339|CATD_HUMAN	DRB1_0802	SPACHECO (9072)	P07339
DVGEFRAVTELGRPDE	P20039|2B1B_HUMAN	DRB1_0802	SPACHECO (9072)	P20039
APLEIVSKLLSENT	Q8IY22-2|CMIP_HUMAN:Q8IY22|CMIP_HUMAN:Q8IY22-3|CMIP_HUMAN	DRB1_0802	SPACHECO (9072)	Q8IY22-2
SYLFIVKNELPSAIK	Q9H2H9|S38A1_HUMAN	DRB1_0802	SPACHECO (9072)	Q9H2H9
LPTYDEAEKAKAAA	Q9NV92|NFIP2_HUMAN	DRB1_0802	SPACHECO (9072)	Q9NV92
PGLFSYIRHWDQNER	P08195-3|4F2_HUMAN:P08195-4|4F2_HUMAN:P08195-2|4F2_HUMAN:P08195|4F2_HUMAN	DRB1_0802	SPACHECO (9072)	P08195-3
LPPGWEMKYTSEGVR	O00308|WWP2_HUMAN:O00308-2|WWP2_HUMAN:O00308-3|WWP2_HUMAN	DRB1_0802	SPACHECO (9072)	O00308
GVFTTMEKAGAHLQG	P04406|G3P_HUMAN:P04406-2|G3P_HUMAN	DRB1_0802	SPACHECO (9072)	P04406
GQRLVALKKFVAVL	O00391|QSOX1_HUMAN:O00391-2|QSOX1_HUMAN	DRB1_0802	SPACHECO (9072)	O00391
LRSWTAVDTAAQISE	P13747|HLAE_HUMAN	DRB1_0802	SPACHECO (9072)	P13747
SGDNIIYKPPGHSAP	Q9BS26|ERP44_HUMAN	DRB1_0802	SPACHECO (9072)	Q9BS26
GPGLFSYIRHWDQNER	P08195-3|4F2_HUMAN:P08195-4|4F2_HUMAN:P08195-2|4F2_HUMAN:P08195|4F2_HUMAN	DRB1_0802	SPACHECO (9072)	P08195-3
VAVGVIKAVDKKAAGAGKVT	P68104-2|EF1A1_HUMAN:P68104|EF1A1_HUMAN:Q5VTE0|EF1A3_HUMAN	DRB1_0802	SPACHECO (9072)	P68104-2
DHNFVKAINAIQK	P53634|CATC_HUMAN	DRB1_0802	SPACHECO (9072)	P53634
TPKIQVYSRHPAENG	P61769|B2MG_HUMAN	DRB1_0802	SPACHECO (9072)	P61769
KEAVLLLKKLKAWNDI	P36578|RL4_HUMAN	DRB1_0802	SPACHECO (9072)	P36578
SPGDLEFEVVYKRLQDSW	P32927|IL3RB_HUMAN:P32927-2|IL3RB_HUMAN	DRB1_0802	SPACHECO (9072)	P32927
LPKGEIIEKPSAKSSDVL	Q9UHW9-3|S12A6_HUMAN:Q9UHW9|S12A6_HUMAN:Q9UHW9-4|S12A6_HUMAN:Q9UHW9-6|S12A6_HUMAN:Q9UHW9-5|S12A6_HUMAN:Q9UHW9-2|S12A6_HUMAN	DRB1_0802	SPACHECO (9072)	Q9UHW9-3
LPTYDEAEKAKAAAM	Q9NV92|NFIP2_HUMAN	DRB1_0802	SPACHECO (9072)	Q9NV92
SLPTYDEAEKAKAAA	Q9NV92|NFIP2_HUMAN	DRB1_0802	SPACHECO (9072)	Q9NV92
SPARFTIDTKGAGTGGLG	P21333-2|FLNA_HUMAN:P21333|FLNA_HUMAN	DRB1_0802	SPACHECO (9072)	P21333-2
KAFQPLVKNYQP	O00115-2|DNS2A_HUMAN:O00115|DNS2A_HUMAN	DRB1_0802	SPACHECO (9072)	O00115-2
SLPTYDEAEKAKAAAM	Q9NV92|NFIP2_HUMAN	DRB1_0802	SPACHECO (9072)	Q9NV92
LNVFNNLAKGFSEG	Q709C8-3|VP13C_HUMAN:Q709C8|VP13C_HUMAN:Q709C8-4|VP13C_HUMAN:Q709C8-2|VP13C_HUMAN	DRB1_0802	SPACHECO (9072)	Q709C8-3
FPTIKIFQKGESPV	Q15084-2|PDIA6_HUMAN:Q15084-3|PDIA6_HUMAN:Q15084|PDIA6_HUMAN:Q15084-4|PDIA6_HUMAN:Q15084-5|PDIA6_HUMAN	DRB1_0802	SPACHECO (9072)	Q15084-2
DIERPTYTNLNRLISQIVS	P68363|TBA1B_HUMAN	DRB1_0802	SPACHECO (9072)	P68363
IEDGIFEVKSTAGDTH	P11142-2|HSP7C_HUMAN:P11142|HSP7C_HUMAN	DRB1_0802	SPACHECO (9072)	P11142-2
EGEITTLNHKLQDAS	Q10589-2|BST2_HUMAN:Q10589|BST2_HUMAN	DRB1_0802	SPACHECO (9072)	Q10589-2
LEGEITTLNHKLQDAS	Q10589-2|BST2_HUMAN:Q10589|BST2_HUMAN	DRB1_0802	SPACHECO (9072)	Q10589-2
TPQNFLAVLRGDAEAVK	Q99538|LGMN_HUMAN:Q99538-3|LGMN_HUMAN:Q99538-2|LGMN_HUMAN	DRB1_0802	SPACHECO (9072)	Q99538
FPTIKIFQKGESPVDY	Q15084-2|PDIA6_HUMAN:Q15084-3|PDIA6_HUMAN:Q15084|PDIA6_HUMAN:Q15084-4|PDIA6_HUMAN:Q15084-5|PDIA6_HUMAN	DRB1_0802	SPACHECO (9072)	Q15084-2
DPSTIEKLAKNKQKPITP	P60953|CDC42_HUMAN:P60953-1|CDC42_HUMAN	DRB1_0802	SPACHECO (9072)	P60953
RDFYKILGVPRSASIK	Q9UBS4|DJB11_HUMAN	DRB1_0802	SPACHECO (9072)	Q9UBS4
GQPVDWFVVYKLPALRG	O00115-2|DNS2A_HUMAN:O00115|DNS2A_HUMAN	DRB1_0802	SPACHECO (9072)	O00115-2
VPVFTVEVKNYGVKNSE	P15260|INGR1_HUMAN	DRB1_0802	SPACHECO (9072)	P15260
YDHNFVKAINAIQKSW	P53634|CATC_HUMAN	DRB1_0802	SPACHECO (9072)	P53634
VNEIFMAIAKKLPKNEP	P51148-2|RAB5C_HUMAN:P51148|RAB5C_HUMAN	DRB1_0802	SPACHECO (9072)	P51148-2
NLGNFFASRKGYSRKGFD	P19021-6|AMD_HUMAN:P19021|AMD_HUMAN:P19021-5|AMD_HUMAN:P19021-4|AMD_HUMAN:P19021-3|AMD_HUMAN	DRB1_0802	SPACHECO (9072)	P19021-6
GGYVAYSKAATVTG	P02786|TFR1_HUMAN	DRB1_0802	SPACHECO (9072)	P02786
IPELNKVARAAAEVA	P02786|TFR1_HUMAN	DRB1_0802	SPACHECO (9072)	P02786
EKRIYIPLPEPHARAA	O75351|VPS4B_HUMAN	DRB1_0802	SPACHECO (9072)	O75351
FPYLIAGKYAQDFG	P53634|CATC_HUMAN	DRB1_0802	SPACHECO (9072)	P53634
DFYSLLSKLLGERED	P19021-6|AMD_HUMAN:P19021|AMD_HUMAN:P19021-5|AMD_HUMAN:P19021-4|AMD_HUMAN:P19021-3|AMD_HUMAN	DRB1_0802	SPACHECO (9072)	P19021-6
MDDTLFQLKFTAKQLEK	Q9HD42|CHM1A_HUMAN	DRB1_0802	SPACHECO (9072)	Q9HD42
KQLFDQVVKTIGLRE	P15311|EZRI_HUMAN	DRB1_0802	SPACHECO (9072)	P15311
EPAPTPTVVTTTKAQAREP	Q96F05|CK024_HUMAN	DRB1_0802	SPACHECO (9072)	Q96F05
QRKWEAAREAEQRRA	P30504|1C04_HUMAN:Q29865|1C18_HUMAN:P01889|1B07_HUMAN:Q9TNN7|1C05_HUMAN	DRB1_0802	SPACHECO (9072)	P30504
REGYERLLKMQNQR	P02792|FRIL_HUMAN	DRB1_0802	SPACHECO (9072)	P02792
SNDAFVLKTPSAAYL	P06396-3|GELS_HUMAN	DRB1_0802	SPACHECO (9072)	P06396-3
VGEYRAVTELGRPD	Q29974|2B1G_HUMAN:P13760|2B14_HUMAN:P04229|2B11_HUMAN	DRB1_0802	SPACHECO (9072)	Q29974
AKLNFIHKSNLDGTN	O75581|LRP6_HUMAN	DRB1_0802	SPACHECO (9072)	O75581
GKIYKIFIKQLAKSVRD	Q4G148-2|GXLT1_HUMAN:Q4G148|GXLT1_HUMAN	DRB1_0802	SPACHECO (9072)	Q4G148-2
GDAVVLKIARLQAQD	Q969P0-3|IGSF8_HUMAN:Q969P0|IGSF8_HUMAN	DRB1_0802	SPACHECO (9072)	Q969P0-3
QPVDWFVVYKLPALR	O00115-2|DNS2A_HUMAN:O00115|DNS2A_HUMAN	DRB1_0802	SPACHECO (9072)	O00115-2
SDVGEYRAVTELGRPDA	Q29974|2B1G_HUMAN:P13760|2B14_HUMAN:P04229|2B11_HUMAN	DRB1_0802	SPACHECO (9072)	Q29974
DVGEYRAVTELGRPD	Q29974|2B1G_HUMAN:P13760|2B14_HUMAN:P04229|2B11_HUMAN	DRB1_0802	SPACHECO (9072)	Q29974
MPDNLYTFVLKVKDRTD	Q9UQQ2|SH2B3_HUMAN	DRB1_0802	SPACHECO (9072)	Q9UQQ2
SDPILYRPVAVALDTK	P14618|KPYM_HUMAN:P14618-2|KPYM_HUMAN	DRB1_0802	SPACHECO (9072)	P14618
DPQGRIIAVFKPKNEEPYG	Q9BTU6|P4K2A_HUMAN	DRB1_0802	SPACHECO (9072)	Q9BTU6
SDPILYRPVAVALDT	P14618|KPYM_HUMAN:P14618-2|KPYM_HUMAN	DRB1_0802	SPACHECO (9072)	P14618
IEDGIFEVKSTAGDTHL	P11142-2|HSP7C_HUMAN:P11142|HSP7C_HUMAN	DRB1_0802	SPACHECO (9072)	P11142-2
APLEIVSKLLSEN	Q8IY22-2|CMIP_HUMAN:Q8IY22|CMIP_HUMAN:Q8IY22-3|CMIP_HUMAN	DRB1_0802	SPACHECO (9072)	Q8IY22-2
IPSNYVAKLNTLETE	P07948|LYN_HUMAN:P07948-2|LYN_HUMAN	DRB1_0802	SPACHECO (9072)	P07948
AVSYQTKVNLLSAIK	P01375|TNFA_HUMAN	DRB1_0802	SPACHECO (9072)	P01375
ENPGGYVAYSKAATVTGK	P02786|TFR1_HUMAN	DRB1_0802	SPACHECO (9072)	P02786
DLRSWTAVDTAAQISE	P13747|HLAE_HUMAN	DRB1_0802	SPACHECO (9072)	P13747
EKVLAAVYKALSDHHIY	P04075|ALDOA_HUMAN:P04075-2|ALDOA_HUMAN	DRB1_0802	SPACHECO (9072)	P04075
QKLSFIIRTVGRHFPG	Q9UIQ6-3|LCAP_HUMAN:Q9UIQ6-2|LCAP_HUMAN:Q9UIQ6|LCAP_HUMAN	DRB1_0802	SPACHECO (9072)	Q9UIQ6-3
TAQVIILNHPGQIS	P68104-2|EF1A1_HUMAN:P68104|EF1A1_HUMAN:Q5VTE0|EF1A3_HUMAN	DRB1_0802	SPACHECO (9072)	P68104-2
SGCPLFFPLSKLQSPKHA	Q13077-2|TRAF1_HUMAN:Q13077|TRAF1_HUMAN	DRB1_0802	SPACHECO (9072)	Q13077-2
NPEYKGEWKPRQIDNP	P27797|CALR_HUMAN	DRB1_0802	SPACHECO (9072)	P27797
QVARYRPRAPIIAVTR	P14618|KPYM_HUMAN:P14618-2|KPYM_HUMAN	DRB1_0802	SPACHECO (9072)	P14618
SDVGEFRAVTELGRPDE	P20039|2B1B_HUMAN	DRB1_0802	SPACHECO (9072)	P20039
ASYYEILDVPRSASA	P25686-2|DNJB2_HUMAN:P25686|DNJB2_HUMAN	DRB1_0802	SPACHECO (9072)	P25686-2
VGEYRAVTELGRPDAE	Q29974|2B1G_HUMAN:P13760|2B14_HUMAN:P04229|2B11_HUMAN	DRB1_0802	SPACHECO (9072)	Q29974
SPIPHFIAKRVTYDSDA	O15243|OBRG_HUMAN	DRB1_0802	SPACHECO (9072)	O15243
QSVDYRHKFSLPSVD	P31785|IL2RG_HUMAN	DRB1_0802	SPACHECO (9072)	P31785
LNNLYKIIPKTLTWHSA	O60449|LY75_HUMAN:O60449-3|LY75_HUMAN:O60449-2|LY75_HUMAN	DRB1_0802	SPACHECO (9072)	O60449
TAQVIILNHPGQISAG	P68104-2|EF1A1_HUMAN:P68104|EF1A1_HUMAN:Q5VTE0|EF1A3_HUMAN	DRB1_0802	SPACHECO (9072)	P68104-2
ERIPELNKVARAAAEVA	P02786|TFR1_HUMAN	DRB1_0802	SPACHECO (9072)	P02786
VNHFIAEFKRKHKKDIS	P11142-2|HSP7C_HUMAN:P11142|HSP7C_HUMAN	DRB1_0802	SPACHECO (9072)	P11142-2
VGEFRAVTELGRPD	P20039|2B1B_HUMAN:P01911|2B1F_HUMAN	DRB1_0802	SPACHECO (9072)	P20039
NPSLNVVDKIHQN	Q8IUH4-2|ZDH13_HUMAN:Q8IUH4-3|ZDH13_HUMAN:Q8IUH4|ZDH13_HUMAN	DRB1_0802	SPACHECO (9072)	Q8IUH4-2
QPATFLARSPHVGVKDVE	P28799|GRN_HUMAN	DRB1_0802	SPACHECO (9072)	P28799
ASDPILYRPVAVALDTK	P14618|KPYM_HUMAN:P14618-2|KPYM_HUMAN	DRB1_0802	SPACHECO (9072)	P14618
NFLYKCITKTKAFQG	Q9NR96-2|TLR9_HUMAN:Q9NR96-5|TLR9_HUMAN:Q9NR96|TLR9_HUMAN:Q9NR96-3|TLR9_HUMAN:Q9NR96-4|TLR9_HUMAN	DRB1_0802	SPACHECO (9072)	Q9NR96-2
AQFFNYKIQALGLGE	Q02809|PLOD1_HUMAN:Q02809-2|PLOD1_HUMAN	DRB1_0802	SPACHECO (9072)	Q02809
AVQYFLHVVKYEAQGDK	O75351|VPS4B_HUMAN	DRB1_0802	SPACHECO (9072)	O75351
LPPGWEMKYTSEGVRYF	O00308|WWP2_HUMAN:O00308-2|WWP2_HUMAN:O00308-3|WWP2_HUMAN	DRB1_0802	SPACHECO (9072)	O00308
GIQWRHKPNVVSVEK	P23458|JAK1_HUMAN	DRB1_0802	SPACHECO (9072)	P23458
SPIYISRIIPGGVAE	O14910|LIN7A_HUMAN	DRB1_0802	SPACHECO (9072)	O14910
HPDTFSHLSRLEGLVLK	Q9NR96-2|TLR9_HUMAN:Q9NR96-5|TLR9_HUMAN:Q9NR96|TLR9_HUMAN:Q9NR96-3|TLR9_HUMAN:Q9NR96-4|TLR9_HUMAN	DRB1_0802	SPACHECO (9072)	Q9NR96-2
MRYFYTAMSRPGRG	P30464|1B15_HUMAN:P30485|1B47_HUMAN:P10319|1B58_HUMAN:P30685|1B35_HUMAN:P30491|1B53_HUMAN:P30490|1B52_HUMAN:P30493|1B55_HUMAN:Q29718|1B82_HUMAN:P30461|1B13_HUMAN	DRB1_0802	SPACHECO (9072)	P30464
QGDAVVLKIARLQAQD	Q969P0-3|IGSF8_HUMAN:Q969P0|IGSF8_HUMAN	DRB1_0802	SPACHECO (9072)	Q969P0-3
EQSVDYRHKFSLPSVDGQ	P31785|IL2RG_HUMAN	DRB1_0802	SPACHECO (9072)	P31785
EQSVDYRHKFSLPSVD	P31785|IL2RG_HUMAN	DRB1_0802	SPACHECO (9072)	P31785
GPGLEYRVTWKPQGAPVEW	O00533|NCHL1_HUMAN:O00533-2|NCHL1_HUMAN	DRB1_0802	SPACHECO (9072)	O00533
TALYWAVEKGNATM	Q9ULH0-4|KDIS_HUMAN:Q9ULH0|KDIS_HUMAN:Q9ULH0-2|KDIS_HUMAN:Q9ULH0-3|KDIS_HUMAN	DRB1_0802	SPACHECO (9072)	Q9ULH0-4
DEEPLFQLKKVRSVNSL	P23510|TNFL4_HUMAN:P23510-2|TNFL4_HUMAN	DRB1_0802	SPACHECO (9072)	P23510
AVDRYLAIVHAVHAYR	P32302-2|CXCR5_HUMAN:P32302|CXCR5_HUMAN	DRB1_0802	SPACHECO (9072)	P32302-2
DVGEFRAVTELGRPD	P20039|2B1B_HUMAN:P01911|2B1F_HUMAN	DRB1_0802	SPACHECO (9072)	P20039
DVGEYRAVTELGRPDAE	Q29974|2B1G_HUMAN:P13760|2B14_HUMAN:P04229|2B11_HUMAN	DRB1_0802	SPACHECO (9072)	Q29974
IAVSYQTKVNLLSAIK	P01375|TNFA_HUMAN	DRB1_0802	SPACHECO (9072)	P01375
IPSNYVAKLNTLETEEW	P07948|LYN_HUMAN:P07948-2|LYN_HUMAN	DRB1_0802	SPACHECO (9072)	P07948
DEEAFVIDFKPRASM	P19021-6|AMD_HUMAN:P19021|AMD_HUMAN:P19021-5|AMD_HUMAN:P19021-4|AMD_HUMAN:P19021-3|AMD_HUMAN	DRB1_0802	SPACHECO (9072)	P19021-6
EGEITTLNHKLQDA	Q10589-2|BST2_HUMAN:Q10589|BST2_HUMAN	DRB1_0802	SPACHECO (9072)	Q10589-2
QRKWEAARVAEQLRA	P30485|1B47_HUMAN:Q04826|1B40_HUMAN:P10319|1B58_HUMAN:P30685|1B35_HUMAN:P30491|1B53_HUMAN:P30466|1B18_HUMAN:Q31612|1B73_HUMAN:P16189|1A31_HUMAN:P30447|1A23_HUMAN	DRB1_0802	SPACHECO (9072)	P30485
QNPEYKGEWKPRQIDNP	P27797|CALR_HUMAN	DRB1_0802	SPACHECO (9072)	P27797
TLSYVTFPRELAS	Q09327|MGAT3_HUMAN	DRB1_0802	SPACHECO (9072)	Q09327
VTRVFKLLQNQIQQQT	Q9UIQ6-3|LCAP_HUMAN:Q9UIQ6-2|LCAP_HUMAN:Q9UIQ6|LCAP_HUMAN	DRB1_0802	SPACHECO (9072)	Q9UIQ6-3
MPQVPVFTVEVKNYGVK	P15260|INGR1_HUMAN	DRB1_0802	SPACHECO (9072)	P15260
IPELNKVARAAAEV	P02786|TFR1_HUMAN	DRB1_0802	SPACHECO (9072)	P02786
FPTWLKLDKKVSAQ	P15311|EZRI_HUMAN	DRB1_0802	SPACHECO (9072)	P15311
TALYWAVEKGNATMV	Q9ULH0-4|KDIS_HUMAN:Q9ULH0|KDIS_HUMAN:Q9ULH0-2|KDIS_HUMAN:Q9ULH0-3|KDIS_HUMAN	DRB1_0802	SPACHECO (9072)	Q9ULH0-4
YDHNFVKAINAIQK	P53634|CATC_HUMAN	DRB1_0802	SPACHECO (9072)	P53634
VDYRHKFSLPSVDG	P31785|IL2RG_HUMAN	DRB1_0802	SPACHECO (9072)	P31785
RTPKIQVYSRHPAENG	P61769|B2MG_HUMAN	DRB1_0802	SPACHECO (9072)	P61769
DGIFEVKSTAGDTHLG	P11142-2|HSP7C_HUMAN:P11142|HSP7C_HUMAN	DRB1_0802	SPACHECO (9072)	P11142-2
IIPIIAKADAISKSE	Q14141-2|SEPT6_HUMAN:Q14141-4|SEPT6_HUMAN:Q14141|SEPT6_HUMAN:Q14141-3|SEPT6_HUMAN	DRB1_0802	SPACHECO (9072)	Q14141-2
YTGRDSFKAFAKALGVMDDLK	P26572|MGAT1_HUMAN	DRB1_0802	SPACHECO (9072)	P26572
INTFVPSGKIMQVVD	Q13510|ASAH1_HUMAN:Q13510-2|ASAH1_HUMAN	DRB1_0802	SPACHECO (9072)	Q13510
VEVVRNKPVARQAPG	Q9UBS4|DJB11_HUMAN	DRB1_0802	SPACHECO (9072)	Q9UBS4
KLSFIIRTVGRHFPG	Q9UIQ6-3|LCAP_HUMAN:Q9UIQ6-2|LCAP_HUMAN:Q9UIQ6|LCAP_HUMAN	DRB1_0802	SPACHECO (9072)	Q9UIQ6-3
GGGQKVRLLKKALEKHAD	Q02809|PLOD1_HUMAN:Q02809-2|PLOD1_HUMAN	DRB1_0802	SPACHECO (9072)	Q02809
VPVFTVEVKNYGV	P15260|INGR1_HUMAN	DRB1_0802	SPACHECO (9072)	P15260
MRYFYTAMSRPGRGEPR	P30464|1B15_HUMAN:P30485|1B47_HUMAN:P10319|1B58_HUMAN:P30685|1B35_HUMAN:P30491|1B53_HUMAN:P30490|1B52_HUMAN:P30493|1B55_HUMAN:Q29718|1B82_HUMAN:P30461|1B13_HUMAN	DRB1_0802	SPACHECO (9072)	P30464
TDGHFREKLQAANAE	Q02818|NUCB1_HUMAN	DRB1_0802	SPACHECO (9072)	Q02818
ENFLYKCITKTKAFQG	Q9NR96-2|TLR9_HUMAN:Q9NR96-5|TLR9_HUMAN:Q9NR96|TLR9_HUMAN:Q9NR96-3|TLR9_HUMAN:Q9NR96-4|TLR9_HUMAN	DRB1_0802	SPACHECO (9072)	Q9NR96-2
QPVDWFVVYKLPALRGS	O00115-2|DNS2A_HUMAN:O00115|DNS2A_HUMAN	DRB1_0802	SPACHECO (9072)	O00115-2
KNGAYKVETKKYDFY	P11717|MPRI_HUMAN	DRB1_0802	SPACHECO (9072)	P11717
VVGGIYGVLNRKRGHVFE	P13639|EF2_HUMAN	DRB1_0802	SPACHECO (9072)	P13639
KLSFIIRTVGRHFP	Q9UIQ6-3|LCAP_HUMAN:Q9UIQ6-2|LCAP_HUMAN:Q9UIQ6|LCAP_HUMAN	DRB1_0802	SPACHECO (9072)	Q9UIQ6-3
DTLFQLKFTAKQLE	Q9HD42|CHM1A_HUMAN	DRB1_0802	SPACHECO (9072)	Q9HD42
SGTDFTLKISRVEAED	P06309|KV205_HUMAN:P01617|KV204_HUMAN:P06310|KV206_HUMAN	DRB1_0802	SPACHECO (9072)	P06309
NPKVMNLISKLSAKFG	P50502|F10A1_HUMAN	DRB1_0802	SPACHECO (9072)	P50502
SYLFIVKNELPSAI	Q9H2H9|S38A1_HUMAN	DRB1_0802	SPACHECO (9072)	Q9H2H9
TGNYRIESVLSSSGKR	P17900|SAP3_HUMAN	DRB1_0802	SPACHECO (9072)	P17900
DAWIQAIKSLAEKQ	Q09328|MGT5A_HUMAN	DRB1_0802	SPACHECO (9072)	Q09328
GPPVSELITKAVAASKER	P16401|H15_HUMAN:P10412|H14_HUMAN:P16403|H12_HUMAN:P16402|H13_HUMAN	DRB1_0802	SPACHECO (9072)	P16401
DEEAFVIDFKPRAS	P19021-6|AMD_HUMAN:P19021|AMD_HUMAN:P19021-5|AMD_HUMAN:P19021-4|AMD_HUMAN:P19021-3|AMD_HUMAN	DRB1_0802	SPACHECO (9072)	P19021-6
SYLFIVKNELPSA	Q9H2H9|S38A1_HUMAN	DRB1_0802	SPACHECO (9072)	Q9H2H9
ELEGEITTLNHKLQDAS	Q10589-2|BST2_HUMAN:Q10589|BST2_HUMAN	DRB1_0802	SPACHECO (9072)	Q10589-2
EGQRLVALKKFVAVL	O00391|QSOX1_HUMAN:O00391-2|QSOX1_HUMAN	DRB1_0802	SPACHECO (9072)	O00391
TQRKWEAARVAEQLRA	P30485|1B47_HUMAN:Q04826|1B40_HUMAN:P10319|1B58_HUMAN:P30685|1B35_HUMAN:P30491|1B53_HUMAN:P30466|1B18_HUMAN:Q31612|1B73_HUMAN:P16189|1A31_HUMAN:P30447|1A23_HUMAN	DRB1_0802	SPACHECO (9072)	P30485
KGSYNPVTHIYTAQ	P06865-2|HEXA_HUMAN:P06865|HEXA_HUMAN	DRB1_0802	SPACHECO (9072)	P06865-2
VLHFYNVKSSLAQPQM	P53992|SC24C_HUMAN	DRB1_0802	SPACHECO (9072)	P53992
DLYFVLDKSGSVAN	P58335-2|ANTR2_HUMAN:P58335-4|ANTR2_HUMAN:P58335|ANTR2_HUMAN:P58335-3|ANTR2_HUMAN	DRB1_0802	SPACHECO (9072)	P58335-2
NPGTFRDLSKPVG	Q92636|FAN_HUMAN	DRB1_0802	SPACHECO (9072)	Q92636
GPRSYTIAVASLGKG	P06280|AGAL_HUMAN	DRB1_0802	SPACHECO (9072)	P06280
LPQLVGVSTPLQGGS	P15291|B4GT1_HUMAN:P15291-2|B4GT1_HUMAN	DRB1_0802	SPACHECO (9072)	P15291
AGPGLFSYIRHWDQNER	P08195-3|4F2_HUMAN:P08195-4|4F2_HUMAN:P08195-2|4F2_HUMAN:P08195|4F2_HUMAN	DRB1_0802	SPACHECO (9072)	P08195-3
YKAFGLVGKLAAS	Q96QD8-2|S38A2_HUMAN:Q96QD8|S38A2_HUMAN	DRB1_0802	SPACHECO (9072)	Q96QD8-2
INSFYIVTRPLAFL	Q9BXA5|SUCR1_HUMAN	DRB1_0802	SPACHECO (9072)	Q9BXA5
LEGEITTLNHKLQDA	Q10589-2|BST2_HUMAN:Q10589|BST2_HUMAN	DRB1_0802	SPACHECO (9072)	Q10589-2
KYFFTSVSRPGRG	P30499|1C01_HUMAN	DRB1_0802	SPACHECO (9072)	P30499
SDVGEYRAVTELGRPD	Q29974|2B1G_HUMAN:P13760|2B14_HUMAN:P04229|2B11_HUMAN	DRB1_0802	SPACHECO (9072)	Q29974
KAVLQNLKRILAKVQ	Q9H3S7|PTN23_HUMAN	DRB1_0802	SPACHECO (9072)	Q9H3S7
VTEIDILVKNRGVLR	Q9NU53|GINM1_HUMAN	DRB1_0802	SPACHECO (9072)	Q9NU53
REAELNAKAQRLSQET	Q02818|NUCB1_HUMAN	DRB1_0802	SPACHECO (9072)	Q02818
NPGGYVAYSKAATVTGKL	P02786|TFR1_HUMAN	DRB1_0802	SPACHECO (9072)	P02786
LELYKAIQRGTIK	Q9HB40|RISC_HUMAN:Q9HB40-2|RISC_HUMAN	DRB1_0802	SPACHECO (9072)	Q9HB40
TPKIQVYSRHPAEN	P61769|B2MG_HUMAN	DRB1_0802	SPACHECO (9072)	P61769
GLRDWRVALTGRQAAQ	O15554|KCNN4_HUMAN	DRB1_0802	SPACHECO (9072)	O15554
YKAFGLVGKLAASGSIT	Q96QD8-2|S38A2_HUMAN:Q96QD8|S38A2_HUMAN	DRB1_0802	SPACHECO (9072)	Q96QD8-2
EAELNAKAQRLSQET	Q02818|NUCB1_HUMAN	DRB1_0802	SPACHECO (9072)	Q02818
KAFGLVGKLAASGSI	Q96QD8-2|S38A2_HUMAN:Q96QD8|S38A2_HUMAN	DRB1_0802	SPACHECO (9072)	Q96QD8-2
TPKIQVYSRHPAENGK	P61769|B2MG_HUMAN	DRB1_0802	SPACHECO (9072)	P61769
STGVFTTMEKAGAHLQGGA	P04406|G3P_HUMAN:P04406-2|G3P_HUMAN	DRB1_0802	SPACHECO (9072)	P04406
RLPQLVGVSTPLQGGS	P15291|B4GT1_HUMAN:P15291-2|B4GT1_HUMAN	DRB1_0802	SPACHECO (9072)	P15291
NSYVPREAGSQKDENL	P02786|TFR1_HUMAN	DRB1_0802	SPACHECO (9072)	P02786
GVFTTMEKAGAH	P04406|G3P_HUMAN:P04406-2|G3P_HUMAN	DRB1_0802	SPACHECO (9072)	P04406
ASYYEILDVPRSASAD	P25686-2|DNJB2_HUMAN:P25686|DNJB2_HUMAN	DRB1_0802	SPACHECO (9072)	P25686-2
MVNHFIAEFKRKHKKDIS	P11142-2|HSP7C_HUMAN:P11142|HSP7C_HUMAN	DRB1_0802	SPACHECO (9072)	P11142-2
ALYKWLLKKEGKDKN	Q13772|NCOA4_HUMAN:Q13772-3|NCOA4_HUMAN:Q13772-4|NCOA4_HUMAN	DRB1_0802	SPACHECO (9072)	Q13772
IPELNKVARAAAEVAG	P02786|TFR1_HUMAN	DRB1_0802	SPACHECO (9072)	P02786
LPQTYVVREDLVAVEE	O43736-2|ITM2A_HUMAN:O43736|ITM2A_HUMAN	DRB1_0802	SPACHECO (9072)	O43736-2
EDGAFSFVRKLQEFE	Q15036-2|SNX17_HUMAN:Q15036|SNX17_HUMAN	DRB1_0802	SPACHECO (9072)	Q15036-2
DAFYVTRTTGPSSEGHPA	A2RU67|F234B_HUMAN	DRB1_0802	SPACHECO (9072)	A2RU67
TQKLSFIIRTVGRHFPG	Q9UIQ6-3|LCAP_HUMAN:Q9UIQ6-2|LCAP_HUMAN:Q9UIQ6|LCAP_HUMAN	DRB1_0802	SPACHECO (9072)	Q9UIQ6-3
SVDYRHKFSLPSVDGQK	P31785|IL2RG_HUMAN	DRB1_0802	SPACHECO (9072)	P31785
EGEITTLNHKLQDASA	Q10589-2|BST2_HUMAN:Q10589|BST2_HUMAN	DRB1_0802	SPACHECO (9072)	Q10589-2
DRYVAIARALPAGPRPS	P46092|CCR10_HUMAN	DRB1_0802	SPACHECO (9072)	P46092
SYYWIGIRKIGGIW	P14151|LYAM1_HUMAN:P14151-2|LYAM1_HUMAN	DRB1_0802	SPACHECO (9072)	P14151
TSHWRLSHKGQQFGPR	Q14596-2|NBR1_HUMAN:Q14596|NBR1_HUMAN	DRB1_0802	SPACHECO (9072)	Q14596-2
TTGNYRIESVLSSSGKR	P17900|SAP3_HUMAN	DRB1_0802	SPACHECO (9072)	P17900
SDPILYRPVAVALD	P14618|KPYM_HUMAN:P14618-2|KPYM_HUMAN	DRB1_0802	SPACHECO (9072)	P14618
MELITILEKTVSPDR	Q14974|IMB1_HUMAN	DRB1_0802	SPACHECO (9072)	Q14974
VARYRPRAPIIAVTR	P14618|KPYM_HUMAN:P14618-2|KPYM_HUMAN	DRB1_0802	SPACHECO (9072)	P14618
RPDNTYEVKIDNSQVES	P27797|CALR_HUMAN	DRB1_0802	SPACHECO (9072)	P27797
VVESTGVFTTMEKAGAHLQG	P04406|G3P_HUMAN:P04406-2|G3P_HUMAN	DRB1_0802	SPACHECO (9072)	P04406
SSLYDILARGASVNL	P16278-3|BGAL_HUMAN:P16278|BGAL_HUMAN:P16278-2|BGAL_HUMAN	DRB1_0802	SPACHECO (9072)	P16278-3
RIPELNKVARAAAEVAG	P02786|TFR1_HUMAN	DRB1_0802	SPACHECO (9072)	P02786
DESYTLLVKEPVA	P07686|HEXB_HUMAN	DRB1_0802	SPACHECO (9072)	P07686
EGQELITVIKAPTSFG	P15260|INGR1_HUMAN	DRB1_0802	SPACHECO (9072)	P15260
LRDWRVALTGRQAAQ	O15554|KCNN4_HUMAN	DRB1_0802	SPACHECO (9072)	O15554
LSYLFIVKNELPSA	Q9H2H9|S38A1_HUMAN	DRB1_0802	SPACHECO (9072)	Q9H2H9
RDYELKKAAYDIEV	O75955|FLOT1_HUMAN:O75955-2|FLOT1_HUMAN	DRB1_0802	SPACHECO (9072)	O75955
DTVTYSALHKRQVG	P20273-3|CD22_HUMAN:P20273|CD22_HUMAN:P20273-5|CD22_HUMAN	DRB1_0802	SPACHECO (9072)	P20273-3
SDVGEFRAVTELGRPD	P20039|2B1B_HUMAN:P01911|2B1F_HUMAN	DRB1_0802	SPACHECO (9072)	P20039
EHNFVAKAHGSPRVY	Q6ZS10|CL17A_HUMAN	DRB1_0802	SPACHECO (9072)	Q6ZS10
RTPKIQVYSRHPAEN	P61769|B2MG_HUMAN	DRB1_0802	SPACHECO (9072)	P61769
LRSWTAADTAAQITQ	Q04826|1B40_HUMAN:Q29963|1C06_HUMAN:Q31612|1B73_HUMAN:P30508|1C12_HUMAN:P30479|1B41_HUMAN:P30504|1C04_HUMAN:Q29865|1C18_HUMAN:P01889|1B07_HUMAN:Q07000|1C15_HUMAN:P30499|1C01_HUMAN:P30460|1B08_HUMAN:P30480|1B42_HUMAN:P30505|1C08_HUMAN:P10321|1C07_HUMAN	DRB1_0802	SPACHECO (9072)	Q04826
TALYWAVEKGNAT	Q9ULH0-4|KDIS_HUMAN:Q9ULH0|KDIS_HUMAN:Q9ULH0-2|KDIS_HUMAN:Q9ULH0-3|KDIS_HUMAN	DRB1_0802	SPACHECO (9072)	Q9ULH0-4
TPGRILDLIKKGVAKVDH	P26196|DDX6_HUMAN	DRB1_0802	SPACHECO (9072)	P26196
LAAIVAKQVLLGRK	P40429|RL13A_HUMAN	DRB1_0802	SPACHECO (9072)	P40429
DVTEIDILVKNRGVLR	Q9NU53|GINM1_HUMAN	DRB1_0802	SPACHECO (9072)	Q9NU53
RYFYTAMSRPGRGEPR	P30464|1B15_HUMAN:P30485|1B47_HUMAN:P10319|1B58_HUMAN:P30685|1B35_HUMAN:P30491|1B53_HUMAN:P30490|1B52_HUMAN:P30493|1B55_HUMAN:Q29718|1B82_HUMAN:P30461|1B13_HUMAN	DRB1_0802	SPACHECO (9072)	P30464
RSWTAVDTAAQISE	P13747|HLAE_HUMAN	DRB1_0802	SPACHECO (9072)	P13747
QSVDYRHKFSLPSVDGQK	P31785|IL2RG_HUMAN	DRB1_0802	SPACHECO (9072)	P31785
SYYWIGIRKIGGIWT	P14151|LYAM1_HUMAN:P14151-2|LYAM1_HUMAN	DRB1_0802	SPACHECO (9072)	P14151
LTALRIKKTLSQLSQ	P36897-2|TGFR1_HUMAN:P36897|TGFR1_HUMAN:P36897-3|TGFR1_HUMAN	DRB1_0802	SPACHECO (9072)	P36897-2
NPQNTIYDAKRFIGKI	P48723|HSP13_HUMAN	DRB1_0802	SPACHECO (9072)	P48723
SSDFHSVSKLRVLI	Q9BXR5|TLR10_HUMAN	DRB1_0802	SPACHECO (9072)	Q9BXR5
NPESKAIKNLLKAVSKE	P02778|CXL10_HUMAN	DRB1_0802	SPACHECO (9072)	P02778
RKHDLNPLIKLSGAYL	P11717|MPRI_HUMAN	DRB1_0802	SPACHECO (9072)	P11717
NSPIYISRIIPGGVA	O14910|LIN7A_HUMAN	DRB1_0802	SPACHECO (9072)	O14910
AREAELNAKAQRLSQET	Q02818|NUCB1_HUMAN	DRB1_0802	SPACHECO (9072)	Q02818
TGTYRQLFHPEQLI	P68363|TBA1B_HUMAN	DRB1_0802	SPACHECO (9072)	P68363
GQELITVIKAPTSFG	P15260|INGR1_HUMAN	DRB1_0802	SPACHECO (9072)	P15260
EKRIYIPLPEPHARA	O75351|VPS4B_HUMAN	DRB1_0802	SPACHECO (9072)	O75351
DSDVGEYRAVTELGRPDA	Q29974|2B1G_HUMAN:P13760|2B14_HUMAN:P04229|2B11_HUMAN	DRB1_0802	SPACHECO (9072)	Q29974
IIPIIAKADAISKSEL	Q14141-2|SEPT6_HUMAN:Q14141-4|SEPT6_HUMAN:Q14141|SEPT6_HUMAN:Q14141-3|SEPT6_HUMAN	DRB1_0802	SPACHECO (9072)	Q14141-2
VPPRWFKNINKLQELDL	Q9NYK1|TLR7_HUMAN	DRB1_0802	SPACHECO (9072)	Q9NYK1
KQLFDQVVKTIGLR	P15311|EZRI_HUMAN	DRB1_0802	SPACHECO (9072)	P15311
IFKVWVQAFKVEGGQ	P11279-2|LAMP1_HUMAN:P11279|LAMP1_HUMAN	DRB1_0802	SPACHECO (9072)	P11279-2
SPIYISRIIPGGVA	O14910|LIN7A_HUMAN	DRB1_0802	SPACHECO (9072)	O14910
RTPKIQVYSRHPAENGK	P61769|B2MG_HUMAN	DRB1_0802	SPACHECO (9072)	P61769
RSEEFLIAGKLQDGLL	P01033|TIMP1_HUMAN	DRB1_0802	SPACHECO (9072)	P01033
KREGYERLLKMQNQRGG	P02792|FRIL_HUMAN	DRB1_0802	SPACHECO (9072)	P02792
ASYYEILDVPRSAS	P25686-2|DNJB2_HUMAN:P25686|DNJB2_HUMAN	DRB1_0802	SPACHECO (9072)	P25686-2
LEGEITTLNHKLQDASA	Q10589-2|BST2_HUMAN:Q10589|BST2_HUMAN	DRB1_0802	SPACHECO (9072)	Q10589-2
VGPVDEVRELQKAIGAVP	P07339|CATD_HUMAN	DRB1_0802	SPACHECO (9072)	P07339
ASYYEILDVPRSASADD	P25686-2|DNJB2_HUMAN:P25686|DNJB2_HUMAN	DRB1_0802	SPACHECO (9072)	P25686-2
ITQRKWEAARVAEQLRA	P30485|1B47_HUMAN:Q04826|1B40_HUMAN:P10319|1B58_HUMAN:P30685|1B35_HUMAN:P30491|1B53_HUMAN:P30466|1B18_HUMAN:Q31612|1B73_HUMAN:P16189|1A31_HUMAN:P30447|1A23_HUMAN	DRB1_0802	SPACHECO (9072)	P30485
SPGFGVKQIATGVSD	P25942|TNR5_HUMAN:P25942-2|TNR5_HUMAN	DRB1_0802	SPACHECO (9072)	P25942
LTALRIKKTLSQLS	P36897-2|TGFR1_HUMAN:P36897|TGFR1_HUMAN:P36897-3|TGFR1_HUMAN	DRB1_0802	SPACHECO (9072)	P36897-2
SDESYTLLVKEPVAV	P07686|HEXB_HUMAN	DRB1_0802	SPACHECO (9072)	P07686
DLRSWTAADTAAQITQ	Q04826|1B40_HUMAN:Q29963|1C06_HUMAN:Q31612|1B73_HUMAN:P30508|1C12_HUMAN:P30479|1B41_HUMAN:P30504|1C04_HUMAN:Q29865|1C18_HUMAN:P01889|1B07_HUMAN:Q07000|1C15_HUMAN:P30499|1C01_HUMAN:P30460|1B08_HUMAN:P30480|1B42_HUMAN:P30505|1C08_HUMAN:P10321|1C07_HUMAN	DRB1_0802	SPACHECO (9072)	Q04826
VARYRPRAPIIAVT	P14618|KPYM_HUMAN:P14618-2|KPYM_HUMAN	DRB1_0802	SPACHECO (9072)	P14618
SPLLYTLIEKTMQNVK	P02786|TFR1_HUMAN	DRB1_0802	SPACHECO (9072)	P02786
RDYELKKAAYDIE	O75955|FLOT1_HUMAN:O75955-2|FLOT1_HUMAN	DRB1_0802	SPACHECO (9072)	O75955
FPTIKIFQKGESP	Q15084-2|PDIA6_HUMAN:Q15084-3|PDIA6_HUMAN:Q15084|PDIA6_HUMAN:Q15084-4|PDIA6_HUMAN:Q15084-5|PDIA6_HUMAN	DRB1_0802	SPACHECO (9072)	Q15084-2
DSDVGEFRAVTELGRPDE	P20039|2B1B_HUMAN	DRB1_0802	SPACHECO (9072)	P20039
SDVGEYRAVTELGRPDAE	Q29974|2B1G_HUMAN:P13760|2B14_HUMAN:P04229|2B11_HUMAN	DRB1_0802	SPACHECO (9072)	Q29974
GGYVAYSKAATVT	P02786|TFR1_HUMAN	DRB1_0802	SPACHECO (9072)	P02786
SPIPHFIAKRVTYDSD	O15243|OBRG_HUMAN	DRB1_0802	SPACHECO (9072)	O15243
AEIGRYPFKVLNKNGMVE	P48723|HSP13_HUMAN	DRB1_0802	SPACHECO (9072)	P48723
KDAFYVTRTTGPSSEGHPA	A2RU67|F234B_HUMAN	DRB1_0802	SPACHECO (9072)	A2RU67
GQRRFNLQKNFVGKVA	O43405-2|COCH_HUMAN:O43405|COCH_HUMAN	DRB1_0802	SPACHECO (9072)	O43405-2
EPSQIIFQFKANPPAVT	Q12864|CAD17_HUMAN	DRB1_0802	SPACHECO (9072)	Q12864
TGNYRIESVLSSSG	P17900|SAP3_HUMAN	DRB1_0802	SPACHECO (9072)	P17900
SMRYFYTAMSRPGRGEPR	P30464|1B15_HUMAN:P30485|1B47_HUMAN:P10319|1B58_HUMAN:P30685|1B35_HUMAN:P30491|1B53_HUMAN:P30490|1B52_HUMAN:P30493|1B55_HUMAN:Q29718|1B82_HUMAN:P30461|1B13_HUMAN	DRB1_0802	SPACHECO (9072)	P30464
RLIFDNLKKSIAYT	P05023-3|AT1A1_HUMAN:P05023-4|AT1A1_HUMAN:P05023|AT1A1_HUMAN	DRB1_0802	SPACHECO (9072)	P05023-3
SMRYFYTAMSRPGRG	P30464|1B15_HUMAN:P30485|1B47_HUMAN:P10319|1B58_HUMAN:P30685|1B35_HUMAN:P30491|1B53_HUMAN:P30490|1B52_HUMAN:P30493|1B55_HUMAN:Q29718|1B82_HUMAN:P30461|1B13_HUMAN	DRB1_0802	SPACHECO (9072)	P30464
LRSWTAVDTAAQIS	P13747|HLAE_HUMAN	DRB1_0802	SPACHECO (9072)	P13747
APSEERVYMVGKANSVFE	O75787|RENR_HUMAN	DRB1_0802	SPACHECO (9072)	O75787
QPATFLARSPHVGV	P28799|GRN_HUMAN	DRB1_0802	SPACHECO (9072)	P28799
IAEAYLGKTVTNAVVT	P11142-2|HSP7C_HUMAN:P11142|HSP7C_HUMAN	DRB1_0802	SPACHECO (9072)	P11142-2
ELEGEITTLNHKLQDA	Q10589-2|BST2_HUMAN:Q10589|BST2_HUMAN	DRB1_0802	SPACHECO (9072)	Q10589-2
TPKIQVYSRHPAENGKS	P61769|B2MG_HUMAN	DRB1_0802	SPACHECO (9072)	P61769
DTPLHIAIRGRSR	Q9ULH0-4|KDIS_HUMAN:Q9ULH0|KDIS_HUMAN:Q9ULH0-2|KDIS_HUMAN:Q9ULH0-3|KDIS_HUMAN	DRB1_0802	SPACHECO (9072)	Q9ULH0-4
LKVYKILESASSNSH	Q16706|MA2A1_HUMAN	DRB1_0802	SPACHECO (9072)	Q16706
FPYLIAGKYAQDF	P53634|CATC_HUMAN	DRB1_0802	SPACHECO (9072)	P53634
AEHNFVAKAHGSPRVY	Q6ZS10|CL17A_HUMAN	DRB1_0802	SPACHECO (9072)	Q6ZS10
DSDVGEYRAVTELGRPD	Q29974|2B1G_HUMAN:P13760|2B14_HUMAN:P04229|2B11_HUMAN	DRB1_0802	SPACHECO (9072)	Q29974
SRLPQLVGVSTPLQGGS	P15291|B4GT1_HUMAN:P15291-2|B4GT1_HUMAN	DRB1_0802	SPACHECO (9072)	P15291
MDDTLFQLKFTAKQLEKL	Q9HD42|CHM1A_HUMAN	DRB1_0802	SPACHECO (9072)	Q9HD42
IFKGINILVKSKAFQ	Q9ULQ1|TPC1_HUMAN:Q9ULQ1-3|TPC1_HUMAN	DRB1_0802	SPACHECO (9072)	Q9ULQ1
YLFIVKNELPSAIK	Q9H2H9|S38A1_HUMAN	DRB1_0802	SPACHECO (9072)	Q9H2H9
GPVDEVRELQKAIGAVPL	P07339|CATD_HUMAN	DRB1_0802	SPACHECO (9072)	P07339
SDVGEFRAVTELGRPDEE	P20039|2B1B_HUMAN	DRB1_0802	SPACHECO (9072)	P20039
VEVVRNKPVARQAPGK	Q9UBS4|DJB11_HUMAN	DRB1_0802	SPACHECO (9072)	Q9UBS4
ADSLRYVNKILNSKFG	Q3T906|GNPTA_HUMAN	DRB1_0802	SPACHECO (9072)	Q3T906
LRSWTAVDTAAQISEQ	P13747|HLAE_HUMAN	DRB1_0802	SPACHECO (9072)	P13747
FPTIKIFQKGESPVDYD	Q15084-2|PDIA6_HUMAN:Q15084-3|PDIA6_HUMAN:Q15084|PDIA6_HUMAN:Q15084-4|PDIA6_HUMAN:Q15084-5|PDIA6_HUMAN	DRB1_0802	SPACHECO (9072)	Q15084-2
VDRYLAIVHAVHAY	P32302-2|CXCR5_HUMAN:P32302|CXCR5_HUMAN	DRB1_0802	SPACHECO (9072)	P32302-2
EAELNAKAQRLSQE	Q02818|NUCB1_HUMAN	DRB1_0802	SPACHECO (9072)	Q02818
REAELNAKAQRLSQETE	Q02818|NUCB1_HUMAN	DRB1_0802	SPACHECO (9072)	Q02818
DGIFEVKSTAGDT	P11142-2|HSP7C_HUMAN:P11142|HSP7C_HUMAN	DRB1_0802	SPACHECO (9072)	P11142-2
GYKAFGLVGKLAASGSIT	Q96QD8-2|S38A2_HUMAN:Q96QD8|S38A2_HUMAN	DRB1_0802	SPACHECO (9072)	Q96QD8-2
IGAIQVLPKLSSSII	Q13303-4|KCAB2_HUMAN:Q13303-2|KCAB2_HUMAN:Q13303|KCAB2_HUMAN:Q13303-3|KCAB2_HUMAN	DRB1_0802	SPACHECO (9072)	Q13303-4
SDESYTLLVKEPVA	P07686|HEXB_HUMAN	DRB1_0802	SPACHECO (9072)	P07686
NPQNTIYDAKRFIGKIF	P48723|HSP13_HUMAN	DRB1_0802	SPACHECO (9072)	P48723
LKYFHTSVSRPGRGEPR	P13747|HLAE_HUMAN	DRB1_0802	SPACHECO (9072)	P13747
GGYVAYSKAATVTGK	P02786|TFR1_HUMAN	DRB1_0802	SPACHECO (9072)	P02786
DLRSWTAVDTAAQISEQ	P13747|HLAE_HUMAN	DRB1_0802	SPACHECO (9072)	P13747
TPEQLAIKNVGKQD	O00487|PSDE_HUMAN	DRB1_0802	SPACHECO (9072)	O00487
VGEYRAVTELGRP	Q29974|2B1G_HUMAN:P13760|2B14_HUMAN:P04229|2B11_HUMAN:Q30134|2B18_HUMAN	DRB1_0802	SPACHECO (9072)	Q29974
SGDNIIYKPPGHSA	Q9BS26|ERP44_HUMAN	DRB1_0802	SPACHECO (9072)	Q9BS26
LQQTLAQKDQALGKLE	Q13077-2|TRAF1_HUMAN:Q13077|TRAF1_HUMAN	DRB1_0802	SPACHECO (9072)	Q13077-2
GIFEVKSTAGDTH	P11142-2|HSP7C_HUMAN:P11142|HSP7C_HUMAN	DRB1_0802	SPACHECO (9072)	P11142-2
RSYYWIGIRKIGGIW	P14151|LYAM1_HUMAN:P14151-2|LYAM1_HUMAN	DRB1_0802	SPACHECO (9072)	P14151
QQTLAQKDQALGKLE	Q13077-2|TRAF1_HUMAN:Q13077|TRAF1_HUMAN	DRB1_0802	SPACHECO (9072)	Q13077-2
VDYRHKFSLPSVD	P31785|IL2RG_HUMAN	DRB1_0802	SPACHECO (9072)	P31785
EAELNAKAQRLSQETE	Q02818|NUCB1_HUMAN	DRB1_0802	SPACHECO (9072)	Q02818
GAVYVAEIGAKQVQK	Q5JS37|NHLC3_HUMAN:Q5JS37-2|NHLC3_HUMAN	DRB1_0802	SPACHECO (9072)	Q5JS37
VTRVFKLLQNQIQQQ	Q9UIQ6-3|LCAP_HUMAN:Q9UIQ6-2|LCAP_HUMAN:Q9UIQ6|LCAP_HUMAN	DRB1_0802	SPACHECO (9072)	Q9UIQ6-3
TGTYRQLFHPEQL	P68363|TBA1B_HUMAN	DRB1_0802	SPACHECO (9072)	P68363
QEKEIQRLNKALEEA	Q15025-2|TNIP1_HUMAN:Q15025|TNIP1_HUMAN:Q15025-5|TNIP1_HUMAN:Q15025-7|TNIP1_HUMAN:Q15025-8|TNIP1_HUMAN:Q15025-6|TNIP1_HUMAN:Q15025-4|TNIP1_HUMAN	DRB1_0802	SPACHECO (9072)	Q15025-2
AGRAYSFKVVLLGEG	Q9UL25|RAB21_HUMAN	DRB1_0802	SPACHECO (9072)	Q9UL25
NGLRDWRVALTGRQAAQ	O15554|KCNN4_HUMAN	DRB1_0802	SPACHECO (9072)	O15554
RIPELNKVARAAAEV	P02786|TFR1_HUMAN	DRB1_0802	SPACHECO (9072)	P02786
LDNILQRIGKLESKVDN	Q09328|MGT5A_HUMAN	DRB1_0802	SPACHECO (9072)	Q09328
TGAVYVAEIGAKQVQK	Q5JS37|NHLC3_HUMAN:Q5JS37-2|NHLC3_HUMAN	DRB1_0802	SPACHECO (9072)	Q5JS37
YSPQFVKAAKLLHWNGHL	Q68CQ7|GL8D1_HUMAN	DRB1_0802	SPACHECO (9072)	Q68CQ7
GPGLFSYIRHWDQNE	P08195-3|4F2_HUMAN:P08195-4|4F2_HUMAN:P08195-2|4F2_HUMAN:P08195|4F2_HUMAN	DRB1_0802	SPACHECO (9072)	P08195-3
DVGEYRAVTELGRP	Q29974|2B1G_HUMAN:P13760|2B14_HUMAN:P04229|2B11_HUMAN:Q30134|2B18_HUMAN	DRB1_0802	SPACHECO (9072)	Q29974
SPIYISRIIPGGIA	Q9NUP9|LIN7C_HUMAN	DRB1_0802	SPACHECO (9072)	Q9NUP9
EPTNIVNVNHVIQR	Q8NBW4-2|S38A9_HUMAN:Q8NBW4|S38A9_HUMAN	DRB1_0802	SPACHECO (9072)	Q8NBW4-2
LRDWRVALTGRQAA	O15554|KCNN4_HUMAN	DRB1_0802	SPACHECO (9072)	O15554
LTALRIKKTLSQLSQQ	P36897-2|TGFR1_HUMAN:P36897|TGFR1_HUMAN:P36897-3|TGFR1_HUMAN	DRB1_0802	SPACHECO (9072)	P36897-2
KPLAHYSSLVRVLGSD	Q14596-2|NBR1_HUMAN:Q14596|NBR1_HUMAN	DRB1_0802	SPACHECO (9072)	Q14596-2
RQVFGEATKQPGIT	P07339|CATD_HUMAN	DRB1_0802	SPACHECO (9072)	P07339
GPRSYTIAVASLGKGVA	P06280|AGAL_HUMAN	DRB1_0802	SPACHECO (9072)	P06280
ITQLLPVKRKLGFYE	P06280|AGAL_HUMAN	DRB1_0802	SPACHECO (9072)	P06280
KTIIEYKTNKPSR	P08123|CO1A2_HUMAN	DRB1_0802	SPACHECO (9072)	P08123
MPQVPVFTVEVKNYGVKNS	P15260|INGR1_HUMAN	DRB1_0802	SPACHECO (9072)	P15260
GEYRAVTELGRPD	Q29974|2B1G_HUMAN:P13760|2B14_HUMAN:P04229|2B11_HUMAN	DRB1_0802	SPACHECO (9072)	Q29974
LPQLVGVSTPLQGG	P15291|B4GT1_HUMAN:P15291-2|B4GT1_HUMAN	DRB1_0802	SPACHECO (9072)	P15291
KQLFDQVVKTIGLREV	P15311|EZRI_HUMAN	DRB1_0802	SPACHECO (9072)	P15311
YDHNFVKAINAIQKSWT	P53634|CATC_HUMAN	DRB1_0802	SPACHECO (9072)	P53634
DSDVGEFRAVTELGRPD	P20039|2B1B_HUMAN:P01911|2B1F_HUMAN	DRB1_0802	SPACHECO (9072)	P20039
TQRKWEAAREAEQRR	P30504|1C04_HUMAN:Q29865|1C18_HUMAN:P01889|1B07_HUMAN:Q9TNN7|1C05_HUMAN	DRB1_0802	SPACHECO (9072)	P30504
ALYKWLLKKEGKDKNG	Q13772|NCOA4_HUMAN:Q13772-3|NCOA4_HUMAN:Q13772-4|NCOA4_HUMAN	DRB1_0802	SPACHECO (9072)	Q13772
TEQSVDYRHKFSLPSVDGQ	P31785|IL2RG_HUMAN	DRB1_0802	SPACHECO (9072)	P31785
ENPGGYVAYSKAATVTGKL	P02786|TFR1_HUMAN	DRB1_0802	SPACHECO (9072)	P02786
DNRMVNHFIAEFKRKHKKD	P11142-2|HSP7C_HUMAN:P11142|HSP7C_HUMAN	DRB1_0802	SPACHECO (9072)	P11142-2
VLFFSGLSKPIALA	O75581|LRP6_HUMAN	DRB1_0802	SPACHECO (9072)	O75581
EDLRSWTAADTAAQITQ	Q04826|1B40_HUMAN:Q29963|1C06_HUMAN:Q31612|1B73_HUMAN:P30508|1C12_HUMAN:P30479|1B41_HUMAN:P30504|1C04_HUMAN:Q29865|1C18_HUMAN:P01889|1B07_HUMAN:Q07000|1C15_HUMAN:P30499|1C01_HUMAN:P30460|1B08_HUMAN:P30480|1B42_HUMAN:P30505|1C08_HUMAN:P10321|1C07_HUMAN	DRB1_0802	SPACHECO (9072)	Q04826
IEDGIFEVKSTAGDTHLG	P11142-2|HSP7C_HUMAN:P11142|HSP7C_HUMAN	DRB1_0802	SPACHECO (9072)	P11142-2
RTQKLSFIIRTVGRHFPG	Q9UIQ6-3|LCAP_HUMAN:Q9UIQ6-2|LCAP_HUMAN:Q9UIQ6|LCAP_HUMAN	DRB1_0802	SPACHECO (9072)	Q9UIQ6-3
AGQFVIKLTHDVE	P02786|TFR1_HUMAN	DRB1_0802	SPACHECO (9072)	P02786
VTEKVLAAVYKALSDHHIY	P04075|ALDOA_HUMAN:P04075-2|ALDOA_HUMAN	DRB1_0802	SPACHECO (9072)	P04075
VTEIDILVKNRGV	Q9NU53|GINM1_HUMAN	DRB1_0802	SPACHECO (9072)	Q9NU53
GVFTTMEKAGAHLQGG	P04406|G3P_HUMAN:P04406-2|G3P_HUMAN	DRB1_0802	SPACHECO (9072)	P04406
QKLSFIIRTVGRHFP	Q9UIQ6-3|LCAP_HUMAN:Q9UIQ6-2|LCAP_HUMAN:Q9UIQ6|LCAP_HUMAN	DRB1_0802	SPACHECO (9072)	Q9UIQ6-3
LPQTLRNLPKSLQVLR	Q9NR96-2|TLR9_HUMAN:Q9NR96-5|TLR9_HUMAN:Q9NR96|TLR9_HUMAN:Q9NR96-3|TLR9_HUMAN:Q9NR96-4|TLR9_HUMAN	DRB1_0802	SPACHECO (9072)	Q9NR96-2
KIYKIFIKQLAKSVR	Q4G148-2|GXLT1_HUMAN:Q4G148|GXLT1_HUMAN	DRB1_0802	SPACHECO (9072)	Q4G148-2
KEAVLLLKKLKAWNDIK	P36578|RL4_HUMAN	DRB1_0802	SPACHECO (9072)	P36578
NIGAIQVLPKLSSSII	Q13303-4|KCAB2_HUMAN:Q13303-2|KCAB2_HUMAN:Q13303|KCAB2_HUMAN:Q13303-3|KCAB2_HUMAN	DRB1_0802	SPACHECO (9072)	Q13303-4
DSDVGEYRAVTELGRPDAE	Q29974|2B1G_HUMAN:P13760|2B14_HUMAN:P04229|2B11_HUMAN	DRB1_0802	SPACHECO (9072)	Q29974
SGTDFTLKISRVEAE	P06309|KV205_HUMAN:P01617|KV204_HUMAN:P06310|KV206_HUMAN	DRB1_0802	SPACHECO (9072)	P06309
DLRSWTAVDTAAQIS	P13747|HLAE_HUMAN	DRB1_0802	SPACHECO (9072)	P13747
DPILYRPVAVALDT	P14618|KPYM_HUMAN:P14618-2|KPYM_HUMAN	DRB1_0802	SPACHECO (9072)	P14618
GYKLSPEDYTLKVSQAGK	P07339|CATD_HUMAN	DRB1_0802	SPACHECO (9072)	P07339
LPQTYVVREDLVAVE	O43736-2|ITM2A_HUMAN:O43736|ITM2A_HUMAN	DRB1_0802	SPACHECO (9072)	O43736-2
QPPHEYVPWVTVNGKP	P13284|GILT_HUMAN	DRB1_0802	SPACHECO (9072)	P13284
GRAYSFKVVLLGEG	Q9UL25|RAB21_HUMAN	DRB1_0802	SPACHECO (9072)	Q9UL25
TQRKWEAARVAEQLRAY	P30485|1B47_HUMAN:Q04826|1B40_HUMAN:P10319|1B58_HUMAN:P30685|1B35_HUMAN:P30491|1B53_HUMAN:P30466|1B18_HUMAN:Q31612|1B73_HUMAN:P16189|1A31_HUMAN:P30447|1A23_HUMAN	DRB1_0802	SPACHECO (9072)	P30485
LPQLVGVSTPLQGGSN	P15291|B4GT1_HUMAN:P15291-2|B4GT1_HUMAN	DRB1_0802	SPACHECO (9072)	P15291
SPPEEYSYKKSIRNLF	Q9Y5Y0|FLVC1_HUMAN:Q9Y5Y0-2|FLVC1_HUMAN	DRB1_0802	SPACHECO (9072)	Q9Y5Y0
EIAEAYLGKTVTNAVVT	P11142-2|HSP7C_HUMAN:P11142|HSP7C_HUMAN	DRB1_0802	SPACHECO (9072)	P11142-2
IATYTLFSHAVSSN	P12830-2|CADH1_HUMAN:P12830|CADH1_HUMAN	DRB1_0802	SPACHECO (9072)	P12830-2
VSGSIQVLKHMSGRVG	O60499-2|STX10_HUMAN:O60499|STX10_HUMAN	DRB1_0802	SPACHECO (9072)	O60499-2
KDVTEIDILVKNRGVLR	Q9NU53|GINM1_HUMAN	DRB1_0802	SPACHECO (9072)	Q9NU53
QRKWEAAREAEQRR	P30504|1C04_HUMAN:Q29865|1C18_HUMAN:P01889|1B07_HUMAN:Q9TNN7|1C05_HUMAN	DRB1_0802	SPACHECO (9072)	P30504
LPQTYVVREDLVAVEEI	O43736-2|ITM2A_HUMAN:O43736|ITM2A_HUMAN	DRB1_0802	SPACHECO (9072)	O43736-2
GPGISKFVQKVNEIGIY	P49961|ENTP1_HUMAN:P49961-2|ENTP1_HUMAN:P49961-6|ENTP1_HUMAN	DRB1_0802	SPACHECO (9072)	P49961
RPDNTYEVKIDNSQVE	P27797|CALR_HUMAN	DRB1_0802	SPACHECO (9072)	P27797
DLYFVLDKSGSVA	P58335-2|ANTR2_HUMAN:P58335-4|ANTR2_HUMAN:P58335|ANTR2_HUMAN:P58335-3|ANTR2_HUMAN	DRB1_0802	SPACHECO (9072)	P58335-2
GQFYFLIRKRIHLR	O95166|GBRAP_HUMAN:Q9H0R8|GBRL1_HUMAN:Q9H0R8-2|GBRL1_HUMAN	DRB1_0802	SPACHECO (9072)	O95166
GETYTCVVAHEALPN	P04220|MUCB_HUMAN	DRB1_0802	SPACHECO (9072)	P04220
EELEGEITTLNHKLQDAS	Q10589-2|BST2_HUMAN:Q10589|BST2_HUMAN	DRB1_0802	SPACHECO (9072)	Q10589-2
VPGFTPRLAILQVGN	P11586|C1TC_HUMAN	DRB1_0802	SPACHECO (9072)	P11586
MNGYFLIERGKNM	P09668|CATH_HUMAN	DRB1_0802	SPACHECO (9072)	P09668
DNIIYKPPGHSAP	Q9BS26|ERP44_HUMAN	DRB1_0802	SPACHECO (9072)	Q9BS26
LSSWTAADTAAQITQ	P30464|1B15_HUMAN:P30485|1B47_HUMAN:P10319|1B58_HUMAN:P30685|1B35_HUMAN:P30491|1B53_HUMAN:P30466|1B18_HUMAN:P30490|1B52_HUMAN:P30487|1B49_HUMAN:P30488|1B50_HUMAN:P18463|1B37_HUMAN:P30493|1B55_HUMAN:P30475|1B39_HUMAN:Q29836|1B67_HUMAN:Q95365|1B38_HUMAN:P30462|1B14_HUMAN:Q29718|1B82_HUMAN:P30461|1B13_HUMAN	DRB1_0802	SPACHECO (9072)	P30464
DPILYRPVAVALDTK	P14618|KPYM_HUMAN:P14618-2|KPYM_HUMAN	DRB1_0802	SPACHECO (9072)	P14618
NPKATLRYFQHLLGKQAD	Q9Y4L1|HYOU1_HUMAN:Q9Y4L1-2|HYOU1_HUMAN	DRB1_0802	SPACHECO (9072)	Q9Y4L1
LLAFAEARKMSSSDE	Q99519|NEUR1_HUMAN	DRB1_0802	SPACHECO (9072)	Q99519
DVGEFRAVTELGRP	P20039|2B1B_HUMAN:P01911|2B1F_HUMAN	DRB1_0802	SPACHECO (9072)	P20039
GPTGYVEKITCSSSKR	O76095-2|JTB_HUMAN:O76095|JTB_HUMAN	DRB1_0802	SPACHECO (9072)	O76095-2
GFPTIKIFQKGESPVDYD	Q15084-2|PDIA6_HUMAN:Q15084-3|PDIA6_HUMAN:Q15084|PDIA6_HUMAN:Q15084-4|PDIA6_HUMAN:Q15084-5|PDIA6_HUMAN	DRB1_0802	SPACHECO (9072)	Q15084-2
ERIPELNKVARAAAEVAG	P02786|TFR1_HUMAN	DRB1_0802	SPACHECO (9072)	P02786
IQEYLTLLKKKAFIT	Q63HN8|RN213_HUMAN:Q63HN8-4|RN213_HUMAN	DRB1_0802	SPACHECO (9072)	Q63HN8
IPELNKVARAAAE	P02786|TFR1_HUMAN	DRB1_0802	SPACHECO (9072)	P02786
QRKWEAARVAEQLR	P30485|1B47_HUMAN:Q04826|1B40_HUMAN:P10319|1B58_HUMAN:P30685|1B35_HUMAN:P30491|1B53_HUMAN:P30466|1B18_HUMAN:Q31612|1B73_HUMAN:P30475|1B39_HUMAN:Q29836|1B67_HUMAN:Q95365|1B38_HUMAN:P16189|1A31_HUMAN:P30447|1A23_HUMAN	DRB1_0802	SPACHECO (9072)	P30485
VSYQTKVNLLSAIK	P01375|TNFA_HUMAN	DRB1_0802	SPACHECO (9072)	P01375
TFVFNQKYNTQGSDV	P51684|CCR6_HUMAN	DRB1_0802	SPACHECO (9072)	P51684
QRTPKIQVYSRHPAEN	P61769|B2MG_HUMAN	DRB1_0802	SPACHECO (9072)	P61769
INTFVPSGKIMQVV	Q13510|ASAH1_HUMAN:Q13510-2|ASAH1_HUMAN	DRB1_0802	SPACHECO (9072)	Q13510
QRKWEAARVAEQLRAY	P30485|1B47_HUMAN:Q04826|1B40_HUMAN:P10319|1B58_HUMAN:P30685|1B35_HUMAN:P30491|1B53_HUMAN:P30466|1B18_HUMAN:Q31612|1B73_HUMAN:P16189|1A31_HUMAN:P30447|1A23_HUMAN	DRB1_0802	SPACHECO (9072)	P30485
DPTTKEFETLIKDLSAEN	O75976|CBPD_HUMAN:O75976-2|CBPD_HUMAN	DRB1_0802	SPACHECO (9072)	O75976
IGQRRFNLQKNFVGKVA	O43405-2|COCH_HUMAN:O43405|COCH_HUMAN	DRB1_0802	SPACHECO (9072)	O43405-2
TMLLRIKKTIQGDEEDLR	P54920|SNAA_HUMAN	DRB1_0802	SPACHECO (9072)	P54920
ESQFTFKYHHVGKLL	O00264|PGRC1_HUMAN	DRB1_0802	SPACHECO (9072)	O00264
LNVFNNLAKGFSEGTA	Q709C8-3|VP13C_HUMAN:Q709C8|VP13C_HUMAN:Q709C8-4|VP13C_HUMAN:Q709C8-2|VP13C_HUMAN	DRB1_0802	SPACHECO (9072)	Q709C8-3
FDSDVGEFRAVTELGRPDE	P20039|2B1B_HUMAN	DRB1_0802	SPACHECO (9072)	P20039
AQFFNYKIQALGLGED	Q02809|PLOD1_HUMAN:Q02809-2|PLOD1_HUMAN	DRB1_0802	SPACHECO (9072)	Q02809
DSVFRCLPKSIQILD	Q9BXR5|TLR10_HUMAN	DRB1_0802	SPACHECO (9072)	Q9BXR5
SDPILYRPVAVALDTKGP	P14618|KPYM_HUMAN:P14618-2|KPYM_HUMAN	DRB1_0802	SPACHECO (9072)	P14618
MRYFTTSVSRPGRG	P16189|1A31_HUMAN	DRB1_0802	SPACHECO (9072)	P16189
QAVLHMEQRKQQQQQQ	Q02818|NUCB1_HUMAN	DRB1_0802	SPACHECO (9072)	Q02818
TAQVIILNHPGQI	P68104-2|EF1A1_HUMAN:P68104|EF1A1_HUMAN:Q5VTE0|EF1A3_HUMAN	DRB1_0802	SPACHECO (9072)	P68104-2
VRLHFHNLVKGLTDLS	O00567|NOP56_HUMAN	DRB1_0802	SPACHECO (9072)	O00567
LVPSYAEKEAKISRS	P58335-2|ANTR2_HUMAN:P58335-4|ANTR2_HUMAN:P58335|ANTR2_HUMAN:P58335-3|ANTR2_HUMAN	DRB1_0802	SPACHECO (9072)	P58335-2
INTFVPSGKIMQVVDE	Q13510|ASAH1_HUMAN:Q13510-2|ASAH1_HUMAN	DRB1_0802	SPACHECO (9072)	Q13510
EQSVDYRHKFSLPSVDGQK	P31785|IL2RG_HUMAN	DRB1_0802	SPACHECO (9072)	P31785
SPGDLEFEVVYKRLQDSWE	P32927|IL3RB_HUMAN:P32927-2|IL3RB_HUMAN	DRB1_0802	SPACHECO (9072)	P32927
NPQNTIYDAKRFIGK	P48723|HSP13_HUMAN	DRB1_0802	SPACHECO (9072)	P48723
APLEIVSKLLSENTN	Q8IY22-2|CMIP_HUMAN:Q8IY22|CMIP_HUMAN:Q8IY22-3|CMIP_HUMAN	DRB1_0802	SPACHECO (9072)	Q8IY22-2
QSSDFHSVSKLRVLI	Q9BXR5|TLR10_HUMAN	DRB1_0802	SPACHECO (9072)	Q9BXR5
DYFDALYKRTGVEPG	P49641|MA2A2_HUMAN:P49641-1|MA2A2_HUMAN:P49641-2|MA2A2_HUMAN	DRB1_0802	SPACHECO (9072)	P49641
SGQPVDWFVVYKLPALRG	O00115-2|DNS2A_HUMAN:O00115|DNS2A_HUMAN	DRB1_0802	SPACHECO (9072)	O00115-2
DSDVGEFRAVTELGRPDEE	P20039|2B1B_HUMAN	DRB1_0802	SPACHECO (9072)	P20039
QPIKLARVTKVLGRTGSQ	P62857|RS28_HUMAN	DRB1_0802	SPACHECO (9072)	P62857
ENFLYKCITKTKAFQGL	Q9NR96-2|TLR9_HUMAN:Q9NR96-5|TLR9_HUMAN:Q9NR96|TLR9_HUMAN:Q9NR96-3|TLR9_HUMAN:Q9NR96-4|TLR9_HUMAN	DRB1_0802	SPACHECO (9072)	Q9NR96-2
ELEGEITTLNHKLQDASA	Q10589-2|BST2_HUMAN:Q10589|BST2_HUMAN	DRB1_0802	SPACHECO (9072)	Q10589-2
RDYELKKAAYDIEVN	O75955|FLOT1_HUMAN:O75955-2|FLOT1_HUMAN	DRB1_0802	SPACHECO (9072)	O75955
LQQTLAQKDQALGKLEQ	Q13077-2|TRAF1_HUMAN:Q13077|TRAF1_HUMAN	DRB1_0802	SPACHECO (9072)	Q13077-2
SPGFGVKQIATGVSDT	P25942|TNR5_HUMAN:P25942-2|TNR5_HUMAN	DRB1_0802	SPACHECO (9072)	P25942
DFYKILGVPRSASI	Q9UBS4|DJB11_HUMAN	DRB1_0802	SPACHECO (9072)	Q9UBS4
NGIFVQLVQANSPA	O00560-2|SDCB1_HUMAN:O00560|SDCB1_HUMAN	DRB1_0802	SPACHECO (9072)	O00560-2
VAGQFVIKLTHDVE	P02786|TFR1_HUMAN	DRB1_0802	SPACHECO (9072)	P02786
LATLETLTKHYGAE	P23458|JAK1_HUMAN	DRB1_0802	SPACHECO (9072)	P23458
GPPVSELITKAVAASKERN	P16401|H15_HUMAN	DRB1_0802	SPACHECO (9072)	P16401
GPPVSELITKAVAASKERS	P10412|H14_HUMAN:P16403|H12_HUMAN:P16402|H13_HUMAN	DRB1_0802	SPACHECO (9072)	P10412
MDEYVASLHLPSFD	O43865|SAHH2_HUMAN:O43865-2|SAHH2_HUMAN	DRB1_0802	SPACHECO (9072)	O43865
DVTEIDILVKNRGV	Q9NU53|GINM1_HUMAN	DRB1_0802	SPACHECO (9072)	Q9NU53
NPKVMNLISKLSAK	P50502|F10A1_HUMAN	DRB1_0802	SPACHECO (9072)	P50502
GPPVSELITKAVAASKE	P16401|H15_HUMAN:P10412|H14_HUMAN:P16403|H12_HUMAN:P16402|H13_HUMAN	DRB1_0802	SPACHECO (9072)	P16401
DTLYTMLIKWVNKTG	O14763|TR10B_HUMAN:O14763-2|TR10B_HUMAN	DRB1_0802	SPACHECO (9072)	O14763
TDGHFREKLQAANAEDIK	Q02818|NUCB1_HUMAN	DRB1_0802	SPACHECO (9072)	Q02818
VAGQFVIKLTHDVELN	P02786|TFR1_HUMAN	DRB1_0802	SPACHECO (9072)	P02786
SAQFFNYKIQALGLGED	Q02809|PLOD1_HUMAN:Q02809-2|PLOD1_HUMAN	DRB1_0802	SPACHECO (9072)	Q02809
QQTLAQKDQALGKLEQ	Q13077-2|TRAF1_HUMAN:Q13077|TRAF1_HUMAN	DRB1_0802	SPACHECO (9072)	Q13077-2
GKQLFDQVVKTIGLR	P15311|EZRI_HUMAN	DRB1_0802	SPACHECO (9072)	P15311
VLPTYEMAVKMPEK	Q15012|LAP4A_HUMAN	DRB1_0802	SPACHECO (9072)	Q15012
DLSSWTAADTAAQITQ	P30464|1B15_HUMAN:P30485|1B47_HUMAN:P10319|1B58_HUMAN:P30685|1B35_HUMAN:P30491|1B53_HUMAN:P30466|1B18_HUMAN:P30490|1B52_HUMAN:P30487|1B49_HUMAN:P30488|1B50_HUMAN:P18463|1B37_HUMAN:P30493|1B55_HUMAN:P30475|1B39_HUMAN:Q29836|1B67_HUMAN:Q95365|1B38_HUMAN:P30462|1B14_HUMAN:Q29718|1B82_HUMAN:P30461|1B13_HUMAN	DRB1_0802	SPACHECO (9072)	P30464
SDSVFRCLPKSIQILD	Q9BXR5|TLR10_HUMAN	DRB1_0802	SPACHECO (9072)	Q9BXR5
IAEAYLGKTVTNAVV	P11142-2|HSP7C_HUMAN:P11142|HSP7C_HUMAN	DRB1_0802	SPACHECO (9072)	P11142-2
VTFQFRGRRVHLAPPL	P26572|MGAT1_HUMAN	DRB1_0802	SPACHECO (9072)	P26572
VTNLQEVARIVGNSG	P10619-2|PPGB_HUMAN:P10619|PPGB_HUMAN	DRB1_0802	SPACHECO (9072)	P10619-2
AQFFNYKIQALGLG	Q02809|PLOD1_HUMAN:Q02809-2|PLOD1_HUMAN	DRB1_0802	SPACHECO (9072)	Q02809
YPPSVDWRKKGNFVSPVK	P09668|CATH_HUMAN	DRB1_0802	SPACHECO (9072)	P09668
TQRKWEAARVAEQLR	P30485|1B47_HUMAN:Q04826|1B40_HUMAN:P10319|1B58_HUMAN:P30685|1B35_HUMAN:P30491|1B53_HUMAN:P30466|1B18_HUMAN:Q31612|1B73_HUMAN:P30475|1B39_HUMAN:Q29836|1B67_HUMAN:Q95365|1B38_HUMAN:P16189|1A31_HUMAN:P30447|1A23_HUMAN	DRB1_0802	SPACHECO (9072)	P30485
VTRVFKLLQNQIQQQTW	Q9UIQ6-3|LCAP_HUMAN:Q9UIQ6-2|LCAP_HUMAN:Q9UIQ6|LCAP_HUMAN	DRB1_0802	SPACHECO (9072)	Q9UIQ6-3
VPVIVEKVSGSQIVD	P60520|GBRL2_HUMAN	DRB1_0802	SPACHECO (9072)	P60520
IGGPRSYTIAVASLGKG	P06280|AGAL_HUMAN	DRB1_0802	SPACHECO (9072)	P06280
VTEIDILVKNRGVL	Q9NU53|GINM1_HUMAN	DRB1_0802	SPACHECO (9072)	Q9NU53
EGEITTLNHKLQD	Q10589-2|BST2_HUMAN:Q10589|BST2_HUMAN	DRB1_0802	SPACHECO (9072)	Q10589-2
SATWLALSRIAGLCN	P05023-3|AT1A1_HUMAN:P05023-4|AT1A1_HUMAN:P05023|AT1A1_HUMAN	DRB1_0802	SPACHECO (9072)	P05023-3
TGETYTCVVAHEALPN	P04220|MUCB_HUMAN	DRB1_0802	SPACHECO (9072)	P04220
KAFGLVGKLAASGSIT	Q96QD8-2|S38A2_HUMAN:Q96QD8|S38A2_HUMAN	DRB1_0802	SPACHECO (9072)	Q96QD8-2
KYDHNFVKAINAIQK	P53634|CATC_HUMAN	DRB1_0802	SPACHECO (9072)	P53634
LPTYDEAEKAKAA	Q9NV92|NFIP2_HUMAN	DRB1_0802	SPACHECO (9072)	Q9NV92
DLRSWTAADTAAQITQR	Q04826|1B40_HUMAN:Q29963|1C06_HUMAN:Q31612|1B73_HUMAN:P30508|1C12_HUMAN:P30479|1B41_HUMAN:P30504|1C04_HUMAN:Q29865|1C18_HUMAN:P01889|1B07_HUMAN:Q07000|1C15_HUMAN:P30499|1C01_HUMAN:P30460|1B08_HUMAN:P30480|1B42_HUMAN:P30505|1C08_HUMAN:P10321|1C07_HUMAN	DRB1_0802	SPACHECO (9072)	Q04826
ENQLLVADVKRLGKQN	O75558|STX11_HUMAN	DRB1_0802	SPACHECO (9072)	O75558
VPAEFAWTIKLTGVK	P04066|FUCO_HUMAN	DRB1_0802	SPACHECO (9072)	P04066
RSWTAADTAAQITQ	Q04826|1B40_HUMAN:Q29963|1C06_HUMAN:Q31612|1B73_HUMAN:P30508|1C12_HUMAN:P30479|1B41_HUMAN:P30504|1C04_HUMAN:Q29865|1C18_HUMAN:P01889|1B07_HUMAN:Q07000|1C15_HUMAN:P30499|1C01_HUMAN:P30460|1B08_HUMAN:P30480|1B42_HUMAN:P30505|1C08_HUMAN:P10321|1C07_HUMAN	DRB1_0802	SPACHECO (9072)	Q04826
DFYKILGVPRSASIK	Q9UBS4|DJB11_HUMAN	DRB1_0802	SPACHECO (9072)	Q9UBS4
QVARYRPRAPIIAVTRNP	P14618|KPYM_HUMAN:P14618-2|KPYM_HUMAN	DRB1_0802	SPACHECO (9072)	P14618
RTFIAIKPDGVQRG	P22392-2|NDKB_HUMAN	DRB1_0802	SPACHECO (9072)	P22392-2
RDKYMFATKVVHL	Q92673|SORL_HUMAN	DRB1_0802	SPACHECO (9072)	Q92673
RSWTAVDTAAQIS	P13747|HLAE_HUMAN	DRB1_0802	SPACHECO (9072)	P13747
LRSWTAADTAAQITQR	Q04826|1B40_HUMAN:Q29963|1C06_HUMAN:Q31612|1B73_HUMAN:P30508|1C12_HUMAN:P30479|1B41_HUMAN:P30504|1C04_HUMAN:Q29865|1C18_HUMAN:P01889|1B07_HUMAN:Q07000|1C15_HUMAN:P30499|1C01_HUMAN:P30460|1B08_HUMAN:P30480|1B42_HUMAN:P30505|1C08_HUMAN:P10321|1C07_HUMAN	DRB1_0802	SPACHECO (9072)	Q04826
AGPGLFSYIRHWDQNE	P08195-3|4F2_HUMAN:P08195-4|4F2_HUMAN:P08195-2|4F2_HUMAN:P08195|4F2_HUMAN	DRB1_0802	SPACHECO (9072)	P08195-3
GKIYKIFIKQLAKSVRDR	Q4G148-2|GXLT1_HUMAN:Q4G148|GXLT1_HUMAN	DRB1_0802	SPACHECO (9072)	Q4G148-2
NQLLVADVKRLGKQN	O75558|STX11_HUMAN	DRB1_0802	SPACHECO (9072)	O75558
VNEIFMAIAKKLPKNEPQ	P51148-2|RAB5C_HUMAN:P51148|RAB5C_HUMAN	DRB1_0802	SPACHECO (9072)	P51148-2
EGEITTLNHKLQDASAE	Q10589-2|BST2_HUMAN:Q10589|BST2_HUMAN	DRB1_0802	SPACHECO (9072)	Q10589-2
AVSYQTKVNLLSAI	P01375|TNFA_HUMAN	DRB1_0802	SPACHECO (9072)	P01375
LRSWTAADTAAQIT	Q04826|1B40_HUMAN:Q29963|1C06_HUMAN:Q31612|1B73_HUMAN:P30508|1C12_HUMAN:P30479|1B41_HUMAN:P30504|1C04_HUMAN:Q29865|1C18_HUMAN:P01889|1B07_HUMAN:Q07000|1C15_HUMAN:P30499|1C01_HUMAN:P30460|1B08_HUMAN:P30480|1B42_HUMAN:P30505|1C08_HUMAN:P10321|1C07_HUMAN	DRB1_0802	SPACHECO (9072)	Q04826
SAQFFNYKIQALGLG	Q02809|PLOD1_HUMAN:Q02809-2|PLOD1_HUMAN	DRB1_0802	SPACHECO (9072)	Q02809
QNPEYKGEWKPRQIDNPD	P27797|CALR_HUMAN	DRB1_0802	SPACHECO (9072)	P27797
RPDNTYEVKIDNSQVESG	P27797|CALR_HUMAN	DRB1_0802	SPACHECO (9072)	P27797
DVTEIDILVKNRGVLRH	Q9NU53|GINM1_HUMAN	DRB1_0802	SPACHECO (9072)	Q9NU53
SPPEEYSYKKSIRNL	Q9Y5Y0|FLVC1_HUMAN:Q9Y5Y0-2|FLVC1_HUMAN	DRB1_0802	SPACHECO (9072)	Q9Y5Y0
IFKVWVQAFKVEGGQF	P11279-2|LAMP1_HUMAN:P11279|LAMP1_HUMAN	DRB1_0802	SPACHECO (9072)	P11279-2
QKPEFVSVRHLELAG	Q02742|GCNT1_HUMAN	DRB1_0802	SPACHECO (9072)	Q02742
VARYRPRAPIIAVTRNP	P14618|KPYM_HUMAN:P14618-2|KPYM_HUMAN	DRB1_0802	SPACHECO (9072)	P14618
ASKRALVILAKGAEEME	Q99497|PARK7_HUMAN	DRB1_0802	SPACHECO (9072)	Q99497
SLPTYDEAEKAKAA	Q9NV92|NFIP2_HUMAN	DRB1_0802	SPACHECO (9072)	Q9NV92
IFLFVDKTVPQSSLT	P60520|GBRL2_HUMAN	DRB1_0802	SPACHECO (9072)	P60520
EPALPPGWEMKYTSEGVRY	O00308|WWP2_HUMAN:O00308-2|WWP2_HUMAN:O00308-3|WWP2_HUMAN	DRB1_0802	SPACHECO (9072)	O00308
LEGEITTLNHKLQD	Q10589-2|BST2_HUMAN:Q10589|BST2_HUMAN	DRB1_0802	SPACHECO (9072)	Q10589-2
GPSWWASLPTHAAHRP	Q6DKI7|PVRIG_HUMAN	DRB1_0802	SPACHECO (9072)	Q6DKI7
RIPELNKVARAAAE	P02786|TFR1_HUMAN	DRB1_0802	SPACHECO (9072)	P02786
MPLEFKTLNVLHNRG	Q92187|SIA8D_HUMAN	DRB1_0802	SPACHECO (9072)	Q92187
LPALWKAFQPLVKNYQP	O00115-2|DNS2A_HUMAN:O00115|DNS2A_HUMAN	DRB1_0802	SPACHECO (9072)	O00115-2
GEITTLNHKLQDAS	Q10589-2|BST2_HUMAN:Q10589|BST2_HUMAN	DRB1_0802	SPACHECO (9072)	Q10589-2
NPGGYVAYSKAATVTGKLV	P02786|TFR1_HUMAN	DRB1_0802	SPACHECO (9072)	P02786
FDSDVGEYRAVTELGRPD	Q29974|2B1G_HUMAN:P13760|2B14_HUMAN:P04229|2B11_HUMAN	DRB1_0802	SPACHECO (9072)	Q29974
AGQFVIKLTHDVEL	P02786|TFR1_HUMAN	DRB1_0802	SPACHECO (9072)	P02786
LTALRIKKTLSQL	P36897-2|TGFR1_HUMAN:P36897|TGFR1_HUMAN:P36897-3|TGFR1_HUMAN	DRB1_0802	SPACHECO (9072)	P36897-2
VDYRHKFSLPSVDGQ	P31785|IL2RG_HUMAN	DRB1_0802	SPACHECO (9072)	P31785
RDWRVALTGRQAA	O15554|KCNN4_HUMAN	DRB1_0802	SPACHECO (9072)	O15554
RSWTAVDTAAQISEQ	P13747|HLAE_HUMAN	DRB1_0802	SPACHECO (9072)	P13747
APSQPPATYSLVNKVKNK	Q6UWF3-3|SCIMP_HUMAN:Q6UWF3|SCIMP_HUMAN	DRB1_0802	SPACHECO (9072)	Q6UWF3-3
HSMRYFYTAMSRPGRGEPR	P30464|1B15_HUMAN:P30485|1B47_HUMAN:P10319|1B58_HUMAN:P30685|1B35_HUMAN:P30491|1B53_HUMAN:P30490|1B52_HUMAN:P30493|1B55_HUMAN:Q29718|1B82_HUMAN:P30461|1B13_HUMAN	DRB1_0802	SPACHECO (9072)	P30464
SPGFGVKQIATGVS	P25942|TNR5_HUMAN:P25942-2|TNR5_HUMAN	DRB1_0802	SPACHECO (9072)	P25942
DLHSYVVMNHGRS	P14543-2|NID1_HUMAN:P14543|NID1_HUMAN	DRB1_0802	SPACHECO (9072)	P14543-2
IPVDEEAFVIDFKPRASMD	P19021-6|AMD_HUMAN:P19021|AMD_HUMAN:P19021-5|AMD_HUMAN:P19021-4|AMD_HUMAN:P19021-3|AMD_HUMAN	DRB1_0802	SPACHECO (9072)	P19021-6
TPKIQVYSRHPAE	P61769|B2MG_HUMAN	DRB1_0802	SPACHECO (9072)	P61769
KHKWEAAHVAEQLRAY	P01892|1A02_HUMAN:P10316|1A69_HUMAN	DRB1_0802	SPACHECO (9072)	P01892
AGGGQKVRLLKKALEKHAD	Q02809|PLOD1_HUMAN:Q02809-2|PLOD1_HUMAN	DRB1_0802	SPACHECO (9072)	Q02809
ASPLLYTLIEKTMQNVK	P02786|TFR1_HUMAN	DRB1_0802	SPACHECO (9072)	P02786
VIFNYKGKNVLINKDIR	P27797|CALR_HUMAN	DRB1_0802	SPACHECO (9072)	P27797
QITQRKWEAARVAEQLRA	P30485|1B47_HUMAN:Q04826|1B40_HUMAN:P10319|1B58_HUMAN:P30685|1B35_HUMAN:P30491|1B53_HUMAN:P30466|1B18_HUMAN:Q31612|1B73_HUMAN:P16189|1A31_HUMAN:P30447|1A23_HUMAN	DRB1_0802	SPACHECO (9072)	P30485
EDIYLLGKATLPGFRT	P15907|SIAT1_HUMAN	DRB1_0802	SPACHECO (9072)	P15907
IPSNYVAKLNTLET	P07948|LYN_HUMAN:P07948-2|LYN_HUMAN	DRB1_0802	SPACHECO (9072)	P07948
IAPEYRLVIVGHSLG	Q8NCG7|DGLB_HUMAN:Q8NCG7-2|DGLB_HUMAN:Q8NCG7-4|DGLB_HUMAN	DRB1_0802	SPACHECO (9072)	Q8NCG7
VNHFIAEFKRKHKKDISE	P11142-2|HSP7C_HUMAN:P11142|HSP7C_HUMAN	DRB1_0802	SPACHECO (9072)	P11142-2
KYDHNFVKAINAIQKSWT	P53634|CATC_HUMAN	DRB1_0802	SPACHECO (9072)	P53634
TPKIQVYSRHPAENGKSN	P61769|B2MG_HUMAN	DRB1_0802	SPACHECO (9072)	P61769
DNGIFVQLVQANSPA	O00560-2|SDCB1_HUMAN:O00560|SDCB1_HUMAN	DRB1_0802	SPACHECO (9072)	O00560-2
AIFLFVDKTVPQSSLT	P60520|GBRL2_HUMAN	DRB1_0802	SPACHECO (9072)	P60520
LKVYKILESASSNSHL	Q16706|MA2A1_HUMAN	DRB1_0802	SPACHECO (9072)	Q16706
DNGLRDWRVALTGRQAAQ	O15554|KCNN4_HUMAN	DRB1_0802	SPACHECO (9072)	O15554
GLRDWRVALTGRQAA	O15554|KCNN4_HUMAN	DRB1_0802	SPACHECO (9072)	O15554
EDLRSWTAVDTAAQISEQ	P13747|HLAE_HUMAN	DRB1_0802	SPACHECO (9072)	P13747
DAWIQAIKSLAEKQN	Q09328|MGT5A_HUMAN	DRB1_0802	SPACHECO (9072)	Q09328
RTPKIQVYSRHPAE	P61769|B2MG_HUMAN	DRB1_0802	SPACHECO (9072)	P61769
FSAWSGVSKGLAES	P31785|IL2RG_HUMAN	DRB1_0802	SPACHECO (9072)	P31785
NEQEWKIKLQVLDPVP	P09326|CD48_HUMAN	DRB1_0802	SPACHECO (9072)	P09326
AIFLFVDKTVPQSS	P60520|GBRL2_HUMAN	DRB1_0802	SPACHECO (9072)	P60520
TSATWLALSRIAG	P05023-3|AT1A1_HUMAN:P05023-4|AT1A1_HUMAN:P05023|AT1A1_HUMAN	DRB1_0802	SPACHECO (9072)	P05023-3
KIYKIFIKQLAKSVRD	Q4G148-2|GXLT1_HUMAN:Q4G148|GXLT1_HUMAN	DRB1_0802	SPACHECO (9072)	Q4G148-2
RDKYMFATKVVHLLG	Q92673|SORL_HUMAN	DRB1_0802	SPACHECO (9072)	Q92673
RVPVIVEKVSGSQIVD	P60520|GBRL2_HUMAN	DRB1_0802	SPACHECO (9072)	P60520
LATLETLTKHYGAEI	P23458|JAK1_HUMAN	DRB1_0802	SPACHECO (9072)	P23458
FDSDVGEYRAVTELGRPDAE	Q29974|2B1G_HUMAN:P13760|2B14_HUMAN:P04229|2B11_HUMAN	DRB1_0802	SPACHECO (9072)	Q29974
KQHLFVKEVKIDGQF	P04114|APOB_HUMAN	DRB1_0802	SPACHECO (9072)	P04114
NTNDFVTLRTPEGLPDAPR	Q92673|SORL_HUMAN	DRB1_0802	SPACHECO (9072)	Q92673
IAVSYQTKVNLLSAI	P01375|TNFA_HUMAN	DRB1_0802	SPACHECO (9072)	P01375
DIYLLGKATLPGFR	P15907|SIAT1_HUMAN	DRB1_0802	SPACHECO (9072)	P15907
IEMWSYAAKVAPADG	Q92896|GSLG1_HUMAN:Q92896-3|GSLG1_HUMAN:Q92896-2|GSLG1_HUMAN	DRB1_0802	SPACHECO (9072)	Q92896
SPSFFSKFNILGTVS	Q8NBW4-2|S38A9_HUMAN:Q8NBW4|S38A9_HUMAN	DRB1_0802	SPACHECO (9072)	Q8NBW4-2
GRLIFDNLKKSIAYT	P05023-3|AT1A1_HUMAN:P05023-4|AT1A1_HUMAN:P05023|AT1A1_HUMAN	DRB1_0802	SPACHECO (9072)	P05023-3
KDAFLNLTKLKVL	Q9NYK1|TLR7_HUMAN	DRB1_0802	SPACHECO (9072)	Q9NYK1
SDESYTLLVKEPVAVL	P07686|HEXB_HUMAN	DRB1_0802	SPACHECO (9072)	P07686
EDLSSWTAADTAAQITQ	P30464|1B15_HUMAN:P30485|1B47_HUMAN:P10319|1B58_HUMAN:P30685|1B35_HUMAN:P30491|1B53_HUMAN:P30466|1B18_HUMAN:P30490|1B52_HUMAN:P30487|1B49_HUMAN:P30488|1B50_HUMAN:P18463|1B37_HUMAN:P30493|1B55_HUMAN:P30475|1B39_HUMAN:Q29836|1B67_HUMAN:Q95365|1B38_HUMAN:P30462|1B14_HUMAN:Q29718|1B82_HUMAN:P30461|1B13_HUMAN	DRB1_0802	SPACHECO (9072)	P30464
FPKAEFAEVSKLVTDLTK	P02768|ALBU_HUMAN:P02768-2|ALBU_HUMAN	DRB1_0802	SPACHECO (9072)	P02768
VPGFTPRLAILQVGNR	P11586|C1TC_HUMAN	DRB1_0802	SPACHECO (9072)	P11586
DQLKTLQRNYGRLQ	Q8NBJ4-2|GOLM1_HUMAN:Q8NBJ4|GOLM1_HUMAN	DRB1_0802	SPACHECO (9072)	Q8NBJ4-2
GRHLVLLDTAQAAAA	O00754|MA2B1_HUMAN	DRB1_0802	SPACHECO (9072)	O00754
RNSKMLQKVVLPSYEE	Q13571|LAPM5_HUMAN	DRB1_0802	SPACHECO (9072)	Q13571
AFDLYFVLDKSGSVA	P58335-2|ANTR2_HUMAN:P58335-4|ANTR2_HUMAN:P58335|ANTR2_HUMAN:P58335-3|ANTR2_HUMAN	DRB1_0802	SPACHECO (9072)	P58335-2
EVAGQFVIKLTHDVELN	P02786|TFR1_HUMAN	DRB1_0802	SPACHECO (9072)	P02786
LPGLFSYAQHIASIDGR	Q9Y6C9|MTCH2_HUMAN	DRB1_0802	SPACHECO (9072)	Q9Y6C9
DVTEIDILVKNRGVL	Q9NU53|GINM1_HUMAN	DRB1_0802	SPACHECO (9072)	Q9NU53
DIYLLGKATLPGFRT	P15907|SIAT1_HUMAN	DRB1_0802	SPACHECO (9072)	P15907
ESHSIKAILKNISVLA	Q99808-2|S29A1_HUMAN	DRB1_0802	SPACHECO (9072)	Q99808-2
TPGLYEFKVIVEGQNAH	Q8IZA0|K319L_HUMAN:Q8IZA0-2|K319L_HUMAN	DRB1_0802	SPACHECO (9072)	Q8IZA0
IQRTPKIQVYSRHPAEN	P61769|B2MG_HUMAN	DRB1_0802	SPACHECO (9072)	P61769
AGHMVPTDKPLAAFT	P10619-2|PPGB_HUMAN:P10619|PPGB_HUMAN	DRB1_0802	SPACHECO (9072)	P10619-2
QRKWEAAREAEQWRA	P30464|1B15_HUMAN:Q29963|1C06_HUMAN:P30508|1C12_HUMAN	DRB1_0802	SPACHECO (9072)	P30464
LEGEITTLNHKLQDASAE	Q10589-2|BST2_HUMAN:Q10589|BST2_HUMAN	DRB1_0802	SPACHECO (9072)	Q10589-2
KTMRMVSVDRGSALSQ	Q96JM2|ZN462_HUMAN:Q96JM2-3|ZN462_HUMAN	DRB1_0802	SPACHECO (9072)	Q96JM2
LVENPGGYVAYSKAATVTGK	P02786|TFR1_HUMAN	DRB1_0802	SPACHECO (9072)	P02786
QSVDYRHKFSLPSVDGQKR	P31785|IL2RG_HUMAN	DRB1_0802	SPACHECO (9072)	P31785
IFLFVDKTVPQSS	P60520|GBRL2_HUMAN	DRB1_0802	SPACHECO (9072)	P60520
ITQRKWEAARVAEQLRAY	P30485|1B47_HUMAN:Q04826|1B40_HUMAN:P10319|1B58_HUMAN:P30685|1B35_HUMAN:P30491|1B53_HUMAN:P30466|1B18_HUMAN:Q31612|1B73_HUMAN:P16189|1A31_HUMAN:P30447|1A23_HUMAN	DRB1_0802	SPACHECO (9072)	P30485
EPEPWFFKNLSRKDAERQL	P06239|LCK_HUMAN:P06239-3|LCK_HUMAN:P06239-2|LCK_HUMAN	DRB1_0802	SPACHECO (9072)	P06239
IDFKIKTVELQG	P61026|RAB10_HUMAN	DRB1_0802	SPACHECO (9072)	P61026
VGPVDEVRELQKAIGAVPL	P07339|CATD_HUMAN	DRB1_0802	SPACHECO (9072)	P07339
SDVGEFRAVTELGRP	P20039|2B1B_HUMAN:P01911|2B1F_HUMAN	DRB1_0802	SPACHECO (9072)	P20039
DDPAIDVCKKLLGKYPN	Q16739|CEGT_HUMAN	DRB1_0802	SPACHECO (9072)	Q16739
LDKLIRLVNAQQAKG	O00754|MA2B1_HUMAN	DRB1_0802	SPACHECO (9072)	O00754
GPSPVFDIKAVSISPT	Q12913|PTPRJ_HUMAN	DRB1_0802	SPACHECO (9072)	Q12913
PKIQVYSRHPAEN	P61769|B2MG_HUMAN	DRB1_0802	SPACHECO (9072)	P61769
DLRSWTAADTAAQIT	Q04826|1B40_HUMAN:Q29963|1C06_HUMAN:Q31612|1B73_HUMAN:P30508|1C12_HUMAN:P30479|1B41_HUMAN:P30504|1C04_HUMAN:Q29865|1C18_HUMAN:P01889|1B07_HUMAN:Q07000|1C15_HUMAN:P30499|1C01_HUMAN:P30460|1B08_HUMAN:P30480|1B42_HUMAN:P30505|1C08_HUMAN:P10321|1C07_HUMAN	DRB1_0802	SPACHECO (9072)	Q04826
KNLKFVMLHNLEHSMG	P25774-2|CATS_HUMAN:P25774|CATS_HUMAN	DRB1_0802	SPACHECO (9072)	P25774-2
QVSWLREGKQVGSG	P01871|IGHM_HUMAN	DRB1_0802	SPACHECO (9072)	P01871
DEDIYLLGKATLPGFRT	P15907|SIAT1_HUMAN	DRB1_0802	SPACHECO (9072)	P15907
IIPIIAKADAISK	Q14141-2|SEPT6_HUMAN:Q14141-4|SEPT6_HUMAN:Q14141|SEPT6_HUMAN:Q14141-3|SEPT6_HUMAN	DRB1_0802	SPACHECO (9072)	Q14141-2
RIPELNKVARAAAEVAGQ	P02786|TFR1_HUMAN	DRB1_0802	SPACHECO (9072)	P02786
IFLFVDKTVPQSSL	P60520|GBRL2_HUMAN	DRB1_0802	SPACHECO (9072)	P60520
SPGFGVKQIATGVSDTI	P25942|TNR5_HUMAN:P25942-2|TNR5_HUMAN	DRB1_0802	SPACHECO (9072)	P25942
TDPKFESVAREVCK	Q92896|GSLG1_HUMAN:Q92896-3|GSLG1_HUMAN:Q92896-2|GSLG1_HUMAN	DRB1_0802	SPACHECO (9072)	Q92896
NPQNTIYDAKRFIGKIFT	P48723|HSP13_HUMAN	DRB1_0802	SPACHECO (9072)	P48723
YSKFLLKAEPLAFT	P04114|APOB_HUMAN	DRB1_0802	SPACHECO (9072)	P04114
ESHSIKAILKNISV	Q99808-2|S29A1_HUMAN	DRB1_0802	SPACHECO (9072)	Q99808-2
LRDKYMFATKVVHLLG	Q92673|SORL_HUMAN	DRB1_0802	SPACHECO (9072)	Q92673
SGQPVDWFVVYKLPALR	O00115-2|DNS2A_HUMAN:O00115|DNS2A_HUMAN	DRB1_0802	SPACHECO (9072)	O00115-2
INTFVPSGKIMQV	Q13510|ASAH1_HUMAN:Q13510-2|ASAH1_HUMAN	DRB1_0802	SPACHECO (9072)	Q13510
DLRSWTAADTAAQISKRK	P17693|HLAG_HUMAN	DRB1_0802	SPACHECO (9072)	P17693
DENQLLVADVKRLGKQN	O75558|STX11_HUMAN	DRB1_0802	SPACHECO (9072)	O75558
GGGQKVRLLKKALEKHADK	Q02809|PLOD1_HUMAN:Q02809-2|PLOD1_HUMAN	DRB1_0802	SPACHECO (9072)	Q02809
VAGQFVIKLTHDVEL	P02786|TFR1_HUMAN	DRB1_0802	SPACHECO (9072)	P02786
ASDPILYRPVAVALDTKGP	P14618|KPYM_HUMAN:P14618-2|KPYM_HUMAN	DRB1_0802	SPACHECO (9072)	P14618
DSDVGEYRAVTELGRP	Q29974|2B1G_HUMAN:P13760|2B14_HUMAN:P04229|2B11_HUMAN:Q30134|2B18_HUMAN	DRB1_0802	SPACHECO (9072)	Q29974
NPQFIKATIVHQDQAYD	O75326-2|SEM7A_HUMAN:O75326|SEM7A_HUMAN	DRB1_0802	SPACHECO (9072)	O75326-2
EPALPPGWEMKYTSEGVR	O00308|WWP2_HUMAN:O00308-2|WWP2_HUMAN:O00308-3|WWP2_HUMAN	DRB1_0802	SPACHECO (9072)	O00308
DNRMVNHFIAEFKRKHKK	P11142-2|HSP7C_HUMAN:P11142|HSP7C_HUMAN	DRB1_0802	SPACHECO (9072)	P11142-2
DPTTKEFETLIKDLSAE	O75976|CBPD_HUMAN:O75976-2|CBPD_HUMAN	DRB1_0802	SPACHECO (9072)	O75976
DPDQEYEVTVHHLPKP	Q96F46-2|I17RA_HUMAN:Q96F46|I17RA_HUMAN	DRB1_0802	SPACHECO (9072)	Q96F46-2
IPLKYEVKLTVHGFVNPT	P13612|ITA4_HUMAN	DRB1_0802	SPACHECO (9072)	P13612
SSDFALDIRMPGVTP	P19021-6|AMD_HUMAN:P19021|AMD_HUMAN:P19021-5|AMD_HUMAN:P19021-4|AMD_HUMAN:P19021-3|AMD_HUMAN	DRB1_0802	SPACHECO (9072)	P19021-6
QKLSFIIRTVGRHFPGHL	Q9UIQ6-3|LCAP_HUMAN:Q9UIQ6-2|LCAP_HUMAN:Q9UIQ6|LCAP_HUMAN	DRB1_0802	SPACHECO (9072)	Q9UIQ6-3
KPLAHYSSLVRVLGSDM	Q14596-2|NBR1_HUMAN:Q14596|NBR1_HUMAN	DRB1_0802	SPACHECO (9072)	Q14596-2
AIFLFVDKTVPQSSL	P60520|GBRL2_HUMAN	DRB1_0802	SPACHECO (9072)	P60520
TTLYVTDVKSASERPS	Q7Z6A9|BTLA_HUMAN	DRB1_0802	SPACHECO (9072)	Q7Z6A9
GGYVAYSKAATVTGKL	P02786|TFR1_HUMAN	DRB1_0802	SPACHECO (9072)	P02786
KLSFIIRTVGRHFPGHL	Q9UIQ6-3|LCAP_HUMAN:Q9UIQ6-2|LCAP_HUMAN:Q9UIQ6|LCAP_HUMAN	DRB1_0802	SPACHECO (9072)	Q9UIQ6-3
DVTPQNFLAVLRGDAEAVK	Q99538|LGMN_HUMAN:Q99538-3|LGMN_HUMAN:Q99538-2|LGMN_HUMAN	DRB1_0802	SPACHECO (9072)	Q99538
SFTDYSTKENVLAVIR	O43405-2|COCH_HUMAN:O43405|COCH_HUMAN	DRB1_0802	SPACHECO (9072)	O43405-2
RVFKLLQNQIQQQT	Q9UIQ6-3|LCAP_HUMAN:Q9UIQ6-2|LCAP_HUMAN:Q9UIQ6|LCAP_HUMAN	DRB1_0802	SPACHECO (9072)	Q9UIQ6-3
DSVFRCLPKSIQIL	Q9BXR5|TLR10_HUMAN	DRB1_0802	SPACHECO (9072)	Q9BXR5
GPVDEVRELQKAIGA	P07339|CATD_HUMAN	DRB1_0802	SPACHECO (9072)	P07339
NKYEIKNSFGQR	O15162-2|PLS1_HUMAN:O15162|PLS1_HUMAN	DRB1_0802	SPACHECO (9072)	O15162-2
QPVDWFVVYKLPALRGSG	O00115-2|DNS2A_HUMAN:O00115|DNS2A_HUMAN	DRB1_0802	SPACHECO (9072)	O00115-2
LPQTLRNLPKSLQV	Q9NR96-2|TLR9_HUMAN:Q9NR96-5|TLR9_HUMAN:Q9NR96|TLR9_HUMAN:Q9NR96-3|TLR9_HUMAN:Q9NR96-4|TLR9_HUMAN	DRB1_0802	SPACHECO (9072)	Q9NR96-2
LPVYQELSKLIPKSA	P26010|ITB7_HUMAN:P26010-2|ITB7_HUMAN	DRB1_0802	SPACHECO (9072)	P26010
KATFIIKIIRDEQYT	Q9UIQ6-3|LCAP_HUMAN:Q9UIQ6-2|LCAP_HUMAN:Q9UIQ6|LCAP_HUMAN	DRB1_0802	SPACHECO (9072)	Q9UIQ6-3
KMFYLLKTAFPSVQ	Q9NX62|IMPA3_HUMAN	DRB1_0802	SPACHECO (9072)	Q9NX62
GLNELKPISKGGHSS	P33908|MA1A1_HUMAN	DRB1_0802	SPACHECO (9072)	P33908
ITQLLPVKRKLGFYEW	P06280|AGAL_HUMAN	DRB1_0802	SPACHECO (9072)	P06280
AFDLYFVLDKSGSVANN	P58335-2|ANTR2_HUMAN:P58335-4|ANTR2_HUMAN:P58335|ANTR2_HUMAN:P58335-3|ANTR2_HUMAN	DRB1_0802	SPACHECO (9072)	P58335-2
RTPKIQVYSRHPAENGKSN	P61769|B2MG_HUMAN	DRB1_0802	SPACHECO (9072)	P61769
SGTDFTLKISRVEAEDVG	P06309|KV205_HUMAN:P01617|KV204_HUMAN:P06310|KV206_HUMAN	DRB1_0802	SPACHECO (9072)	P06309
SHEALFQKKTLQALEFH	Q08380|LG3BP_HUMAN	DRB1_0802	SPACHECO (9072)	Q08380
NSKMLQKVVLPSYEE	Q13571|LAPM5_HUMAN	DRB1_0802	SPACHECO (9072)	Q13571
EWEGYLPKESIRTK	P15907|SIAT1_HUMAN	DRB1_0802	SPACHECO (9072)	P15907
TGETYTCVVAHEALP	P04220|MUCB_HUMAN	DRB1_0802	SPACHECO (9072)	P04220
GAGHMVPTDKPLAAFT	P10619-2|PPGB_HUMAN:P10619|PPGB_HUMAN	DRB1_0802	SPACHECO (9072)	P10619-2
ELEGEITTLNHKLQD	Q10589-2|BST2_HUMAN:Q10589|BST2_HUMAN	DRB1_0802	SPACHECO (9072)	Q10589-2
LPMIWAQKTNTPADVF	P10155-3|RO60_HUMAN:P10155-5|RO60_HUMAN:P10155-4|RO60_HUMAN:P10155|RO60_HUMAN	DRB1_0802	SPACHECO (9072)	P10155-3
STTLYVTDVKSASERPS	Q7Z6A9|BTLA_HUMAN	DRB1_0802	SPACHECO (9072)	Q7Z6A9
ITQRKWEAARVAEQLR	P30485|1B47_HUMAN:Q04826|1B40_HUMAN:P10319|1B58_HUMAN:P30685|1B35_HUMAN:P30491|1B53_HUMAN:P30466|1B18_HUMAN:Q31612|1B73_HUMAN:P30475|1B39_HUMAN:Q29836|1B67_HUMAN:Q95365|1B38_HUMAN:P16189|1A31_HUMAN:P30447|1A23_HUMAN	DRB1_0802	SPACHECO (9072)	P30485
DPILYRPVAVALDTKGP	P14618|KPYM_HUMAN:P14618-2|KPYM_HUMAN	DRB1_0802	SPACHECO (9072)	P14618
NEDLRSWTAADTAAQITQ	Q04826|1B40_HUMAN:Q29963|1C06_HUMAN:Q31612|1B73_HUMAN:P30508|1C12_HUMAN:P30479|1B41_HUMAN:P30504|1C04_HUMAN:Q29865|1C18_HUMAN:P01889|1B07_HUMAN:Q07000|1C15_HUMAN:P30499|1C01_HUMAN:P30460|1B08_HUMAN:P30480|1B42_HUMAN:P30505|1C08_HUMAN:P10321|1C07_HUMAN	DRB1_0802	SPACHECO (9072)	Q04826
MQRWIMEKTAEHFQE	Q9BRK5-2|CAB45_HUMAN:Q9BRK5|CAB45_HUMAN	DRB1_0802	SPACHECO (9072)	Q9BRK5-2
QLKWEAARVAEQLRA	P30461|1B13_HUMAN	DRB1_0802	SPACHECO (9072)	P30461
NEFSILKSPGSVV	O75787|RENR_HUMAN	DRB1_0802	SPACHECO (9072)	O75787
LRDKYMFATKVVHL	Q92673|SORL_HUMAN	DRB1_0802	SPACHECO (9072)	Q92673
RVFKLLQNQIQQQ	Q9UIQ6-3|LCAP_HUMAN:Q9UIQ6-2|LCAP_HUMAN:Q9UIQ6|LCAP_HUMAN	DRB1_0802	SPACHECO (9072)	Q9UIQ6-3
SSWTAADTAAQITQ	P30464|1B15_HUMAN:P30485|1B47_HUMAN:P10319|1B58_HUMAN:P30685|1B35_HUMAN:P30491|1B53_HUMAN:P30466|1B18_HUMAN:P30490|1B52_HUMAN:P30487|1B49_HUMAN:P30488|1B50_HUMAN:P18463|1B37_HUMAN:P30493|1B55_HUMAN:P30475|1B39_HUMAN:Q29836|1B67_HUMAN:Q95365|1B38_HUMAN:P30462|1B14_HUMAN:Q29718|1B82_HUMAN:P30461|1B13_HUMAN	DRB1_0802	SPACHECO (9072)	P30464
GEITTLNHKLQDA	Q10589-2|BST2_HUMAN:Q10589|BST2_HUMAN	DRB1_0802	SPACHECO (9072)	Q10589-2
EVAGQFVIKLTHDVE	P02786|TFR1_HUMAN	DRB1_0802	SPACHECO (9072)	P02786
CPIQKDKTYSYLNKLPVK	P61916-2|NPC2_HUMAN:P61916|NPC2_HUMAN	DRB1_0802	SPACHECO (9072)	P61916-2
GRHLVLLDTAQAAA	O00754|MA2B1_HUMAN	DRB1_0802	SPACHECO (9072)	O00754
KPESKYVSLITSYQPFS	P15260|INGR1_HUMAN	DRB1_0802	SPACHECO (9072)	P15260
IQVSWLREGKQVGSG	P01871|IGHM_HUMAN	DRB1_0802	SPACHECO (9072)	P01871
VPPRWFKNINKLQELDLS	Q9NYK1|TLR7_HUMAN	DRB1_0802	SPACHECO (9072)	Q9NYK1
KRNSKMLQKVVLPSYEE	Q13571|LAPM5_HUMAN	DRB1_0802	SPACHECO (9072)	Q13571
NLDKLIRLVNAQQAKG	O00754|MA2B1_HUMAN	DRB1_0802	SPACHECO (9072)	O00754
RDTLYTMLIKWVNKTG	O14763|TR10B_HUMAN:O14763-2|TR10B_HUMAN	DRB1_0802	SPACHECO (9072)	O14763
DLYFVLDKSGSVANN	P58335-2|ANTR2_HUMAN:P58335-4|ANTR2_HUMAN:P58335|ANTR2_HUMAN:P58335-3|ANTR2_HUMAN	DRB1_0802	SPACHECO (9072)	P58335-2
SRRYDSRTTIFSPEGR	P25789|PSA4_HUMAN	DRB1_0802	SPACHECO (9072)	P25789
GNEQEWKIKLQVLDPVP	P09326|CD48_HUMAN	DRB1_0802	SPACHECO (9072)	P09326
GETYTCVVAHEALPNR	P04220|MUCB_HUMAN	DRB1_0802	SPACHECO (9072)	P04220
DLSSWTAADTAAQITQR	P30464|1B15_HUMAN:P30485|1B47_HUMAN:P10319|1B58_HUMAN:P30685|1B35_HUMAN:P30491|1B53_HUMAN:P30466|1B18_HUMAN:P30490|1B52_HUMAN:P30487|1B49_HUMAN:P30488|1B50_HUMAN:P18463|1B37_HUMAN:P30493|1B55_HUMAN:P30475|1B39_HUMAN:Q29836|1B67_HUMAN:Q95365|1B38_HUMAN:P30462|1B14_HUMAN:Q29718|1B82_HUMAN	DRB1_0802	SPACHECO (9072)	P30464
LPVYQELSKLIPKS	P26010|ITB7_HUMAN:P26010-2|ITB7_HUMAN	DRB1_0802	SPACHECO (9072)	P26010
VDYFLNVATAQGRY	O00754|MA2B1_HUMAN	DRB1_0802	SPACHECO (9072)	O00754
GPVDEVRELQKAIGAVPLI	P07339|CATD_HUMAN	DRB1_0802	SPACHECO (9072)	P07339
ILNYLNSLSKTKAKDL	Q9NY97-2|B3GN2_HUMAN:Q9NY97|B3GN2_HUMAN	DRB1_0802	SPACHECO (9072)	Q9NY97-2
LSSWTAADTAAQITQR	P30464|1B15_HUMAN:P30485|1B47_HUMAN:P10319|1B58_HUMAN:P30685|1B35_HUMAN:P30491|1B53_HUMAN:P30466|1B18_HUMAN:P30490|1B52_HUMAN:P30487|1B49_HUMAN:P30488|1B50_HUMAN:P18463|1B37_HUMAN:P30493|1B55_HUMAN:P30475|1B39_HUMAN:Q29836|1B67_HUMAN:Q95365|1B38_HUMAN:P30462|1B14_HUMAN:Q29718|1B82_HUMAN	DRB1_0802	SPACHECO (9072)	P30464
VTRVFKLLQNQIQQ	Q9UIQ6-3|LCAP_HUMAN:Q9UIQ6-2|LCAP_HUMAN:Q9UIQ6|LCAP_HUMAN	DRB1_0802	SPACHECO (9072)	Q9UIQ6-3
QKDVTEIDILVKNRGVLR	Q9NU53|GINM1_HUMAN	DRB1_0802	SPACHECO (9072)	Q9NU53
EGRLIFDNLKKSIAYT	P05023-3|AT1A1_HUMAN:P05023-4|AT1A1_HUMAN:P05023|AT1A1_HUMAN	DRB1_0802	SPACHECO (9072)	P05023-3
FQKWASVVVPSGQEQ	P16189|1A31_HUMAN	DRB1_0802	SPACHECO (9072)	P16189
TGETYTCVVAHEALPNR	P04220|MUCB_HUMAN	DRB1_0802	SPACHECO (9072)	P04220
VARYRPRAPIIAVTRNPQ	P14618|KPYM_HUMAN:P14618-2|KPYM_HUMAN	DRB1_0802	SPACHECO (9072)	P14618
VEELEGEITTLNHKLQDAS	Q10589-2|BST2_HUMAN:Q10589|BST2_HUMAN	DRB1_0802	SPACHECO (9072)	Q10589-2
KDVTEIDILVKNRGV	Q9NU53|GINM1_HUMAN	DRB1_0802	SPACHECO (9072)	Q9NU53
DLRSWTAVDTAAQISEQK	P13747|HLAE_HUMAN	DRB1_0802	SPACHECO (9072)	P13747
DEDIYLLGKATLPGFR	P15907|SIAT1_HUMAN	DRB1_0802	SPACHECO (9072)	P15907
DPAFYMLKGKLQYE	Q9HBE5|IL21R_HUMAN	DRB1_0802	SPACHECO (9072)	Q9HBE5
TQRKWEAAREAEQWRA	P30464|1B15_HUMAN:Q29963|1C06_HUMAN:P30508|1C12_HUMAN	DRB1_0802	SPACHECO (9072)	P30464
VRPDNTYEVKIDNSQVESG	P27797|CALR_HUMAN	DRB1_0802	SPACHECO (9072)	P27797
DKPIFVPLSNYRDVQ	O96009|NAPSA_HUMAN	DRB1_0802	SPACHECO (9072)	O96009
APSEERVYMVGKANSVFED	O75787|RENR_HUMAN	DRB1_0802	SPACHECO (9072)	O75787
NIGAIQVLPKLSSSIIH	Q13303-4|KCAB2_HUMAN:Q13303-2|KCAB2_HUMAN:Q13303|KCAB2_HUMAN:Q13303-3|KCAB2_HUMAN	DRB1_0802	SPACHECO (9072)	Q13303-4
EELEGEITTLNHKLQDASA	Q10589-2|BST2_HUMAN:Q10589|BST2_HUMAN	DRB1_0802	SPACHECO (9072)	Q10589-2
SMRYFTTSVSRPGRGEPR	P16189|1A31_HUMAN	DRB1_0802	SPACHECO (9072)	P16189
EAELNAKAQRLSQ	Q02818|NUCB1_HUMAN	DRB1_0802	SPACHECO (9072)	Q02818
LQQTLAQKDQALGKLEQS	Q13077-2|TRAF1_HUMAN:Q13077|TRAF1_HUMAN	DRB1_0802	SPACHECO (9072)	Q13077-2
ENQLLVADVKRLGKQNA	O75558|STX11_HUMAN	DRB1_0802	SPACHECO (9072)	O75558
LSSWTAADTAAQIT	P30464|1B15_HUMAN:P30485|1B47_HUMAN:P10319|1B58_HUMAN:P30685|1B35_HUMAN:P30491|1B53_HUMAN:P30466|1B18_HUMAN:P30490|1B52_HUMAN:P30487|1B49_HUMAN:P30488|1B50_HUMAN:P18463|1B37_HUMAN:P30493|1B55_HUMAN:P30475|1B39_HUMAN:Q29836|1B67_HUMAN:Q95365|1B38_HUMAN:P30462|1B14_HUMAN:Q29718|1B82_HUMAN:P30461|1B13_HUMAN	DRB1_0802	SPACHECO (9072)	P30464
NPSPWIYRELKRSLDK	P29728-2|OAS2_HUMAN:P29728|OAS2_HUMAN	DRB1_0802	SPACHECO (9072)	P29728-2
RKMFYLLKTAFPSVQ	Q9NX62|IMPA3_HUMAN	DRB1_0802	SPACHECO (9072)	Q9NX62
LQAFKSFLRSQGLE	Q9UI42-2|CBPA4_HUMAN:Q9UI42|CBPA4_HUMAN	DRB1_0802	SPACHECO (9072)	Q9UI42-2
MDDTLFQLKFTAKQLEKLA	Q9HD42|CHM1A_HUMAN	DRB1_0802	SPACHECO (9072)	Q9HD42
VPAEPKLAFVIRIRGING	P18124|RL7_HUMAN	DRB1_0802	SPACHECO (9072)	P18124
NLKFVMLHNLEHS	P25774-2|CATS_HUMAN:P25774|CATS_HUMAN	DRB1_0802	SPACHECO (9072)	P25774-2
IAEAYLGKTVTNAV	P11142-2|HSP7C_HUMAN:P11142|HSP7C_HUMAN	DRB1_0802	SPACHECO (9072)	P11142-2
TPEPAPTPTVVTTTKAQAREP	Q96F05|CK024_HUMAN	DRB1_0802	SPACHECO (9072)	Q96F05
FPTIKIFQKGESPVDYDG	Q15084-2|PDIA6_HUMAN:Q15084-3|PDIA6_HUMAN:Q15084|PDIA6_HUMAN:Q15084-4|PDIA6_HUMAN:Q15084-5|PDIA6_HUMAN	DRB1_0802	SPACHECO (9072)	Q15084-2
GAVYVAEIGAKQVQ	Q5JS37|NHLC3_HUMAN:Q5JS37-2|NHLC3_HUMAN	DRB1_0802	SPACHECO (9072)	Q5JS37
VDYRHKFSLPSVDGQK	P31785|IL2RG_HUMAN	DRB1_0802	SPACHECO (9072)	P31785
EDLRSWTAADTAAQITQR	Q04826|1B40_HUMAN:Q29963|1C06_HUMAN:Q31612|1B73_HUMAN:P30508|1C12_HUMAN:P30479|1B41_HUMAN:P30504|1C04_HUMAN:Q29865|1C18_HUMAN:P01889|1B07_HUMAN:Q07000|1C15_HUMAN:P30499|1C01_HUMAN:P30460|1B08_HUMAN:P30480|1B42_HUMAN:P30505|1C08_HUMAN:P10321|1C07_HUMAN	DRB1_0802	SPACHECO (9072)	Q04826
SVMSILPKIQESQPR	Q9NRX5|SERC1_HUMAN	DRB1_0802	SPACHECO (9072)	Q9NRX5
LQQTLAQKDQALGK	Q13077-2|TRAF1_HUMAN:Q13077|TRAF1_HUMAN	DRB1_0802	SPACHECO (9072)	Q13077-2
EDIYLLGKATLPGFR	P15907|SIAT1_HUMAN	DRB1_0802	SPACHECO (9072)	P15907
MPQVPVFTVEVKNYGVKNSE	P15260|INGR1_HUMAN	DRB1_0802	SPACHECO (9072)	P15260
EPALPPGWEMKYTSEGVRYF	O00308|WWP2_HUMAN:O00308-2|WWP2_HUMAN:O00308-3|WWP2_HUMAN	DRB1_0802	SPACHECO (9072)	O00308
LNNFYPREAKVQWK	P01834|IGKC_HUMAN	DRB1_0802	SPACHECO (9072)	P01834
NLKFVMLHNLEHSM	P25774-2|CATS_HUMAN:P25774|CATS_HUMAN	DRB1_0802	SPACHECO (9072)	P25774-2
RDKYMFATKVVHLL	Q92673|SORL_HUMAN	DRB1_0802	SPACHECO (9072)	Q92673
ANLERTFIAIKPDGVQRG	P22392-2|NDKB_HUMAN	DRB1_0802	SPACHECO (9072)	P22392-2
LTEKYFALRNIIQK	P16278-3|BGAL_HUMAN:P16278|BGAL_HUMAN:P16278-2|BGAL_HUMAN	DRB1_0802	SPACHECO (9072)	P16278-3
LQPYSLVTTLNSDLK	P04114|APOB_HUMAN	DRB1_0802	SPACHECO (9072)	P04114
DVQWNYAPKGRNVIT	Q9BQS7-3|HEPH_HUMAN	DRB1_0802	SPACHECO (9072)	Q9BQS7-3
VPSYAEKEAKISR	P58335-2|ANTR2_HUMAN:P58335-4|ANTR2_HUMAN:P58335|ANTR2_HUMAN:P58335-3|ANTR2_HUMAN	DRB1_0802	SPACHECO (9072)	P58335-2
GPGLFSYIRHWDQN	P08195-3|4F2_HUMAN:P08195-4|4F2_HUMAN:P08195-2|4F2_HUMAN:P08195|4F2_HUMAN	DRB1_0802	SPACHECO (9072)	P08195-3
QIRIQIQEKLQQLK	P04114|APOB_HUMAN	DRB1_0802	SPACHECO (9072)	P04114
EPLPEGWEIRYTREGVRYF	Q9H0M0-6|WWP1_HUMAN:Q9H0M0-3|WWP1_HUMAN:Q9H0M0|WWP1_HUMAN	DRB1_0802	SPACHECO (9072)	Q9H0M0-6
QQTLAQKDQALGK	Q13077-2|TRAF1_HUMAN:Q13077|TRAF1_HUMAN	DRB1_0802	SPACHECO (9072)	Q13077-2
ENPGGYVAYSKAATVTGKLV	P02786|TFR1_HUMAN	DRB1_0802	SPACHECO (9072)	P02786
TAIFFYCDRGTQRPV	P11717|MPRI_HUMAN	DRB1_0802	SPACHECO (9072)	P11717
SPSFFSKFNILGTV	Q8NBW4-2|S38A9_HUMAN:Q8NBW4|S38A9_HUMAN	DRB1_0802	SPACHECO (9072)	Q8NBW4-2
SPASFHRLDHLVEID	Q9NYK1|TLR7_HUMAN	DRB1_0802	SPACHECO (9072)	Q9NYK1
EAYLGKTVTNAVVT	P11142-2|HSP7C_HUMAN:P11142|HSP7C_HUMAN	DRB1_0802	SPACHECO (9072)	P11142-2
DTLYTMLIKWVNKT	O14763|TR10B_HUMAN:O14763-2|TR10B_HUMAN	DRB1_0802	SPACHECO (9072)	O14763
VPVIVEKVSGSQIVDI	P60520|GBRL2_HUMAN	DRB1_0802	SPACHECO (9072)	P60520
DLRSWTAADTVAQITQ	P30511-3|HLAF_HUMAN:P30511-2|HLAF_HUMAN:P30511|HLAF_HUMAN	DRB1_0802	SPACHECO (9072)	P30511-3
TAFQYIIDNKGIDSD	P25774-2|CATS_HUMAN:P25774|CATS_HUMAN	DRB1_0802	SPACHECO (9072)	P25774-2
SVMSILPKIQESQPRSG	Q9NRX5|SERC1_HUMAN	DRB1_0802	SPACHECO (9072)	Q9NRX5
LVPSYAEKEAKISR	P58335-2|ANTR2_HUMAN:P58335-4|ANTR2_HUMAN:P58335|ANTR2_HUMAN:P58335-3|ANTR2_HUMAN	DRB1_0802	SPACHECO (9072)	P58335-2
LPQTLRNLPKSLQVL	Q9NR96-2|TLR9_HUMAN:Q9NR96-5|TLR9_HUMAN:Q9NR96|TLR9_HUMAN:Q9NR96-3|TLR9_HUMAN:Q9NR96-4|TLR9_HUMAN	DRB1_0802	SPACHECO (9072)	Q9NR96-2
APQLYVLYEKGRNHYT	Q99519|NEUR1_HUMAN	DRB1_0802	SPACHECO (9072)	Q99519
TDEDIYLLGKATLPGFRT	P15907|SIAT1_HUMAN	DRB1_0802	SPACHECO (9072)	P15907
SPNKNFLVIVTDGQSYDD	O43405-2|COCH_HUMAN:O43405|COCH_HUMAN	DRB1_0802	SPACHECO (9072)	O43405-2
DIYLLGKATLPGFRTI	P15907|SIAT1_HUMAN	DRB1_0802	SPACHECO (9072)	P15907
DTAKQIKTKVNKHAFSGG	P23381|SYWC_HUMAN	DRB1_0802	SPACHECO (9072)	P23381
RPDNTYEVKIDNSQV	P27797|CALR_HUMAN	DRB1_0802	SPACHECO (9072)	P27797
VLHVYEHLSKPKVT	Q9NQ25-3|SLAF7_HUMAN:Q9NQ25-5|SLAF7_HUMAN:Q9NQ25|SLAF7_HUMAN	DRB1_0802	SPACHECO (9072)	Q9NQ25-3
EDIYLLGKATLPGFRTI	P15907|SIAT1_HUMAN	DRB1_0802	SPACHECO (9072)	P15907
DSDVGEFRAVTELGRP	P20039|2B1B_HUMAN:P01911|2B1F_HUMAN	DRB1_0802	SPACHECO (9072)	P20039
NSKMLQKVVLPSYE	Q13571|LAPM5_HUMAN	DRB1_0802	SPACHECO (9072)	Q13571
IAVSYQTKVNLLSAIKSP	P01375|TNFA_HUMAN	DRB1_0802	SPACHECO (9072)	P01375
YPPSVDWRKKGNFVSPV	P09668|CATH_HUMAN	DRB1_0802	SPACHECO (9072)	P09668
LPQTYVVREDLVAVEEIR	O43736-2|ITM2A_HUMAN:O43736|ITM2A_HUMAN	DRB1_0802	SPACHECO (9072)	O43736-2
EDLRSWTAADTAAQIT	Q04826|1B40_HUMAN:Q29963|1C06_HUMAN:Q31612|1B73_HUMAN:P30508|1C12_HUMAN:P30479|1B41_HUMAN:P30504|1C04_HUMAN:Q29865|1C18_HUMAN:P01889|1B07_HUMAN:Q07000|1C15_HUMAN:P30499|1C01_HUMAN:P30460|1B08_HUMAN:P30480|1B42_HUMAN:P30505|1C08_HUMAN:P10321|1C07_HUMAN	DRB1_0802	SPACHECO (9072)	Q04826
RSWTAADTAAQIT	Q04826|1B40_HUMAN:Q29963|1C06_HUMAN:Q31612|1B73_HUMAN:P30508|1C12_HUMAN:P30479|1B41_HUMAN:P30504|1C04_HUMAN:Q29865|1C18_HUMAN:P01889|1B07_HUMAN:Q07000|1C15_HUMAN:P30499|1C01_HUMAN:P30460|1B08_HUMAN:P30480|1B42_HUMAN:P30505|1C08_HUMAN:P10321|1C07_HUMAN	DRB1_0802	SPACHECO (9072)	Q04826
IPVDEEAFVIDFKPRASMDT	P19021-6|AMD_HUMAN:P19021|AMD_HUMAN:P19021-5|AMD_HUMAN:P19021-4|AMD_HUMAN:P19021-3|AMD_HUMAN	DRB1_0802	SPACHECO (9072)	P19021-6
NEQEWKIKLQVLDPVPK	P09326|CD48_HUMAN	DRB1_0802	SPACHECO (9072)	P09326
KTKEAVLLLKKLKAWNDIK	P36578|RL4_HUMAN	DRB1_0802	SPACHECO (9072)	P36578
LRDWRVALTGRQA	O15554|KCNN4_HUMAN	DRB1_0802	SPACHECO (9072)	O15554
DPNVYSIKYNNQLAT	P06756-3|ITAV_HUMAN:P06756-2|ITAV_HUMAN:P06756|ITAV_HUMAN	DRB1_0802	SPACHECO (9072)	P06756-3
GTLNMLGLAKRVGAR	Q8NBZ7|UXS1_HUMAN:Q8NBZ7-2|UXS1_HUMAN:Q8NBZ7-3|UXS1_HUMAN	DRB1_0802	SPACHECO (9072)	Q8NBZ7
YPPSVDWRKKGNFVSPVKN	P09668|CATH_HUMAN	DRB1_0802	SPACHECO (9072)	P09668
LPEEIQRDILLEKKKVAQDQ	P33908|MA1A1_HUMAN	DRB1_0802	SPACHECO (9072)	P33908
IERIPELNKVARAAAEVAG	P02786|TFR1_HUMAN	DRB1_0802	SPACHECO (9072)	P02786
NSKMLQKVVLPSYEEA	Q13571|LAPM5_HUMAN	DRB1_0802	SPACHECO (9072)	Q13571
VDYFLNVATAQGRYY	O00754|MA2B1_HUMAN	DRB1_0802	SPACHECO (9072)	O00754
EQSVDYRHKFSLPSVDGQKR	P31785|IL2RG_HUMAN	DRB1_0802	SPACHECO (9072)	P31785
RNSKMLQKVVLPSYEEA	Q13571|LAPM5_HUMAN	DRB1_0802	SPACHECO (9072)	Q13571
GPPVSELITKAVAASKERNG	P16401|H15_HUMAN	DRB1_0802	SPACHECO (9072)	P16401
GPPVSELITKAVAASKERSG	P10412|H14_HUMAN:P16403|H12_HUMAN:P16402|H13_HUMAN	DRB1_0802	SPACHECO (9072)	P10412
TQRKWEAARVAEQLRAYL	P30485|1B47_HUMAN:Q04826|1B40_HUMAN:P10319|1B58_HUMAN:P30685|1B35_HUMAN:P30491|1B53_HUMAN:P30466|1B18_HUMAN:Q31612|1B73_HUMAN:P16189|1A31_HUMAN:P30447|1A23_HUMAN	DRB1_0802	SPACHECO (9072)	P30485
DPSGAYFAWKATAMGKNYV	P25787|PSA2_HUMAN	DRB1_0802	SPACHECO (9072)	P25787
QPVDWFVVYKLPAL	O00115-2|DNS2A_HUMAN:O00115|DNS2A_HUMAN	DRB1_0802	SPACHECO (9072)	O00115-2
RSWTAADTAAQITQR	Q04826|1B40_HUMAN:Q29963|1C06_HUMAN:Q31612|1B73_HUMAN:P30508|1C12_HUMAN:P30479|1B41_HUMAN:P30504|1C04_HUMAN:Q29865|1C18_HUMAN:P01889|1B07_HUMAN:Q07000|1C15_HUMAN:P30499|1C01_HUMAN:P30460|1B08_HUMAN:P30480|1B42_HUMAN:P30505|1C08_HUMAN:P10321|1C07_HUMAN	DRB1_0802	SPACHECO (9072)	Q04826
FPYLIAGKYAQD	P53634|CATC_HUMAN	DRB1_0802	SPACHECO (9072)	P53634
NPESKAIKNLLKAVSKERSK	P02778|CXL10_HUMAN	DRB1_0802	SPACHECO (9072)	P02778
LLNNFYPREAKVQWK	P01834|IGKC_HUMAN	DRB1_0802	SPACHECO (9072)	P01834
NEFSILKSPGSVVF	O75787|RENR_HUMAN	DRB1_0802	SPACHECO (9072)	O75787
RMPILSKESAPGLIIA	Q92673|SORL_HUMAN	DRB1_0802	SPACHECO (9072)	Q92673
EKNLKFVMLHNLEHSMG	P25774-2|CATS_HUMAN:P25774|CATS_HUMAN	DRB1_0802	SPACHECO (9072)	P25774-2
RLIFDNLKKSIAYTL	P05023-3|AT1A1_HUMAN:P05023-4|AT1A1_HUMAN:P05023|AT1A1_HUMAN	DRB1_0802	SPACHECO (9072)	P05023-3
SDSVFRCLPKSIQILDL	Q9BXR5|TLR10_HUMAN	DRB1_0802	SPACHECO (9072)	Q9BXR5
NPDPVSYYVIEYKSKSQDGPY	Q13332-3|PTPRS_HUMAN:Q13332|PTPRS_HUMAN:Q13332-4|PTPRS_HUMAN:Q13332-5|PTPRS_HUMAN:Q13332-2|PTPRS_HUMAN:Q13332-6|PTPRS_HUMAN:Q13332-7|PTPRS_HUMAN	DRB1_0802	SPACHECO (9072)	Q13332-3
KVYTFNSVRKSMSTVL	P20020|AT2B1_HUMAN:P20020-4|AT2B1_HUMAN:P20020-5|AT2B1_HUMAN:P20020-2|AT2B1_HUMAN:P20020-3|AT2B1_HUMAN:P20020-6|AT2B1_HUMAN	DRB1_0802	SPACHECO (9072)	P20020
IPVDEEAFVIDFKPRASM	P19021-6|AMD_HUMAN:P19021|AMD_HUMAN:P19021-5|AMD_HUMAN:P19021-4|AMD_HUMAN:P19021-3|AMD_HUMAN	DRB1_0802	SPACHECO (9072)	P19021-6
ELEGEITTLNHKLQDASAE	Q10589-2|BST2_HUMAN:Q10589|BST2_HUMAN	DRB1_0802	SPACHECO (9072)	Q10589-2
IQSIMAIVKAMGNLQ	P04899-3|GNAI2_HUMAN:P04899-2|GNAI2_HUMAN:P04899-5|GNAI2_HUMAN:P04899|GNAI2_HUMAN:P04899-6|GNAI2_HUMAN:P04899-4|GNAI2_HUMAN	DRB1_0802	SPACHECO (9072)	P04899-3
TAFQYIIDNKGIDSDA	P25774-2|CATS_HUMAN:P25774|CATS_HUMAN	DRB1_0802	SPACHECO (9072)	P25774-2
DLSSWTAADTAAQIT	P30464|1B15_HUMAN:P30485|1B47_HUMAN:P10319|1B58_HUMAN:P30685|1B35_HUMAN:P30491|1B53_HUMAN:P30466|1B18_HUMAN:P30490|1B52_HUMAN:P30487|1B49_HUMAN:P30488|1B50_HUMAN:P18463|1B37_HUMAN:P30493|1B55_HUMAN:P30475|1B39_HUMAN:Q29836|1B67_HUMAN:Q95365|1B38_HUMAN:P30462|1B14_HUMAN:Q29718|1B82_HUMAN:P30461|1B13_HUMAN	DRB1_0802	SPACHECO (9072)	P30464
APQLYVLYEKGRNHY	Q99519|NEUR1_HUMAN	DRB1_0802	SPACHECO (9072)	Q99519
GRLIFDNLKKSIAYTL	P05023-3|AT1A1_HUMAN:P05023-4|AT1A1_HUMAN:P05023|AT1A1_HUMAN	DRB1_0802	SPACHECO (9072)	P05023-3
FQKWAAVVVPSGEE	P30464|1B15_HUMAN:P30485|1B47_HUMAN:Q04826|1B40_HUMAN:P10319|1B58_HUMAN:P30685|1B35_HUMAN:P30491|1B53_HUMAN:P30466|1B18_HUMAN:Q29963|1C06_HUMAN:P30508|1C12_HUMAN:P30490|1B52_HUMAN:P30487|1B49_HUMAN:P30488|1B50_HUMAN:P30479|1B41_HUMAN:P18463|1B37_HUMAN:P30504|1C04_HUMAN:Q29865|1C18_HUMAN:P01889|1B07_HUMAN:P30493|1B55_HUMAN:P30475|1B39_HUMAN:Q29836|1B67_HUMAN:Q95365|1B38_HUMAN:Q07000|1C15_HUMAN:P30…	DRB1_0802	SPACHECO (9072)	P30464
FSAWSGVSKGLAESL	P31785|IL2RG_HUMAN	DRB1_0802	SPACHECO (9072)	P31785
LYSKFLLKAEPLAFT	P04114|APOB_HUMAN	DRB1_0802	SPACHECO (9072)	P04114
SAKDVLFAIKEVGFRGG	O43405-2|COCH_HUMAN:O43405|COCH_HUMAN	DRB1_0802	SPACHECO (9072)	O43405-2
LPSYEEALSLPSKTP	Q13571|LAPM5_HUMAN	DRB1_0802	SPACHECO (9072)	Q13571
DLRSWTAADTAAQISQRK	P30486|1B48_HUMAN:Q95604|1C17_HUMAN	DRB1_0802	SPACHECO (9072)	P30486
DPMNEYNALNEAKQMIA	Q9BRK5-2|CAB45_HUMAN:Q9BRK5|CAB45_HUMAN	DRB1_0802	SPACHECO (9072)	Q9BRK5-2
AQFFNYKIQALGL	Q02809|PLOD1_HUMAN:Q02809-2|PLOD1_HUMAN	DRB1_0802	SPACHECO (9072)	Q02809
DPSNSLWVRVKARVGQKE	P15260|INGR1_HUMAN	DRB1_0802	SPACHECO (9072)	P15260
DPTTKEFETLIKDLSAENG	O75976|CBPD_HUMAN:O75976-2|CBPD_HUMAN	DRB1_0802	SPACHECO (9072)	O75976
VPVIVEKVSGSQIV	P60520|GBRL2_HUMAN	DRB1_0802	SPACHECO (9072)	P60520
GSIQVLKHMSGRVG	O60499-2|STX10_HUMAN:O60499|STX10_HUMAN	DRB1_0802	SPACHECO (9072)	O60499-2
INTFVPSGKIMQVVDEK	Q13510|ASAH1_HUMAN:Q13510-2|ASAH1_HUMAN	DRB1_0802	SPACHECO (9072)	Q13510
QPYSLVTTLNSDLK	P04114|APOB_HUMAN	DRB1_0802	SPACHECO (9072)	P04114
DEDIYLLGKATLPGFRTI	P15907|SIAT1_HUMAN	DRB1_0802	SPACHECO (9072)	P15907
GPGISKFVQKVNEIGIYL	P49961|ENTP1_HUMAN:P49961-2|ENTP1_HUMAN:P49961-6|ENTP1_HUMAN	DRB1_0802	SPACHECO (9072)	P49961
EVAGQFVIKLTHDVEL	P02786|TFR1_HUMAN	DRB1_0802	SPACHECO (9072)	P02786
ASKRALVILAKGAEEM	Q99497|PARK7_HUMAN	DRB1_0802	SPACHECO (9072)	Q99497
AGLNSLEAVKRKIQALQ	P67936|TPM4_HUMAN	DRB1_0802	SPACHECO (9072)	P67936
SQHLNQKDTLMQRLR	P28068|DMB_HUMAN	DRB1_0802	SPACHECO (9072)	P28068
VDRALYLRKTVLGKLA	Q92508|PIEZ1_HUMAN	DRB1_0802	SPACHECO (9072)	Q92508
LPQTYVVREDLVAV	O43736-2|ITM2A_HUMAN:O43736|ITM2A_HUMAN	DRB1_0802	SPACHECO (9072)	O43736-2
ITQRKWEAAREAEQWRA	P30464|1B15_HUMAN:Q29963|1C06_HUMAN:P30508|1C12_HUMAN	DRB1_0802	SPACHECO (9072)	P30464
KNFFYIISPGVTKVD	Q10472|GALT1_HUMAN	DRB1_0802	SPACHECO (9072)	Q10472
VDLIYQLKEETLQQQA	Q13772|NCOA4_HUMAN:Q13772-3|NCOA4_HUMAN:Q13772-4|NCOA4_HUMAN	DRB1_0802	SPACHECO (9072)	Q13772
MPLEFKTLNVLHNR	Q92187|SIA8D_HUMAN	DRB1_0802	SPACHECO (9072)	Q92187
QTLAQKDQALGKLE	Q13077-2|TRAF1_HUMAN:Q13077|TRAF1_HUMAN	DRB1_0802	SPACHECO (9072)	Q13077-2
SKFLLKAEPLAFT	P04114|APOB_HUMAN	DRB1_0802	SPACHECO (9072)	P04114
IPTPDGSFSIKIKPNGMPNG	Q86VZ5|SMS1_HUMAN	DRB1_0802	SPACHECO (9072)	Q86VZ5
AFQYIIDNKGIDSDA	P25774-2|CATS_HUMAN:P25774|CATS_HUMAN	DRB1_0802	SPACHECO (9072)	P25774-2
VSYQTKVNLLSAI	P01375|TNFA_HUMAN	DRB1_0802	SPACHECO (9072)	P01375
SPEDYTLKVSQAG	P07339|CATD_HUMAN	DRB1_0802	SPACHECO (9072)	P07339
EDPAFYMLKGKLQYE	Q9HBE5|IL21R_HUMAN	DRB1_0802	SPACHECO (9072)	Q9HBE5
TPKIQVYSRHPAENGKSNF	P61769|B2MG_HUMAN	DRB1_0802	SPACHECO (9072)	P61769
VNFYNILTKSTPT	Q9HB40|RISC_HUMAN:Q9HB40-2|RISC_HUMAN	DRB1_0802	SPACHECO (9072)	Q9HB40
TPKLEIKVTPSDAIV	P20273-3|CD22_HUMAN:P20273|CD22_HUMAN:P20273-5|CD22_HUMAN	DRB1_0802	SPACHECO (9072)	P20273-3
LRQLFRNLFHRQGFS	P48730|KC1D_HUMAN	DRB1_0802	SPACHECO (9072)	P48730
GEITTLNHKLQDASA	Q10589-2|BST2_HUMAN:Q10589|BST2_HUMAN	DRB1_0802	SPACHECO (9072)	Q10589-2
FLFVDKTVPQSSLT	P60520|GBRL2_HUMAN	DRB1_0802	SPACHECO (9072)	P60520
VLPTYEMAVKMPEKEPPPP	Q15012|LAP4A_HUMAN	DRB1_0802	SPACHECO (9072)	Q15012
VLFFSGLSKPIALAL	O75581|LRP6_HUMAN	DRB1_0802	SPACHECO (9072)	O75581
YAVFKSRVVAGEVQ	Q969P0-3|IGSF8_HUMAN:Q969P0|IGSF8_HUMAN	DRB1_0802	SPACHECO (9072)	Q969P0-3
NPESKAIKNLLKAVSK	P02778|CXL10_HUMAN	DRB1_0802	SPACHECO (9072)	P02778
SGRLYWVDSKLHSISS	P01130-5|LDLR_HUMAN:P01130-3|LDLR_HUMAN:P01130|LDLR_HUMAN:P01130-6|LDLR_HUMAN:P01130-4|LDLR_HUMAN:P01130-2|LDLR_HUMAN	DRB1_0802	SPACHECO (9072)	P01130-5
AFTYINLDKAVLGT	P02786|TFR1_HUMAN	DRB1_0802	SPACHECO (9072)	P02786
SPLLYTLIEKTMQN	P02786|TFR1_HUMAN	DRB1_0802	SPACHECO (9072)	P02786
TDEDIYLLGKATLPGFR	P15907|SIAT1_HUMAN	DRB1_0802	SPACHECO (9072)	P15907
GRLYWVDSKLHSIS	P01130-5|LDLR_HUMAN:P01130-3|LDLR_HUMAN:P01130|LDLR_HUMAN:P01130-6|LDLR_HUMAN:P01130-4|LDLR_HUMAN:P01130-2|LDLR_HUMAN	DRB1_0802	SPACHECO (9072)	P01130-5
QITQRKWEAAREAEQRRAY	P30504|1C04_HUMAN:Q29865|1C18_HUMAN:P01889|1B07_HUMAN:Q9TNN7|1C05_HUMAN	DRB1_0802	SPACHECO (9072)	P30504
AEVAGQFVIKLTHDVELN	P02786|TFR1_HUMAN	DRB1_0802	SPACHECO (9072)	P02786
YAVFKSRVVAGEVQV	Q969P0-3|IGSF8_HUMAN:Q969P0|IGSF8_HUMAN	DRB1_0802	SPACHECO (9072)	Q969P0-3
LPQLVGVSTPLQG	P15291|B4GT1_HUMAN:P15291-2|B4GT1_HUMAN	DRB1_0802	SPACHECO (9072)	P15291
GPEYWDRETQISKTN	P30464|1B15_HUMAN:P30485|1B47_HUMAN:Q04826|1B40_HUMAN:P30490|1B52_HUMAN:P30487|1B49_HUMAN:P30488|1B50_HUMAN:P30479|1B41_HUMAN:P18463|1B37_HUMAN:P30461|1B13_HUMAN:P30486|1B48_HUMAN	DRB1_0802	SPACHECO (9072)	P30464
ESHSIKAILKNISVL	Q99808-2|S29A1_HUMAN	DRB1_0802	SPACHECO (9072)	Q99808-2
QITQRKWEAARVAEQLR	P30485|1B47_HUMAN:Q04826|1B40_HUMAN:P10319|1B58_HUMAN:P30685|1B35_HUMAN:P30491|1B53_HUMAN:P30466|1B18_HUMAN:Q31612|1B73_HUMAN:P30475|1B39_HUMAN:Q29836|1B67_HUMAN:Q95365|1B38_HUMAN:P16189|1A31_HUMAN:P30447|1A23_HUMAN	DRB1_0802	SPACHECO (9072)	P30485
SATWLALSRIAGLC	P05023-3|AT1A1_HUMAN:P05023-4|AT1A1_HUMAN:P05023|AT1A1_HUMAN	DRB1_0802	SPACHECO (9072)	P05023-3
NEDLRSWTAVDTAAQISEQ	P13747|HLAE_HUMAN	DRB1_0802	SPACHECO (9072)	P13747
DPQSGALYISKVQKEDNST	P09326|CD48_HUMAN	DRB1_0802	SPACHECO (9072)	P09326
LGYYNGKLEPLGSYR	Q12913|PTPRJ_HUMAN	DRB1_0802	SPACHECO (9072)	Q12913
KNLKFVMLHNLEHS	P25774-2|CATS_HUMAN:P25774|CATS_HUMAN	DRB1_0802	SPACHECO (9072)	P25774-2
RTFIAIKPDGVQRGLV	P22392-2|NDKB_HUMAN	DRB1_0802	SPACHECO (9072)	P22392-2
DAMTLVLKKELVAHLK	P17813-2|EGLN_HUMAN:P17813|EGLN_HUMAN	DRB1_0802	SPACHECO (9072)	P17813-2
KATFIIKIIRDEQ	Q9UIQ6-3|LCAP_HUMAN:Q9UIQ6-2|LCAP_HUMAN:Q9UIQ6|LCAP_HUMAN	DRB1_0802	SPACHECO (9072)	Q9UIQ6-3
YSKFLLKAEPLAFTF	P04114|APOB_HUMAN	DRB1_0802	SPACHECO (9072)	P04114
EAYLGKTVTNAVV	P11142-2|HSP7C_HUMAN:P11142|HSP7C_HUMAN	DRB1_0802	SPACHECO (9072)	P11142-2
CPDYIIQKLNIVNKKE	P08575-2|PTPRC_HUMAN:P08575|PTPRC_HUMAN	DRB1_0802	SPACHECO (9072)	P08575-2
RKWEAARVAEQLRA	P30485|1B47_HUMAN:Q04826|1B40_HUMAN:P10319|1B58_HUMAN:P30685|1B35_HUMAN:P30491|1B53_HUMAN:P30466|1B18_HUMAN:Q31612|1B73_HUMAN:P16189|1A31_HUMAN:P30447|1A23_HUMAN	DRB1_0802	SPACHECO (9072)	P30485
GQFVIKLTHDVEL	P02786|TFR1_HUMAN	DRB1_0802	SPACHECO (9072)	P02786
DRPFFAGLVKYMHSGP	P22392-2|NDKB_HUMAN	DRB1_0802	SPACHECO (9072)	P22392-2
DLSRLPQLVGVSTPLQGGS	P15291|B4GT1_HUMAN:P15291-2|B4GT1_HUMAN	DRB1_0802	SPACHECO (9072)	P15291
IPVDEEAFVIDFKPRAS	P19021-6|AMD_HUMAN:P19021|AMD_HUMAN:P19021-5|AMD_HUMAN:P19021-4|AMD_HUMAN:P19021-3|AMD_HUMAN	DRB1_0802	SPACHECO (9072)	P19021-6
VNIIPIIAKADAISK	Q14141-2|SEPT6_HUMAN:Q14141-4|SEPT6_HUMAN:Q14141|SEPT6_HUMAN:Q14141-3|SEPT6_HUMAN	DRB1_0802	SPACHECO (9072)	Q14141-2
FPIAYSIVVHHKIE	Q02742|GCNT1_HUMAN	DRB1_0802	SPACHECO (9072)	Q02742
LNNFYPREAKVQWKVD	P01834|IGKC_HUMAN	DRB1_0802	SPACHECO (9072)	P01834
DLRSWTAADTAAQITQRK	Q04826|1B40_HUMAN:Q29963|1C06_HUMAN:Q31612|1B73_HUMAN:P30508|1C12_HUMAN:P30479|1B41_HUMAN:P30504|1C04_HUMAN:Q29865|1C18_HUMAN:P01889|1B07_HUMAN:Q07000|1C15_HUMAN:P30499|1C01_HUMAN:P30460|1B08_HUMAN:P30480|1B42_HUMAN:P30505|1C08_HUMAN:P10321|1C07_HUMAN	DRB1_0802	SPACHECO (9072)	Q04826
TPGLYEFKVIVEGQNAHG	Q8IZA0|K319L_HUMAN:Q8IZA0-2|K319L_HUMAN	DRB1_0802	SPACHECO (9072)	Q8IZA0
MQRWIMEKTAEHFQ	Q9BRK5-2|CAB45_HUMAN:Q9BRK5|CAB45_HUMAN	DRB1_0802	SPACHECO (9072)	Q9BRK5-2
NPGGYVAYSKAAT	P02786|TFR1_HUMAN	DRB1_0802	SPACHECO (9072)	P02786
TSATWLALSRIAGLC	P05023-3|AT1A1_HUMAN:P05023-4|AT1A1_HUMAN:P05023|AT1A1_HUMAN	DRB1_0802	SPACHECO (9072)	P05023-3
SFAEHNFVAKAHGSPR	Q6ZS10|CL17A_HUMAN	DRB1_0802	SPACHECO (9072)	Q6ZS10
KNLDKLIRLVNAQQAKG	O00754|MA2B1_HUMAN	DRB1_0802	SPACHECO (9072)	O00754
LPIDLNNKSAKQQEVQ	Q13137-4|CACO2_HUMAN:Q13137-2|CACO2_HUMAN:Q13137|CACO2_HUMAN:Q13137-3|CACO2_HUMAN	DRB1_0802	SPACHECO (9072)	Q13137-4
ATEEFIIRIPPYHYIH	Q14764|MVP_HUMAN	DRB1_0802	SPACHECO (9072)	Q14764
KAFTYINLDKAVLGTS	P02786|TFR1_HUMAN	DRB1_0802	SPACHECO (9072)	P02786
YSKFLLKAEPLAF	P04114|APOB_HUMAN	DRB1_0802	SPACHECO (9072)	P04114
AEVAGQFVIKLTHDVE	P02786|TFR1_HUMAN	DRB1_0802	SPACHECO (9072)	P02786
GAGHMVPTDKPLAAFTM	P10619-2|PPGB_HUMAN:P10619|PPGB_HUMAN	DRB1_0802	SPACHECO (9072)	P10619-2
QVARYRPRAPIIAVTRNPQ	P14618|KPYM_HUMAN:P14618-2|KPYM_HUMAN	DRB1_0802	SPACHECO (9072)	P14618
LENWLLKSEKSSYQK	Q13772|NCOA4_HUMAN:Q13772-3|NCOA4_HUMAN:Q13772-4|NCOA4_HUMAN	DRB1_0802	SPACHECO (9072)	Q13772
QPIPTETFQVADRHPEVA	O75326-2|SEM7A_HUMAN:O75326|SEM7A_HUMAN	DRB1_0802	SPACHECO (9072)	O75326-2
DTLYTMLIKWVNK	O14763|TR10B_HUMAN:O14763-2|TR10B_HUMAN	DRB1_0802	SPACHECO (9072)	O14763
KPESKYVSLITSYQPF	P15260|INGR1_HUMAN	DRB1_0802	SPACHECO (9072)	P15260
GPTFVSAVDGLSFQA	P28067|DMA_HUMAN	DRB1_0802	SPACHECO (9072)	P28067
NEDLSSWTAADTAAQITQ	P30464|1B15_HUMAN:P30485|1B47_HUMAN:P10319|1B58_HUMAN:P30685|1B35_HUMAN:P30491|1B53_HUMAN:P30466|1B18_HUMAN:P30490|1B52_HUMAN:P30487|1B49_HUMAN:P30488|1B50_HUMAN:P18463|1B37_HUMAN:P30493|1B55_HUMAN:P30475|1B39_HUMAN:Q29836|1B67_HUMAN:Q95365|1B38_HUMAN:P30462|1B14_HUMAN:Q29718|1B82_HUMAN:P30461|1B13_HUMAN	DRB1_0802	SPACHECO (9072)	P30464
NPKTFFILHDINSDG	Q02818|NUCB1_HUMAN	DRB1_0802	SPACHECO (9072)	Q02818
QLQPYSLVTTLNSDLK	P04114|APOB_HUMAN	DRB1_0802	SPACHECO (9072)	P04114
DLNQYRADIKEMGLS	P02786|TFR1_HUMAN	DRB1_0802	SPACHECO (9072)	P02786
KIYKIFIKQLAKSVRDR	Q4G148-2|GXLT1_HUMAN:Q4G148|GXLT1_HUMAN	DRB1_0802	SPACHECO (9072)	Q4G148-2
KRNSKMLQKVVLPSYEEA	Q13571|LAPM5_HUMAN	DRB1_0802	SPACHECO (9072)	Q13571
GLRDWRVALTGRQA	O15554|KCNN4_HUMAN	DRB1_0802	SPACHECO (9072)	O15554
SFTDYSTKENVLAVIRN	O43405-2|COCH_HUMAN:O43405|COCH_HUMAN	DRB1_0802	SPACHECO (9072)	O43405-2
PILYRPVAVALDTKGP	P14618|KPYM_HUMAN:P14618-2|KPYM_HUMAN	DRB1_0802	SPACHECO (9072)	P14618
SYAVFKSRVVAGEVQ	Q969P0-3|IGSF8_HUMAN:Q969P0|IGSF8_HUMAN	DRB1_0802	SPACHECO (9072)	Q969P0-3
KNLKFVMLHNLEHSM	P25774-2|CATS_HUMAN:P25774|CATS_HUMAN	DRB1_0802	SPACHECO (9072)	P25774-2
LATLETLTKHYGAEIF	P23458|JAK1_HUMAN	DRB1_0802	SPACHECO (9072)	P23458
GLENWLLKSEKSSYQK	Q13772|NCOA4_HUMAN:Q13772-3|NCOA4_HUMAN:Q13772-4|NCOA4_HUMAN	DRB1_0802	SPACHECO (9072)	Q13772
VVPEYVTLKEMPAVL	Q96JJ7|TMX3_HUMAN	DRB1_0802	SPACHECO (9072)	Q96JJ7
SPASFHRLDHLVEIDF	Q9NYK1|TLR7_HUMAN	DRB1_0802	SPACHECO (9072)	Q9NYK1
EVLFFSGLSKPIALAL	O75581|LRP6_HUMAN	DRB1_0802	SPACHECO (9072)	O75581
SYVPREAGSQKDEN	P02786|TFR1_HUMAN	DRB1_0802	SPACHECO (9072)	P02786
FGPTFVSAVDGLSFQA	P28067|DMA_HUMAN	DRB1_0802	SPACHECO (9072)	P28067
NTGETYTCVVAHEALPNR	P04220|MUCB_HUMAN	DRB1_0802	SPACHECO (9072)	P04220
SSDFALDIRMPGVTPK	P19021-6|AMD_HUMAN:P19021|AMD_HUMAN:P19021-5|AMD_HUMAN:P19021-4|AMD_HUMAN:P19021-3|AMD_HUMAN	DRB1_0802	SPACHECO (9072)	P19021-6
LWKAFQPLVKNYQ	O00115-2|DNS2A_HUMAN:O00115|DNS2A_HUMAN	DRB1_0802	SPACHECO (9072)	O00115-2
KMFYLLKTAFPSVQI	Q9NX62|IMPA3_HUMAN	DRB1_0802	SPACHECO (9072)	Q9NX62
APQLYVLYEKGRNH	Q99519|NEUR1_HUMAN	DRB1_0802	SPACHECO (9072)	Q99519
TQRKWEAAREAEQLR	P30490|1B52_HUMAN:P30487|1B49_HUMAN:P30488|1B50_HUMAN:P30493|1B55_HUMAN:Q07000|1C15_HUMAN:P30462|1B14_HUMAN	DRB1_0802	SPACHECO (9072)	P30490
AQITQRKWEAARVAEQLRA	P30485|1B47_HUMAN:Q04826|1B40_HUMAN:P10319|1B58_HUMAN:P30685|1B35_HUMAN:P30491|1B53_HUMAN:P30466|1B18_HUMAN:Q31612|1B73_HUMAN:P16189|1A31_HUMAN:P30447|1A23_HUMAN	DRB1_0802	SPACHECO (9072)	P30485
DGRFLLPETKIGSVK	Q8WVQ1-3|CANT1_HUMAN:Q8WVQ1|CANT1_HUMAN	DRB1_0802	SPACHECO (9072)	Q8WVQ1-3
QITQRKWEAARVAEQLRAY	P30485|1B47_HUMAN:Q04826|1B40_HUMAN:P10319|1B58_HUMAN:P30685|1B35_HUMAN:P30491|1B53_HUMAN:P30466|1B18_HUMAN:Q31612|1B73_HUMAN:P16189|1A31_HUMAN:P30447|1A23_HUMAN	DRB1_0802	SPACHECO (9072)	P30485
IQRTPKIQVYSRHPAE	P61769|B2MG_HUMAN	DRB1_0802	SPACHECO (9072)	P61769
TQRKWEAAREAEQWRAY	P30464|1B15_HUMAN:Q29963|1C06_HUMAN:P30508|1C12_HUMAN	DRB1_0802	SPACHECO (9072)	P30464
NPGGYVAYSKAATVTGKLVH	P02786|TFR1_HUMAN	DRB1_0802	SPACHECO (9072)	P02786
EGPEYWDRETQISKTN	P30464|1B15_HUMAN:P30485|1B47_HUMAN:Q04826|1B40_HUMAN:P30490|1B52_HUMAN:P30487|1B49_HUMAN:P30488|1B50_HUMAN:P30479|1B41_HUMAN:P18463|1B37_HUMAN:P30461|1B13_HUMAN:P30486|1B48_HUMAN	DRB1_0802	SPACHECO (9072)	P30464
EDLSSWTAADTAAQITQR	P30464|1B15_HUMAN:P30485|1B47_HUMAN:P10319|1B58_HUMAN:P30685|1B35_HUMAN:P30491|1B53_HUMAN:P30466|1B18_HUMAN:P30490|1B52_HUMAN:P30487|1B49_HUMAN:P30488|1B50_HUMAN:P18463|1B37_HUMAN:P30493|1B55_HUMAN:P30475|1B39_HUMAN:Q29836|1B67_HUMAN:Q95365|1B38_HUMAN:P30462|1B14_HUMAN:Q29718|1B82_HUMAN	DRB1_0802	SPACHECO (9072)	P30464
QRKWEAAREAEQWRAY	P30464|1B15_HUMAN:Q29963|1C06_HUMAN:P30508|1C12_HUMAN	DRB1_0802	SPACHECO (9072)	P30464
VGQFYFLIRKRIH	O95166|GBRAP_HUMAN:Q9H0R8|GBRL1_HUMAN:Q9H0R8-2|GBRL1_HUMAN	DRB1_0802	SPACHECO (9072)	O95166
LPTMAQMEKALSIG	P16070-3|CD44_HUMAN:P16070-9|CD44_HUMAN:P16070-4|CD44_HUMAN:P16070-5|CD44_HUMAN:P16070|CD44_HUMAN:P16070-16|CD44_HUMAN:P16070-17|CD44_HUMAN:P16070-6|CD44_HUMAN:P16070-7|CD44_HUMAN:P16070-10|CD44_HUMAN:P16070-8|CD44_HUMAN:P16070-13|CD44_HUMAN:P16070-14|CD44_HUMAN:P16070-11|CD44_HUMAN:P16070-19|CD44_HUMAN:P16070-15|CD44_HUMAN:P16070-18|CD44_HUMAN:P16070-12|CD44_HUMAN	DRB1_0802	SPACHECO (9072)	P16070-3
EDLRSWTAVDTAAQISEQK	P13747|HLAE_HUMAN	DRB1_0802	SPACHECO (9072)	P13747
QLKWEAARVAEQLR	P30461|1B13_HUMAN	DRB1_0802	SPACHECO (9072)	P30461
SGRLYWVDSKLHSIS	P01130-5|LDLR_HUMAN:P01130-3|LDLR_HUMAN:P01130|LDLR_HUMAN:P01130-6|LDLR_HUMAN:P01130-4|LDLR_HUMAN:P01130-2|LDLR_HUMAN	DRB1_0802	SPACHECO (9072)	P01130-5
DFYKILGVPRSASIKDIK	Q9UBS4|DJB11_HUMAN	DRB1_0802	SPACHECO (9072)	Q9UBS4
LPMIWAQKTNTPAD	P10155-3|RO60_HUMAN:P10155-5|RO60_HUMAN:P10155-4|RO60_HUMAN:P10155|RO60_HUMAN	DRB1_0802	SPACHECO (9072)	P10155-3
DQYFYGIKNDIQHAG	O00754|MA2B1_HUMAN	DRB1_0802	SPACHECO (9072)	O00754
GGYVAYSKAATV	P02786|TFR1_HUMAN	DRB1_0802	SPACHECO (9072)	P02786
NEDLRSWTAADTAAQIT	Q04826|1B40_HUMAN:Q29963|1C06_HUMAN:Q31612|1B73_HUMAN:P30508|1C12_HUMAN:P30479|1B41_HUMAN:P30504|1C04_HUMAN:Q29865|1C18_HUMAN:P01889|1B07_HUMAN:Q07000|1C15_HUMAN:P30499|1C01_HUMAN:P30460|1B08_HUMAN:P30480|1B42_HUMAN:P30505|1C08_HUMAN:P10321|1C07_HUMAN	DRB1_0802	SPACHECO (9072)	Q04826
GNEQEWKIKLQVLDPVPK	P09326|CD48_HUMAN	DRB1_0802	SPACHECO (9072)	P09326
DRIEMWSYAAKVAPADG	Q92896|GSLG1_HUMAN:Q92896-3|GSLG1_HUMAN:Q92896-2|GSLG1_HUMAN	DRB1_0802	SPACHECO (9072)	Q92896
SSWTAADTAAQIT	P30464|1B15_HUMAN:P30485|1B47_HUMAN:P10319|1B58_HUMAN:P30685|1B35_HUMAN:P30491|1B53_HUMAN:P30466|1B18_HUMAN:P30490|1B52_HUMAN:P30487|1B49_HUMAN:P30488|1B50_HUMAN:P18463|1B37_HUMAN:P30493|1B55_HUMAN:P30475|1B39_HUMAN:Q29836|1B67_HUMAN:Q95365|1B38_HUMAN:P30462|1B14_HUMAN:Q29718|1B82_HUMAN:P30461|1B13_HUMAN	DRB1_0802	SPACHECO (9072)	P30464
RNSKMLQKVVLPSYE	Q13571|LAPM5_HUMAN	DRB1_0802	SPACHECO (9072)	Q13571
AHLTWEVAGKVPTGGVE	P01880|IGHD_HUMAN:P01880-2|IGHD_HUMAN	DRB1_0802	SPACHECO (9072)	P01880
TQRKWEAAREAEQWR	P30464|1B15_HUMAN:Q29963|1C06_HUMAN:P30508|1C12_HUMAN	DRB1_0802	SPACHECO (9072)	P30464
GTLNMLGLAKRVGARL	Q8NBZ7|UXS1_HUMAN:Q8NBZ7-2|UXS1_HUMAN:Q8NBZ7-3|UXS1_HUMAN	DRB1_0802	SPACHECO (9072)	Q8NBZ7
SSWTAADTAAQITQR	P30464|1B15_HUMAN:P30485|1B47_HUMAN:P10319|1B58_HUMAN:P30685|1B35_HUMAN:P30491|1B53_HUMAN:P30466|1B18_HUMAN:P30490|1B52_HUMAN:P30487|1B49_HUMAN:P30488|1B50_HUMAN:P18463|1B37_HUMAN:P30493|1B55_HUMAN:P30475|1B39_HUMAN:Q29836|1B67_HUMAN:Q95365|1B38_HUMAN:P30462|1B14_HUMAN:Q29718|1B82_HUMAN	DRB1_0802	SPACHECO (9072)	P30464
VGPVDEVRELQKAIGAVPLI	P07339|CATD_HUMAN	DRB1_0802	SPACHECO (9072)	P07339
LPLWKFLQKKNHLIE	Q460N5-3|PAR14_HUMAN:Q460N5-4|PAR14_HUMAN:Q460N5-1|PAR14_HUMAN:Q460N5|PAR14_HUMAN	DRB1_0802	SPACHECO (9072)	Q460N5-3
LEGEITTLNHKLQDASAEV	Q10589-2|BST2_HUMAN:Q10589|BST2_HUMAN	DRB1_0802	SPACHECO (9072)	Q10589-2
DSNPQNTIYDAKRFIGK	P48723|HSP13_HUMAN	DRB1_0802	SPACHECO (9072)	P48723
QKDVTEIDILVKNRGV	Q9NU53|GINM1_HUMAN	DRB1_0802	SPACHECO (9072)	Q9NU53
LSSWTAADTAAQITQRK	P30464|1B15_HUMAN:P30485|1B47_HUMAN:P10319|1B58_HUMAN:P30685|1B35_HUMAN:P30491|1B53_HUMAN:P30466|1B18_HUMAN:P30490|1B52_HUMAN:P30487|1B49_HUMAN:P30488|1B50_HUMAN:P18463|1B37_HUMAN:P30493|1B55_HUMAN:P30475|1B39_HUMAN:Q29836|1B67_HUMAN:Q95365|1B38_HUMAN:P30462|1B14_HUMAN:Q29718|1B82_HUMAN	DRB1_0802	SPACHECO (9072)	P30464
DGTEYWIVRNSWGEP	Q9UBR2|CATZ_HUMAN	DRB1_0802	SPACHECO (9072)	Q9UBR2
KAAMALEKKLNQAL	P02792|FRIL_HUMAN	DRB1_0802	SPACHECO (9072)	P02792
LRDKYMFATKVVHLL	Q92673|SORL_HUMAN	DRB1_0802	SPACHECO (9072)	Q92673
EDLSSWTAADTAAQIT	P30464|1B15_HUMAN:P30485|1B47_HUMAN:P10319|1B58_HUMAN:P30685|1B35_HUMAN:P30491|1B53_HUMAN:P30466|1B18_HUMAN:P30490|1B52_HUMAN:P30487|1B49_HUMAN:P30488|1B50_HUMAN:P18463|1B37_HUMAN:P30493|1B55_HUMAN:P30475|1B39_HUMAN:Q29836|1B67_HUMAN:Q95365|1B38_HUMAN:P30462|1B14_HUMAN:Q29718|1B82_HUMAN:P30461|1B13_HUMAN	DRB1_0802	SPACHECO (9072)	P30464
RFYLPILVPSAKKA	Q68CQ7|GL8D1_HUMAN	DRB1_0802	SPACHECO (9072)	Q68CQ7
ITHIVIKESVVSINKQ	P23458|JAK1_HUMAN	DRB1_0802	SPACHECO (9072)	P23458
KYDHNFVKAINAIQKSWTA	P53634|CATC_HUMAN	DRB1_0802	SPACHECO (9072)	P53634
FPNEFIVETKICQE	O43736-2|ITM2A_HUMAN:O43736|ITM2A_HUMAN	DRB1_0802	SPACHECO (9072)	O43736-2
EDPAFYMLKGKLQYEL	Q9HBE5|IL21R_HUMAN	DRB1_0802	SPACHECO (9072)	Q9HBE5
DLTEKYFALRNIIQK	P16278-3|BGAL_HUMAN:P16278|BGAL_HUMAN:P16278-2|BGAL_HUMAN	DRB1_0802	SPACHECO (9072)	P16278-3
KVEELEGEITTLNHKLQDAS	Q10589-2|BST2_HUMAN:Q10589|BST2_HUMAN	DRB1_0802	SPACHECO (9072)	Q10589-2
QRKWEAAREAEQWR	P30464|1B15_HUMAN:Q29963|1C06_HUMAN:P30508|1C12_HUMAN	DRB1_0802	SPACHECO (9072)	P30464
VSRLRMLLKAKMDAE	Q02818|NUCB1_HUMAN	DRB1_0802	SPACHECO (9072)	Q02818
VPVIVEKVSGSQIVDID	P60520|GBRL2_HUMAN	DRB1_0802	SPACHECO (9072)	P60520
LFRKFHYLPFLPSTED	P01903|DRA_HUMAN	DRB1_0802	SPACHECO (9072)	P01903
AAQFVTRHPINEYY	Q92673|SORL_HUMAN	DRB1_0802	SPACHECO (9072)	Q92673
DGEFSMDLRTKSTGG	P07737|PROF1_HUMAN	DRB1_0802	SPACHECO (9072)	P07737
FRKFHYLPFLPSTED	P01903|DRA_HUMAN	DRB1_0802	SPACHECO (9072)	P01903
LNEDLRSWTAADTAAQITQ	Q04826|1B40_HUMAN:Q29963|1C06_HUMAN:Q31612|1B73_HUMAN:P30508|1C12_HUMAN:P30479|1B41_HUMAN:P30504|1C04_HUMAN:Q29865|1C18_HUMAN:P01889|1B07_HUMAN:Q07000|1C15_HUMAN:P30499|1C01_HUMAN:P30460|1B08_HUMAN:P30480|1B42_HUMAN:P30505|1C08_HUMAN:P10321|1C07_HUMAN	DRB1_0802	SPACHECO (9072)	Q04826
VDQYFYGIKNDIQHAG	O00754|MA2B1_HUMAN	DRB1_0802	SPACHECO (9072)	O00754
NEDLRSWTAADTAAQITQR	Q04826|1B40_HUMAN:Q29963|1C06_HUMAN:Q31612|1B73_HUMAN:P30508|1C12_HUMAN:P30479|1B41_HUMAN:P30504|1C04_HUMAN:Q29865|1C18_HUMAN:P01889|1B07_HUMAN:Q07000|1C15_HUMAN:P30499|1C01_HUMAN:P30460|1B08_HUMAN:P30480|1B42_HUMAN:P30505|1C08_HUMAN:P10321|1C07_HUMAN	DRB1_0802	SPACHECO (9072)	Q04826
SATWLALSRIAG	P05023-3|AT1A1_HUMAN:P05023-4|AT1A1_HUMAN:P05023|AT1A1_HUMAN	DRB1_0802	SPACHECO (9072)	P05023-3
DIMRILAKSLPKGPFT	P48960-3|CD97_HUMAN:P48960-2|CD97_HUMAN:P48960|CD97_HUMAN	DRB1_0802	SPACHECO (9072)	P48960-3
EDIYLLGKATLPGFRTIH	P15907|SIAT1_HUMAN	DRB1_0802	SPACHECO (9072)	P15907
EMFYVDLDKKETVWH	P20036|DPA1_HUMAN	DRB1_0802	SPACHECO (9072)	P20036
SPEENVIIKLNKAGLV	Q6UX65|DRAM2_HUMAN	DRB1_0802	SPACHECO (9072)	Q6UX65
LDKLIRLVNAQQAK	O00754|MA2B1_HUMAN	DRB1_0802	SPACHECO (9072)	O00754
LYSKFLLKAEPLAF	P04114|APOB_HUMAN	DRB1_0802	SPACHECO (9072)	P04114
TPKLEIKVTPSDAI	P20273-3|CD22_HUMAN:P20273|CD22_HUMAN:P20273-5|CD22_HUMAN	DRB1_0802	SPACHECO (9072)	P20273-3
RKLYWLMKSSLNGDNFR	Q9UIQ6-3|LCAP_HUMAN:Q9UIQ6-2|LCAP_HUMAN:Q9UIQ6|LCAP_HUMAN	DRB1_0802	SPACHECO (9072)	Q9UIQ6-3
ETYTCVVAHEALPN	P04220|MUCB_HUMAN	DRB1_0802	SPACHECO (9072)	P04220
ENEFILYAVRKSIYR	Q92673|SORL_HUMAN	DRB1_0802	SPACHECO (9072)	Q92673
APNNFVLLAHIVSR	Q86VZ1|P2RY8_HUMAN	DRB1_0802	SPACHECO (9072)	Q86VZ1
DIMRILAKSLPKGP	P48960-3|CD97_HUMAN:P48960-2|CD97_HUMAN:P48960|CD97_HUMAN	DRB1_0802	SPACHECO (9072)	P48960-3
EPGQQSFVQVRVSPSVS	P17813-2|EGLN_HUMAN:P17813|EGLN_HUMAN	DRB1_0802	SPACHECO (9072)	P17813-2
DPAFYMLKGKLQYEL	Q9HBE5|IL21R_HUMAN	DRB1_0802	SPACHECO (9072)	Q9HBE5
QEGPEYWDRETQISKTN	P30464|1B15_HUMAN:P30485|1B47_HUMAN:Q04826|1B40_HUMAN:P30490|1B52_HUMAN:P30487|1B49_HUMAN:P30488|1B50_HUMAN:P30479|1B41_HUMAN:P18463|1B37_HUMAN:P30461|1B13_HUMAN:P30486|1B48_HUMAN	DRB1_0802	SPACHECO (9072)	P30464
KRNSKMLQKVVLPSYE	Q13571|LAPM5_HUMAN	DRB1_0802	SPACHECO (9072)	Q13571
YVLHVYEHLSKPKVT	Q9NQ25-3|SLAF7_HUMAN:Q9NQ25-5|SLAF7_HUMAN:Q9NQ25|SLAF7_HUMAN	DRB1_0802	SPACHECO (9072)	Q9NQ25-3
FTKNLKVLQKLMMNDN	Q9NYK1|TLR7_HUMAN	DRB1_0802	SPACHECO (9072)	Q9NYK1
EKELALVKRLKPL	P20645|MPRD_HUMAN	DRB1_0802	SPACHECO (9072)	P20645
SAKDVLFAIKEVGFRGGN	O43405-2|COCH_HUMAN:O43405|COCH_HUMAN	DRB1_0802	SPACHECO (9072)	O43405-2
DIYLLGKATLPGFRTIH	P15907|SIAT1_HUMAN	DRB1_0802	SPACHECO (9072)	P15907
VDELLQKEQNYSDDV	P05067-10|A4_HUMAN:P05067-4|A4_HUMAN:P05067-6|A4_HUMAN:P05067-11|A4_HUMAN:P05067-8|A4_HUMAN:P05067|A4_HUMAN:P05067-3|A4_HUMAN:P05067-5|A4_HUMAN:P05067-7|A4_HUMAN:P05067-9|A4_HUMAN	DRB1_0802	SPACHECO (9072)	P05067-10
DLRSWTAADTAAQISKRKC	P17693|HLAG_HUMAN	DRB1_0802	SPACHECO (9072)	P17693
LAEYLFDKHTLGDSD	P02794|FRIH_HUMAN	DRB1_0802	SPACHECO (9072)	P02794
DEQFYVDLGRKETVW	P01909|DQA1_HUMAN	DRB1_0802	SPACHECO (9072)	P01909
KLYWLMKSSLNGDNFR	Q9UIQ6-3|LCAP_HUMAN:Q9UIQ6-2|LCAP_HUMAN:Q9UIQ6|LCAP_HUMAN	DRB1_0802	SPACHECO (9072)	Q9UIQ6-3
NPKATLRYFQHLLGKQADNP	Q9Y4L1|HYOU1_HUMAN:Q9Y4L1-2|HYOU1_HUMAN	DRB1_0802	SPACHECO (9072)	Q9Y4L1
VDRALYLRKTVLGKL	Q92508|PIEZ1_HUMAN	DRB1_0802	SPACHECO (9072)	Q92508
SKFLLKAEPLAFTF	P04114|APOB_HUMAN	DRB1_0802	SPACHECO (9072)	P04114
AGPGLFSYIRHWDQN	P08195-3|4F2_HUMAN:P08195-4|4F2_HUMAN:P08195-2|4F2_HUMAN:P08195|4F2_HUMAN	DRB1_0802	SPACHECO (9072)	P08195-3
KAFTYINLDKAVLGT	P02786|TFR1_HUMAN	DRB1_0802	SPACHECO (9072)	P02786
VPGKTFVNITPAEVG	P07737|PROF1_HUMAN	DRB1_0802	SPACHECO (9072)	P07737
TAFQYIIDNKGIDSDAS	P25774-2|CATS_HUMAN:P25774|CATS_HUMAN	DRB1_0802	SPACHECO (9072)	P25774-2
VDLIYQLKEETLQQQ	Q13772|NCOA4_HUMAN:Q13772-3|NCOA4_HUMAN:Q13772-4|NCOA4_HUMAN	DRB1_0802	SPACHECO (9072)	Q13772
DPDACFSAKVNNSSLIG	P21796|VDAC1_HUMAN	DRB1_0802	SPACHECO (9072)	P21796
ITQRKWEAARVAEQLRAYL	P30485|1B47_HUMAN:Q04826|1B40_HUMAN:P10319|1B58_HUMAN:P30685|1B35_HUMAN:P30491|1B53_HUMAN:P30466|1B18_HUMAN:Q31612|1B73_HUMAN:P16189|1A31_HUMAN:P30447|1A23_HUMAN	DRB1_0802	SPACHECO (9072)	P30485
KSIFVLSPNFVQNEW	Q9BXR5|TLR10_HUMAN	DRB1_0802	SPACHECO (9072)	Q9BXR5
IYLLGKATLPGFRT	P15907|SIAT1_HUMAN	DRB1_0802	SPACHECO (9072)	P15907
APYDVKVQAINQLG	O00533|NCHL1_HUMAN:O00533-2|NCHL1_HUMAN	DRB1_0802	SPACHECO (9072)	O00533
VAALFPALRPGGFQ	Q13501|SQSTM_HUMAN	DRB1_0802	SPACHECO (9072)	Q13501
LPVYQELSKLIPK	P26010|ITB7_HUMAN:P26010-2|ITB7_HUMAN	DRB1_0802	SPACHECO (9072)	P26010
DPDQEYEVTVHHLPKPIP	Q96F46-2|I17RA_HUMAN:Q96F46|I17RA_HUMAN	DRB1_0802	SPACHECO (9072)	Q96F46-2
APQLYVLYEKGRNHYTE	Q99519|NEUR1_HUMAN	DRB1_0802	SPACHECO (9072)	Q99519
QKDVTEIDILVKNRGVL	Q9NU53|GINM1_HUMAN	DRB1_0802	SPACHECO (9072)	Q9NU53
AFGLVGKLAASGS	Q96QD8-2|S38A2_HUMAN:Q96QD8|S38A2_HUMAN	DRB1_0802	SPACHECO (9072)	Q96QD8-2
LDDLVSKSEVLGTQ	O15498|YKT6_HUMAN	DRB1_0802	SPACHECO (9072)	O15498
TGLLLPRATAQDAGK	P15391|CD19_HUMAN:P15391-2|CD19_HUMAN	DRB1_0802	SPACHECO (9072)	P15391
VPFDSWEPLMRKLGLMD	O14763|TR10B_HUMAN:O14763-2|TR10B_HUMAN	DRB1_0802	SPACHECO (9072)	O14763
LPEEIQRDILLEKKKVAQDQL	P33908|MA1A1_HUMAN	DRB1_0802	SPACHECO (9072)	P33908
TDRFVMKKLNDRV	P02786|TFR1_HUMAN	DRB1_0802	SPACHECO (9072)	P02786
DEMFYVDLDKKETVWH	P20036|DPA1_HUMAN	DRB1_0802	SPACHECO (9072)	P20036
NGKEYWLVKNSWGHNFG	P25774-2|CATS_HUMAN:P25774|CATS_HUMAN	DRB1_0802	SPACHECO (9072)	P25774-2
GRLYWVDSKLHSISSI	P01130-5|LDLR_HUMAN:P01130-3|LDLR_HUMAN:P01130|LDLR_HUMAN:P01130-6|LDLR_HUMAN:P01130-4|LDLR_HUMAN:P01130-2|LDLR_HUMAN	DRB1_0802	SPACHECO (9072)	P01130-5
DPETSVLVLRKPGINVA	Q14697|GANAB_HUMAN:Q14697-2|GANAB_HUMAN	DRB1_0802	SPACHECO (9072)	Q14697
KLGFYEWTSRLRSHIN	P06280|AGAL_HUMAN	DRB1_0802	SPACHECO (9072)	P06280
VPTHYTLLYTIMSKPED	P48551-2|INAR2_HUMAN:P48551-3|INAR2_HUMAN:P48551|INAR2_HUMAN	DRB1_0802	SPACHECO (9072)	P48551-2
NVLEFTSARKRMSVIVR	Q9Y2Q0-3|AT8A1_HUMAN:Q9Y2Q0-2|AT8A1_HUMAN:Q9Y2Q0|AT8A1_HUMAN	DRB1_0802	SPACHECO (9072)	Q9Y2Q0-3
AFTYINLDKAVLG	P02786|TFR1_HUMAN	DRB1_0802	SPACHECO (9072)	P02786
TPWKFKVAKQLAS	P23458|JAK1_HUMAN	DRB1_0802	SPACHECO (9072)	P23458
LPSYEEALSLPSKTPE	Q13571|LAPM5_HUMAN	DRB1_0802	SPACHECO (9072)	Q13571
SIHDFCLVSKVVGR	O43291|SPIT2_HUMAN	DRB1_0802	SPACHECO (9072)	O43291
TGETYTCVVAHEALPNRV	P04220|MUCB_HUMAN	DRB1_0802	SPACHECO (9072)	P04220
VPSGEASAAFERLVKENSRLK	Q15025-2|TNIP1_HUMAN:Q15025|TNIP1_HUMAN:Q15025-5|TNIP1_HUMAN:Q15025-7|TNIP1_HUMAN:Q15025-8|TNIP1_HUMAN:Q15025-6|TNIP1_HUMAN:Q15025-4|TNIP1_HUMAN	DRB1_0802	SPACHECO (9072)	Q15025-2
GTDEDIYLLGKATLPGFR	P15907|SIAT1_HUMAN	DRB1_0802	SPACHECO (9072)	P15907
DAFLNLTKLKVLS	Q9NYK1|TLR7_HUMAN	DRB1_0802	SPACHECO (9072)	Q9NYK1
EKNLKFVMLHNLEHSM	P25774-2|CATS_HUMAN:P25774|CATS_HUMAN	DRB1_0802	SPACHECO (9072)	P25774-2
AAQFVTRHPINEYYI	Q92673|SORL_HUMAN	DRB1_0802	SPACHECO (9072)	Q92673
VDLIYQLKEETLQQQAQ	Q13772|NCOA4_HUMAN:Q13772-3|NCOA4_HUMAN:Q13772-4|NCOA4_HUMAN	DRB1_0802	SPACHECO (9072)	Q13772
DLNQYRADIKEMGLSL	P02786|TFR1_HUMAN	DRB1_0802	SPACHECO (9072)	P02786
NEQEWKIKLQVLDPVPKP	P09326|CD48_HUMAN	DRB1_0802	SPACHECO (9072)	P09326
EGPEYWDRETQISKT	P30464|1B15_HUMAN:P30485|1B47_HUMAN:Q04826|1B40_HUMAN:P30490|1B52_HUMAN:P30487|1B49_HUMAN:P30488|1B50_HUMAN:P30479|1B41_HUMAN:P18463|1B37_HUMAN:P30461|1B13_HUMAN:P30486|1B48_HUMAN	DRB1_0802	SPACHECO (9072)	P30464
GPYPPSVDWRKKGNFVSPVK	P09668|CATH_HUMAN	DRB1_0802	SPACHECO (9072)	P09668
VLPSYEEALSLPSKTPE	Q13571|LAPM5_HUMAN	DRB1_0802	SPACHECO (9072)	Q13571
DPSNSLWVRVKARVGQK	P15260|INGR1_HUMAN	DRB1_0802	SPACHECO (9072)	P15260
TPKLEIKVTPSDAIVR	P20273-3|CD22_HUMAN:P20273|CD22_HUMAN:P20273-5|CD22_HUMAN	DRB1_0802	SPACHECO (9072)	P20273-3
SPHPLVWHLKTERLATG	Q03167-2|TGBR3_HUMAN:Q03167|TGBR3_HUMAN	DRB1_0802	SPACHECO (9072)	Q03167-2
IQSIMAIVKAMGNL	P04899-3|GNAI2_HUMAN:P04899-2|GNAI2_HUMAN:P04899-5|GNAI2_HUMAN:P04899|GNAI2_HUMAN:P04899-6|GNAI2_HUMAN:P04899-4|GNAI2_HUMAN	DRB1_0802	SPACHECO (9072)	P04899-3
GPPVSELITKAVAASK	P16401|H15_HUMAN:P10412|H14_HUMAN:P16403|H12_HUMAN:P16402|H13_HUMAN	DRB1_0802	SPACHECO (9072)	P16401
EDLRSWTAADTAAQITQRK	Q04826|1B40_HUMAN:Q29963|1C06_HUMAN:Q31612|1B73_HUMAN:P30508|1C12_HUMAN:P30479|1B41_HUMAN:P30504|1C04_HUMAN:Q29865|1C18_HUMAN:P01889|1B07_HUMAN:Q07000|1C15_HUMAN:P30499|1C01_HUMAN:P30460|1B08_HUMAN:P30480|1B42_HUMAN:P30505|1C08_HUMAN:P10321|1C07_HUMAN	DRB1_0802	SPACHECO (9072)	Q04826
IPTPDGSFSIKIKPNGMPNGY	Q86VZ5|SMS1_HUMAN	DRB1_0802	SPACHECO (9072)	Q86VZ5
GIFVQLVQANSPA	O00560-2|SDCB1_HUMAN:O00560|SDCB1_HUMAN	DRB1_0802	SPACHECO (9072)	O00560-2
EGPEYWDRETQISKTNT	P30464|1B15_HUMAN:P30485|1B47_HUMAN:Q04826|1B40_HUMAN:P30490|1B52_HUMAN:P30487|1B49_HUMAN:P30488|1B50_HUMAN:P30479|1B41_HUMAN:P18463|1B37_HUMAN:P30461|1B13_HUMAN:P30486|1B48_HUMAN	DRB1_0802	SPACHECO (9072)	P30464
QRKWEAARVAEQL	P30485|1B47_HUMAN:Q04826|1B40_HUMAN:P10319|1B58_HUMAN:P30685|1B35_HUMAN:P30491|1B53_HUMAN:P30466|1B18_HUMAN:Q31612|1B73_HUMAN:P30475|1B39_HUMAN:Q29836|1B67_HUMAN:Q95365|1B38_HUMAN:P16189|1A31_HUMAN:P30447|1A23_HUMAN	DRB1_0802	SPACHECO (9072)	P30485
GTDEDIYLLGKATLPGFRT	P15907|SIAT1_HUMAN	DRB1_0802	SPACHECO (9072)	P15907
KAFGLVGKLAAS	Q96QD8-2|S38A2_HUMAN:Q96QD8|S38A2_HUMAN	DRB1_0802	SPACHECO (9072)	Q96QD8-2
DLSSWTAADTAAQITQRK	P30464|1B15_HUMAN:P30485|1B47_HUMAN:P10319|1B58_HUMAN:P30685|1B35_HUMAN:P30491|1B53_HUMAN:P30466|1B18_HUMAN:P30490|1B52_HUMAN:P30487|1B49_HUMAN:P30488|1B50_HUMAN:P18463|1B37_HUMAN:P30493|1B55_HUMAN:P30475|1B39_HUMAN:Q29836|1B67_HUMAN:Q95365|1B38_HUMAN:P30462|1B14_HUMAN:Q29718|1B82_HUMAN	DRB1_0802	SPACHECO (9072)	P30464
TDRFVMKKLNDRVM	P02786|TFR1_HUMAN	DRB1_0802	SPACHECO (9072)	P02786
ALNEDLRSWTAADKAAQI	Q9TNN7|1C05_HUMAN	DRB1_0802	SPACHECO (9072)	Q9TNN7
VSRLRMLLKAKMDA	Q02818|NUCB1_HUMAN	DRB1_0802	SPACHECO (9072)	Q02818
RLIFDNLKKSIAYTLT	P05023-3|AT1A1_HUMAN:P05023-4|AT1A1_HUMAN:P05023|AT1A1_HUMAN	DRB1_0802	SPACHECO (9072)	P05023-3
ADILGTDKINSGAH	P04114|APOB_HUMAN	DRB1_0802	SPACHECO (9072)	P04114
DPSGAYFAWKATAMGKNYVN	P25787|PSA2_HUMAN	DRB1_0802	SPACHECO (9072)	P25787
DYRHKFSLPSVDG	P31785|IL2RG_HUMAN	DRB1_0802	SPACHECO (9072)	P31785
KTDRFVMKKLNDRV	P02786|TFR1_HUMAN	DRB1_0802	SPACHECO (9072)	P02786
ATEEFIIRIPPYHYI	Q14764|MVP_HUMAN	DRB1_0802	SPACHECO (9072)	Q14764
GPEYWDRETQISKTNT	P30464|1B15_HUMAN:P30485|1B47_HUMAN:Q04826|1B40_HUMAN:P30490|1B52_HUMAN:P30487|1B49_HUMAN:P30488|1B50_HUMAN:P30479|1B41_HUMAN:P18463|1B37_HUMAN:P30461|1B13_HUMAN:P30486|1B48_HUMAN	DRB1_0802	SPACHECO (9072)	P30464
TSVLVLRKPGINVA	Q14697|GANAB_HUMAN:Q14697-2|GANAB_HUMAN	DRB1_0802	SPACHECO (9072)	Q14697
AVFKSRVVAGEVQ	Q969P0-3|IGSF8_HUMAN:Q969P0|IGSF8_HUMAN	DRB1_0802	SPACHECO (9072)	Q969P0-3
YPPSVDWRKKGNFVSPVKNQ	P09668|CATH_HUMAN	DRB1_0802	SPACHECO (9072)	P09668
DPMNEYNALNEAKQMI	Q9BRK5-2|CAB45_HUMAN:Q9BRK5|CAB45_HUMAN	DRB1_0802	SPACHECO (9072)	Q9BRK5-2
QRKWEAAREAEQR	P30504|1C04_HUMAN:Q29865|1C18_HUMAN:P01889|1B07_HUMAN:Q9TNN7|1C05_HUMAN	DRB1_0802	SPACHECO (9072)	P30504
FGKLYSILKIQSP	P04114|APOB_HUMAN	DRB1_0802	SPACHECO (9072)	P04114
LPPSRFSYFKKYPLHAIR	P98194-8|AT2C1_HUMAN:P98194-7|AT2C1_HUMAN	DRB1_0802	SPACHECO (9072)	P98194-8
EENEFILYAVRKSIYR	Q92673|SORL_HUMAN	DRB1_0802	SPACHECO (9072)	Q92673
DCVEIYIKRNKDAGK	P14151|LYAM1_HUMAN:P14151-2|LYAM1_HUMAN	DRB1_0802	SPACHECO (9072)	P14151
AEIEYLEKTLPFSRSY	P14151|LYAM1_HUMAN:P14151-2|LYAM1_HUMAN	DRB1_0802	SPACHECO (9072)	P14151
QEGSEYWDRETRSARDT	P13747|HLAE_HUMAN	DRB1_0802	SPACHECO (9072)	P13747
IYLLGKATLPGFR	P15907|SIAT1_HUMAN	DRB1_0802	SPACHECO (9072)	P15907
GLAEYLFDKHTLGDSD	P02794|FRIH_HUMAN	DRB1_0802	SPACHECO (9072)	P02794
TDEDIYLLGKATLPGFRTI	P15907|SIAT1_HUMAN	DRB1_0802	SPACHECO (9072)	P15907
YSKFLLKAEPLAFTFS	P04114|APOB_HUMAN	DRB1_0802	SPACHECO (9072)	P04114
FQKWASVVVPSGQE	P16189|1A31_HUMAN	DRB1_0802	SPACHECO (9072)	P16189
FRKFHYLPFLPSTEDV	P01903|DRA_HUMAN	DRB1_0802	SPACHECO (9072)	P01903
QPATFLARSPHVG	P28799|GRN_HUMAN	DRB1_0802	SPACHECO (9072)	P28799
DSGQPVDWFVVYKLPALR	O00115-2|DNS2A_HUMAN:O00115|DNS2A_HUMAN	DRB1_0802	SPACHECO (9072)	O00115-2
GPQPWEGRPPATGLVS	Q6UWD8|CP054_HUMAN	DRB1_0802	SPACHECO (9072)	Q6UWD8
RIPELNKVARAAAEVAGQF	P02786|TFR1_HUMAN	DRB1_0802	SPACHECO (9072)	P02786
AIKDFVLKYALPLVG	P13667|PDIA4_HUMAN	DRB1_0802	SPACHECO (9072)	P13667
RVPVIVEKVSGSQIVDID	P60520|GBRL2_HUMAN	DRB1_0802	SPACHECO (9072)	P60520
LQPTLVAVGKSFTIE	P13598|ICAM2_HUMAN	DRB1_0802	SPACHECO (9072)	P13598
RHLEFEARTLSPGHT	P14784|IL2RB_HUMAN	DRB1_0802	SPACHECO (9072)	P14784
DKYMFATKVVHLLG	Q92673|SORL_HUMAN	DRB1_0802	SPACHECO (9072)	Q92673
FRKFHYLPFLPSTE	P01903|DRA_HUMAN	DRB1_0802	SPACHECO (9072)	P01903
DNRMVNHFIAEFKRKHKKDIS	P11142-2|HSP7C_HUMAN:P11142|HSP7C_HUMAN	DRB1_0802	SPACHECO (9072)	P11142-2
AFGLVGKLAASGSIT	Q96QD8-2|S38A2_HUMAN:Q96QD8|S38A2_HUMAN	DRB1_0802	SPACHECO (9072)	Q96QD8-2
AQITQRKWEAAREAEQRRAY	P30504|1C04_HUMAN:Q29865|1C18_HUMAN:P01889|1B07_HUMAN:Q9TNN7|1C05_HUMAN	DRB1_0802	SPACHECO (9072)	P30504
GDTVYTIEVPFHGKT	Q14849-2|STAR3_HUMAN:Q14849-3|STAR3_HUMAN:Q14849|STAR3_HUMAN	DRB1_0802	SPACHECO (9072)	Q14849-2
VDYFLNVATAQGRYYR	O00754|MA2B1_HUMAN	DRB1_0802	SPACHECO (9072)	O00754
DGRFLLPETKIGSVKYE	Q8WVQ1-3|CANT1_HUMAN:Q8WVQ1|CANT1_HUMAN	DRB1_0802	SPACHECO (9072)	Q8WVQ1-3
DAMTLVLKKELVAH	P17813-2|EGLN_HUMAN:P17813|EGLN_HUMAN	DRB1_0802	SPACHECO (9072)	P17813-2
AAEVAGQFVIKLTHDVE	P02786|TFR1_HUMAN	DRB1_0802	SPACHECO (9072)	P02786
LNQYRADIKEMGL	P02786|TFR1_HUMAN	DRB1_0802	SPACHECO (9072)	P02786
LFIVKNELPSAIK	Q9H2H9|S38A1_HUMAN	DRB1_0802	SPACHECO (9072)	Q9H2H9
TVDQYFYGIKNDIQHAG	O00754|MA2B1_HUMAN	DRB1_0802	SPACHECO (9072)	O00754
SGRLYWVDSKLHSISSI	P01130-5|LDLR_HUMAN:P01130-3|LDLR_HUMAN:P01130|LDLR_HUMAN:P01130-6|LDLR_HUMAN:P01130-4|LDLR_HUMAN:P01130-2|LDLR_HUMAN	DRB1_0802	SPACHECO (9072)	P01130-5
KPLAHYSSLVRVLGSDMK	Q14596-2|NBR1_HUMAN:Q14596|NBR1_HUMAN	DRB1_0802	SPACHECO (9072)	Q14596-2
GQFVIKLTHDVE	P02786|TFR1_HUMAN	DRB1_0802	SPACHECO (9072)	P02786
GPEYWDRETQISKT	P30464|1B15_HUMAN:P30485|1B47_HUMAN:Q04826|1B40_HUMAN:P30490|1B52_HUMAN:P30487|1B49_HUMAN:P30488|1B50_HUMAN:P30479|1B41_HUMAN:P18463|1B37_HUMAN:P30461|1B13_HUMAN:P30486|1B48_HUMAN	DRB1_0802	SPACHECO (9072)	P30464
GPTFVSAVDGLSFQ	P28067|DMA_HUMAN	DRB1_0802	SPACHECO (9072)	P28067
MPVDLELVAKQNPNVK	P15291|B4GT1_HUMAN:P15291-2|B4GT1_HUMAN	DRB1_0802	SPACHECO (9072)	P15291
LQPYSLVTTLNSD	P04114|APOB_HUMAN	DRB1_0802	SPACHECO (9072)	P04114
RFYLPILVPSAKK	Q68CQ7|GL8D1_HUMAN	DRB1_0802	SPACHECO (9072)	Q68CQ7
QQYLPLPTPKVIG	P48723|HSP13_HUMAN	DRB1_0802	SPACHECO (9072)	P48723
LYSKFLLKAEPLAFTFS	P04114|APOB_HUMAN	DRB1_0802	SPACHECO (9072)	P04114
LFRKFHYLPFLPSTEDV	P01903|DRA_HUMAN	DRB1_0802	SPACHECO (9072)	P01903
DPSNSLWVRVKARVGQKES	P15260|INGR1_HUMAN	DRB1_0802	SPACHECO (9072)	P15260
ENPGGYVAYSKAATVTGKLVH	P02786|TFR1_HUMAN	DRB1_0802	SPACHECO (9072)	P02786
RKWEAARVAEQLR	P30485|1B47_HUMAN:Q04826|1B40_HUMAN:P10319|1B58_HUMAN:P30685|1B35_HUMAN:P30491|1B53_HUMAN:P30466|1B18_HUMAN:Q31612|1B73_HUMAN:P30475|1B39_HUMAN:Q29836|1B67_HUMAN:Q95365|1B38_HUMAN:P16189|1A31_HUMAN:P30447|1A23_HUMAN	DRB1_0802	SPACHECO (9072)	P30485
VYGEFYPVPPPYSVA	Q9NV92|NFIP2_HUMAN	DRB1_0802	SPACHECO (9072)	Q9NV92
SDMTFICVARNPVS	Q9NQ25-3|SLAF7_HUMAN:Q9NQ25-5|SLAF7_HUMAN:Q9NQ25|SLAF7_HUMAN	DRB1_0802	SPACHECO (9072)	Q9NQ25-3
APLEIVSKLLSE	Q8IY22-2|CMIP_HUMAN:Q8IY22|CMIP_HUMAN:Q8IY22-3|CMIP_HUMAN	DRB1_0802	SPACHECO (9072)	Q8IY22-2
GRLIFDNLKKSIAYTLT	P05023-3|AT1A1_HUMAN:P05023-4|AT1A1_HUMAN:P05023|AT1A1_HUMAN	DRB1_0802	SPACHECO (9072)	P05023-3
SPNKNFLVIVTDGQSYDDV	O43405-2|COCH_HUMAN:O43405|COCH_HUMAN	DRB1_0802	SPACHECO (9072)	O43405-2
TQRKWEAARVAEQL	P30485|1B47_HUMAN:Q04826|1B40_HUMAN:P10319|1B58_HUMAN:P30685|1B35_HUMAN:P30491|1B53_HUMAN:P30466|1B18_HUMAN:Q31612|1B73_HUMAN:P30475|1B39_HUMAN:Q29836|1B67_HUMAN:Q95365|1B38_HUMAN:P16189|1A31_HUMAN:P30447|1A23_HUMAN	DRB1_0802	SPACHECO (9072)	P30485
STPLPAIVPAARKATAA	O75608|LYPA1_HUMAN	DRB1_0802	SPACHECO (9072)	O75608
SPPEEYSYKKSIRN	Q9Y5Y0|FLVC1_HUMAN:Q9Y5Y0-2|FLVC1_HUMAN	DRB1_0802	SPACHECO (9072)	Q9Y5Y0
VINRLKLLEKKKTELA	P53990-5|IST1_HUMAN	DRB1_0802	SPACHECO (9072)	P53990-5
AIELSLKEQRQQSTT	Q92783|STAM1_HUMAN:Q92783-2|STAM1_HUMAN	DRB1_0802	SPACHECO (9072)	Q92783
GEITTLNHKLQDASAE	Q10589-2|BST2_HUMAN:Q10589|BST2_HUMAN	DRB1_0802	SPACHECO (9072)	Q10589-2
GNGLVLATHLAAR	P46092|CCR10_HUMAN	DRB1_0802	SPACHECO (9072)	P46092
DYEDPAFYMLKGKLQYE	Q9HBE5|IL21R_HUMAN	DRB1_0802	SPACHECO (9072)	Q9HBE5
TYSWRHKENVEQSCEPG	O75326-2|SEM7A_HUMAN:O75326|SEM7A_HUMAN	DRB1_0802	SPACHECO (9072)	O75326-2
ATEEFIIRIPPYHYIHV	Q14764|MVP_HUMAN	DRB1_0802	SPACHECO (9072)	Q14764
EKDEYACRVNHVTLS	P61769|B2MG_HUMAN	DRB1_0802	SPACHECO (9072)	P61769
SSSKLLLAAKALSTDPAAP	Q9Y490|TLN1_HUMAN	DRB1_0802	SPACHECO (9072)	Q9Y490
LNEDLRSWTAVDTAAQISEQ	P13747|HLAE_HUMAN	DRB1_0802	SPACHECO (9072)	P13747
LLNNFYPREAKVQWKVDN	P01834|IGKC_HUMAN	DRB1_0802	SPACHECO (9072)	P01834
TQLAYFTDSKNTGRQ	Q3T906|GNPTA_HUMAN	DRB1_0802	SPACHECO (9072)	Q3T906
QITQRKWEAAREAEQWRA	P30464|1B15_HUMAN:Q29963|1C06_HUMAN:P30508|1C12_HUMAN	DRB1_0802	SPACHECO (9072)	P30464
DPAFYMLKGKLQYELQ	Q9HBE5|IL21R_HUMAN	DRB1_0802	SPACHECO (9072)	Q9HBE5
TTLQIKGKINSITVDN	Q01518-2|CAP1_HUMAN:Q01518|CAP1_HUMAN	DRB1_0802	SPACHECO (9072)	Q01518-2
KPGVIFLTKRSRQVC	P10147|CCL3_HUMAN	DRB1_0802	SPACHECO (9072)	P10147
FGPTFVSAVDGLSFQAF	P28067|DMA_HUMAN	DRB1_0802	SPACHECO (9072)	P28067
IPELNGKLTGMAFR	P04406|G3P_HUMAN:P04406-2|G3P_HUMAN	DRB1_0802	SPACHECO (9072)	P04406
NSKMLQKVVLPSY	Q13571|LAPM5_HUMAN	DRB1_0802	SPACHECO (9072)	Q13571
KAFTYINLDKAVLG	P02786|TFR1_HUMAN	DRB1_0802	SPACHECO (9072)	P02786
DLSRLPQLVGVSTPLQGGSN	P15291|B4GT1_HUMAN:P15291-2|B4GT1_HUMAN	DRB1_0802	SPACHECO (9072)	P15291
LQFYHAELKELSFIR	P50453|SPB9_HUMAN	DRB1_0802	SPACHECO (9072)	P50453
IYKIFIKQLAKSVRDR	Q4G148-2|GXLT1_HUMAN:Q4G148|GXLT1_HUMAN	DRB1_0802	SPACHECO (9072)	Q4G148-2
LAEYLFDKHTLGDSDN	P02794|FRIH_HUMAN	DRB1_0802	SPACHECO (9072)	P02794
SHSMRYFYTAMSRPG	P30464|1B15_HUMAN:P30485|1B47_HUMAN:P10319|1B58_HUMAN:P30685|1B35_HUMAN:P30491|1B53_HUMAN:P30490|1B52_HUMAN:P30493|1B55_HUMAN:Q29718|1B82_HUMAN:P30461|1B13_HUMAN	DRB1_0802	SPACHECO (9072)	P30464
ANYIVWKTNHFTIPK	P40189-2|IL6RB_HUMAN:P40189|IL6RB_HUMAN	DRB1_0802	SPACHECO (9072)	P40189-2
LMVYVTKTSIKIPS	O14788-3|TNF11_HUMAN	DRB1_0802	SPACHECO (9072)	O14788-3
TPKIQVYSRHPAENGKSNFL	P61769|B2MG_HUMAN	DRB1_0802	SPACHECO (9072)	P61769
GSHSMRYFYTAMSRPG	P30464|1B15_HUMAN:P30485|1B47_HUMAN:P10319|1B58_HUMAN:P30685|1B35_HUMAN:P30491|1B53_HUMAN:P30490|1B52_HUMAN:P30493|1B55_HUMAN:Q29718|1B82_HUMAN:P30461|1B13_HUMAN	DRB1_0802	SPACHECO (9072)	P30464
KTDRFVMKKLNDRVM	P02786|TFR1_HUMAN	DRB1_0802	SPACHECO (9072)	P02786
DPETSVLVLRKPGINVAS	Q14697|GANAB_HUMAN:Q14697-2|GANAB_HUMAN	DRB1_0802	SPACHECO (9072)	Q14697
DAHLTWEVAGKVPTGGVE	P01880|IGHD_HUMAN:P01880-2|IGHD_HUMAN	DRB1_0802	SPACHECO (9072)	P01880
DGTFQKWASVVVPSGQEQ	P16189|1A31_HUMAN	DRB1_0802	SPACHECO (9072)	P16189
LSQHLNQKDTLMQR	P28068|DMB_HUMAN	DRB1_0802	SPACHECO (9072)	P28068
LENWLLKSEKSSYQ	Q13772|NCOA4_HUMAN:Q13772-3|NCOA4_HUMAN:Q13772-4|NCOA4_HUMAN	DRB1_0802	SPACHECO (9072)	Q13772
NLDKLIRLVNAQQAK	O00754|MA2B1_HUMAN	DRB1_0802	SPACHECO (9072)	O00754
SPRSWIQVQIPASHP	Q96RD9-3|FCRL5_HUMAN:Q96RD9|FCRL5_HUMAN:Q96RD9-4|FCRL5_HUMAN	DRB1_0802	SPACHECO (9072)	Q96RD9-3
DPMNEYNALNEAKQM	Q9BRK5-2|CAB45_HUMAN:Q9BRK5|CAB45_HUMAN	DRB1_0802	SPACHECO (9072)	Q9BRK5-2
YAVFKSRVVAGEVQVQ	Q969P0-3|IGSF8_HUMAN:Q969P0|IGSF8_HUMAN	DRB1_0802	SPACHECO (9072)	Q969P0-3
RKFHYLPFLPSTE	P01903|DRA_HUMAN	DRB1_0802	SPACHECO (9072)	P01903
DGTEYWIVRNSWGEPW	Q9UBR2|CATZ_HUMAN	DRB1_0802	SPACHECO (9072)	Q9UBR2
TLQIKGKINSITVDN	Q01518-2|CAP1_HUMAN:Q01518|CAP1_HUMAN	DRB1_0802	SPACHECO (9072)	Q01518-2
ITQLKWEAARVAEQLRAY	P30461|1B13_HUMAN	DRB1_0802	SPACHECO (9072)	P30461
EKRNSKMLQKVVLPSYE	Q13571|LAPM5_HUMAN	DRB1_0802	SPACHECO (9072)	Q13571
NKPSIQALIHGLNRHY	O00487|PSDE_HUMAN	DRB1_0802	SPACHECO (9072)	O00487
ITQRKWEAAREAEQWRAY	P30464|1B15_HUMAN:Q29963|1C06_HUMAN:P30508|1C12_HUMAN	DRB1_0802	SPACHECO (9072)	P30464
LNEDLSSWTAADTAAQITQ	P30464|1B15_HUMAN:P30485|1B47_HUMAN:P10319|1B58_HUMAN:P30685|1B35_HUMAN:P30491|1B53_HUMAN:P30466|1B18_HUMAN:P30490|1B52_HUMAN:P30487|1B49_HUMAN:P30488|1B50_HUMAN:P18463|1B37_HUMAN:P30493|1B55_HUMAN:P30475|1B39_HUMAN:Q29836|1B67_HUMAN:Q95365|1B38_HUMAN:P30462|1B14_HUMAN:Q29718|1B82_HUMAN:P30461|1B13_HUMAN	DRB1_0802	SPACHECO (9072)	P30464
VTNLQEVARIVGNSGLN	P10619-2|PPGB_HUMAN:P10619|PPGB_HUMAN	DRB1_0802	SPACHECO (9072)	P10619-2
NEDLSSWTAADTAAQITQR	P30464|1B15_HUMAN:P30485|1B47_HUMAN:P10319|1B58_HUMAN:P30685|1B35_HUMAN:P30491|1B53_HUMAN:P30466|1B18_HUMAN:P30490|1B52_HUMAN:P30487|1B49_HUMAN:P30488|1B50_HUMAN:P18463|1B37_HUMAN:P30493|1B55_HUMAN:P30475|1B39_HUMAN:Q29836|1B67_HUMAN:Q95365|1B38_HUMAN:P30462|1B14_HUMAN:Q29718|1B82_HUMAN	DRB1_0802	SPACHECO (9072)	P30464
YPDRVPVIVEKVSGSQIVD	P60520|GBRL2_HUMAN	DRB1_0802	SPACHECO (9072)	P60520
SYVPREAGSQKDENL	P02786|TFR1_HUMAN	DRB1_0802	SPACHECO (9072)	P02786
KEQTIEIKEEVVGLTE	P11836|CD20_HUMAN	DRB1_0802	SPACHECO (9072)	P11836
TPKLEIKVTPSDA	P20273-3|CD22_HUMAN:P20273|CD22_HUMAN:P20273-5|CD22_HUMAN	DRB1_0802	SPACHECO (9072)	P20273-3
NEDLRSWTAVDTAAQISEQK	P13747|HLAE_HUMAN	DRB1_0802	SPACHECO (9072)	P13747
DTLYTMLIKWVNKTGRD	O14763|TR10B_HUMAN:O14763-2|TR10B_HUMAN	DRB1_0802	SPACHECO (9072)	O14763
DDSINQAPLEIVSKLLSENTN	Q8IY22-2|CMIP_HUMAN:Q8IY22|CMIP_HUMAN:Q8IY22-3|CMIP_HUMAN	DRB1_0802	SPACHECO (9072)	Q8IY22-2
EKRNSKMLQKVVLPSYEEA	Q13571|LAPM5_HUMAN	DRB1_0802	SPACHECO (9072)	Q13571
SPLLYTLIEKTMQNVKHP	P02786|TFR1_HUMAN	DRB1_0802	SPACHECO (9072)	P02786
AQITQRKWEAARVAEQLR	P30485|1B47_HUMAN:Q04826|1B40_HUMAN:P10319|1B58_HUMAN:P30685|1B35_HUMAN:P30491|1B53_HUMAN:P30466|1B18_HUMAN:Q31612|1B73_HUMAN:P30475|1B39_HUMAN:Q29836|1B67_HUMAN:Q95365|1B38_HUMAN:P16189|1A31_HUMAN:P30447|1A23_HUMAN	DRB1_0802	SPACHECO (9072)	P30485
APYDVKVQAINQL	O00533|NCHL1_HUMAN:O00533-2|NCHL1_HUMAN	DRB1_0802	SPACHECO (9072)	O00533
SPEENVIIKLNKAGLVL	Q6UX65|DRAM2_HUMAN	DRB1_0802	SPACHECO (9072)	Q6UX65
DGVNFYNILTKSTPT	Q9HB40|RISC_HUMAN:Q9HB40-2|RISC_HUMAN	DRB1_0802	SPACHECO (9072)	Q9HB40
LFRKFHYLPFLPSTE	P01903|DRA_HUMAN	DRB1_0802	SPACHECO (9072)	P01903
SEKELALVKRLKPL	P20645|MPRD_HUMAN	DRB1_0802	SPACHECO (9072)	P20645
DCVEIYIKRNKDAGKW	P14151|LYAM1_HUMAN:P14151-2|LYAM1_HUMAN	DRB1_0802	SPACHECO (9072)	P14151
IYKIFIKQLAKSVR	Q4G148-2|GXLT1_HUMAN:Q4G148|GXLT1_HUMAN	DRB1_0802	SPACHECO (9072)	Q4G148-2
IEMWSYAAKVAPAD	Q92896|GSLG1_HUMAN:Q92896-3|GSLG1_HUMAN:Q92896-2|GSLG1_HUMAN	DRB1_0802	SPACHECO (9072)	Q92896
PAFYMLKGKLQYE	Q9HBE5|IL21R_HUMAN	DRB1_0802	SPACHECO (9072)	Q9HBE5
KVGQLFAAWKFHGLDR	Q96S86|HPLN3_HUMAN	DRB1_0802	SPACHECO (9072)	Q96S86
DLNQYRADIKEMGL	P02786|TFR1_HUMAN	DRB1_0802	SPACHECO (9072)	P02786
DEDIYLLGKATLPGFRTIH	P15907|SIAT1_HUMAN	DRB1_0802	SPACHECO (9072)	P15907
ITQRKWEAAREAEQWR	P30464|1B15_HUMAN:Q29963|1C06_HUMAN:P30508|1C12_HUMAN	DRB1_0802	SPACHECO (9072)	P30464
PKIQVYSRHPAE	P61769|B2MG_HUMAN	DRB1_0802	SPACHECO (9072)	P61769
DEMFYVDLDKKETVW	P20036|DPA1_HUMAN	DRB1_0802	SPACHECO (9072)	P20036
GPGTYIPRKEVEVVE	Q14764|MVP_HUMAN	DRB1_0802	SPACHECO (9072)	Q14764
FGPTFVSAVDGLSFQ	P28067|DMA_HUMAN	DRB1_0802	SPACHECO (9072)	P28067
RKFHYLPFLPSTEDV	P01903|DRA_HUMAN	DRB1_0802	SPACHECO (9072)	P01903
SPRHKMKIIKSLQKNGSVV	P98194-8|AT2C1_HUMAN:P98194-7|AT2C1_HUMAN	DRB1_0802	SPACHECO (9072)	P98194-8
KVEELEGEITTLNHKLQDASA	Q10589-2|BST2_HUMAN:Q10589|BST2_HUMAN	DRB1_0802	SPACHECO (9072)	Q10589-2
RKMFYLLKTAFPSVQIN	Q9NX62|IMPA3_HUMAN	DRB1_0802	SPACHECO (9072)	Q9NX62
EDPAFYMLKGKLQYELQ	Q9HBE5|IL21R_HUMAN	DRB1_0802	SPACHECO (9072)	Q9HBE5
SPASFHRLDHLVEIDFR	Q9NYK1|TLR7_HUMAN	DRB1_0802	SPACHECO (9072)	Q9NYK1
GPQPWEGRPPATGLV	Q6UWD8|CP054_HUMAN	DRB1_0802	SPACHECO (9072)	Q6UWD8
KAAMALEKKLNQALL	P02792|FRIL_HUMAN	DRB1_0802	SPACHECO (9072)	P02792
RKWEAARVAEQLRAY	P30485|1B47_HUMAN:Q04826|1B40_HUMAN:P10319|1B58_HUMAN:P30685|1B35_HUMAN:P30491|1B53_HUMAN:P30466|1B18_HUMAN:Q31612|1B73_HUMAN:P16189|1A31_HUMAN:P30447|1A23_HUMAN	DRB1_0802	SPACHECO (9072)	P30485
VPNAFVSRLPLFSRMKPA	Q9P241|AT10D_HUMAN	DRB1_0802	SPACHECO (9072)	Q9P241
YAVFKSRVVAGEV	Q969P0-3|IGSF8_HUMAN:Q969P0|IGSF8_HUMAN	DRB1_0802	SPACHECO (9072)	Q969P0-3
GLAEYLFDKHTLGDSDN	P02794|FRIH_HUMAN	DRB1_0802	SPACHECO (9072)	P02794
GDEQFYVDLGRKETVW	P01909|DQA1_HUMAN	DRB1_0802	SPACHECO (9072)	P01909
GLENWLLKSEKSSYQ	Q13772|NCOA4_HUMAN:Q13772-3|NCOA4_HUMAN:Q13772-4|NCOA4_HUMAN	DRB1_0802	SPACHECO (9072)	Q13772
EDEMFYVDLDKKETVWH	P20036|DPA1_HUMAN	DRB1_0802	SPACHECO (9072)	P20036
DPVPKPVIKIEKIEDMDD	P09326|CD48_HUMAN	DRB1_0802	SPACHECO (9072)	P09326
EYVLHVYEHLSKPKVT	Q9NQ25-3|SLAF7_HUMAN:Q9NQ25-5|SLAF7_HUMAN:Q9NQ25|SLAF7_HUMAN	DRB1_0802	SPACHECO (9072)	Q9NQ25-3
SSWTAADTAAQITQRK	P30464|1B15_HUMAN:P30485|1B47_HUMAN:P10319|1B58_HUMAN:P30685|1B35_HUMAN:P30491|1B53_HUMAN:P30466|1B18_HUMAN:P30490|1B52_HUMAN:P30487|1B49_HUMAN:P30488|1B50_HUMAN:P18463|1B37_HUMAN:P30493|1B55_HUMAN:P30475|1B39_HUMAN:Q29836|1B67_HUMAN:Q95365|1B38_HUMAN:P30462|1B14_HUMAN:Q29718|1B82_HUMAN	DRB1_0802	SPACHECO (9072)	P30464
RNLVYTVKINPTLE	Q2M385|MPEG1_HUMAN	DRB1_0802	SPACHECO (9072)	Q2M385
KMFYLLKTAFPSVQIN	Q9NX62|IMPA3_HUMAN	DRB1_0802	SPACHECO (9072)	Q9NX62
LPYVSVTSLRSQ	Q15036-2|SNX17_HUMAN:Q15036|SNX17_HUMAN	DRB1_0802	SPACHECO (9072)	Q15036-2
SAQFFNYKIQALG	Q02809|PLOD1_HUMAN:Q02809-2|PLOD1_HUMAN	DRB1_0802	SPACHECO (9072)	Q02809
DLRSWTAADTAAQITQRKW	Q04826|1B40_HUMAN:Q29963|1C06_HUMAN:Q31612|1B73_HUMAN:P30508|1C12_HUMAN:P30479|1B41_HUMAN:P30504|1C04_HUMAN:Q29865|1C18_HUMAN:P01889|1B07_HUMAN:Q07000|1C15_HUMAN:P30499|1C01_HUMAN:P30460|1B08_HUMAN:P30480|1B42_HUMAN:P30505|1C08_HUMAN	DRB1_0802	SPACHECO (9072)	Q04826
KKVEELEGEITTLNHKLQDAS	Q10589-2|BST2_HUMAN:Q10589|BST2_HUMAN	DRB1_0802	SPACHECO (9072)	Q10589-2
TQLAYFTDSKNTGRQL	Q3T906|GNPTA_HUMAN	DRB1_0802	SPACHECO (9072)	Q3T906
NTGETYTCVVAHEALPNRV	P04220|MUCB_HUMAN	DRB1_0802	SPACHECO (9072)	P04220
GDLTEKYFALRNIIQK	P16278-3|BGAL_HUMAN:P16278|BGAL_HUMAN:P16278-2|BGAL_HUMAN	DRB1_0802	SPACHECO (9072)	P16278-3
NLVYTVKINPTLE	Q2M385|MPEG1_HUMAN	DRB1_0802	SPACHECO (9072)	Q2M385
AQITQRKWEAARVAEQLRAY	P30485|1B47_HUMAN:Q04826|1B40_HUMAN:P10319|1B58_HUMAN:P30685|1B35_HUMAN:P30491|1B53_HUMAN:P30466|1B18_HUMAN:Q31612|1B73_HUMAN:P16189|1A31_HUMAN:P30447|1A23_HUMAN	DRB1_0802	SPACHECO (9072)	P30485
GNEQEWKIKLQVLDPVPKP	P09326|CD48_HUMAN	DRB1_0802	SPACHECO (9072)	P09326
VPTHYTLLYTIMSKPEDL	P48551-2|INAR2_HUMAN:P48551-3|INAR2_HUMAN:P48551|INAR2_HUMAN	DRB1_0802	SPACHECO (9072)	P48551-2
AEIEYLEKTLPFSR	P14151|LYAM1_HUMAN:P14151-2|LYAM1_HUMAN	DRB1_0802	SPACHECO (9072)	P14151
DEHVVCKVQHPNGN	P01871|IGHM_HUMAN	DRB1_0802	SPACHECO (9072)	P01871
LNEDLRSWTAADTAAQITQR	Q04826|1B40_HUMAN:Q29963|1C06_HUMAN:Q31612|1B73_HUMAN:P30508|1C12_HUMAN:P30479|1B41_HUMAN:P30504|1C04_HUMAN:Q29865|1C18_HUMAN:P01889|1B07_HUMAN:Q07000|1C15_HUMAN:P30499|1C01_HUMAN:P30460|1B08_HUMAN:P30480|1B42_HUMAN:P30505|1C08_HUMAN:P10321|1C07_HUMAN	DRB1_0802	SPACHECO (9072)	Q04826
KKNLMALKKFVMVK	P50897|PPT1_HUMAN:P50897-2|PPT1_HUMAN	DRB1_0802	SPACHECO (9072)	P50897
KAIFLFVDKTVPQ	P60520|GBRL2_HUMAN	DRB1_0802	SPACHECO (9072)	P60520
GGVMTVLIKRNTTIPT	P11142-2|HSP7C_HUMAN:P11142|HSP7C_HUMAN	DRB1_0802	SPACHECO (9072)	P11142-2
DAMTLVLKKELVAHL	P17813-2|EGLN_HUMAN:P17813|EGLN_HUMAN	DRB1_0802	SPACHECO (9072)	P17813-2
VVLPSYEEALSLPSKTPE	Q13571|LAPM5_HUMAN	DRB1_0802	SPACHECO (9072)	Q13571
YGDTVYTIEVPFHGKT	Q14849-2|STAR3_HUMAN:Q14849-3|STAR3_HUMAN:Q14849|STAR3_HUMAN	DRB1_0802	SPACHECO (9072)	Q14849-2
LNEDLRSWTAADTAAQIT	Q04826|1B40_HUMAN:Q29963|1C06_HUMAN:Q31612|1B73_HUMAN:P30508|1C12_HUMAN:P30479|1B41_HUMAN:P30504|1C04_HUMAN:Q29865|1C18_HUMAN:P01889|1B07_HUMAN:Q07000|1C15_HUMAN:P30499|1C01_HUMAN:P30460|1B08_HUMAN:P30480|1B42_HUMAN:P30505|1C08_HUMAN:P10321|1C07_HUMAN	DRB1_0802	SPACHECO (9072)	Q04826
EDLSSWTAADTAAQITQRK	P30464|1B15_HUMAN:P30485|1B47_HUMAN:P10319|1B58_HUMAN:P30685|1B35_HUMAN:P30491|1B53_HUMAN:P30466|1B18_HUMAN:P30490|1B52_HUMAN:P30487|1B49_HUMAN:P30488|1B50_HUMAN:P18463|1B37_HUMAN:P30493|1B55_HUMAN:P30475|1B39_HUMAN:Q29836|1B67_HUMAN:Q95365|1B38_HUMAN:P30462|1B14_HUMAN:Q29718|1B82_HUMAN	DRB1_0802	SPACHECO (9072)	P30464
VDPDQEYEVTVHHLPKPIP	Q96F46-2|I17RA_HUMAN:Q96F46|I17RA_HUMAN	DRB1_0802	SPACHECO (9072)	Q96F46-2
VGTLEARATAPPAPS	Q6UWD8|CP054_HUMAN	DRB1_0802	SPACHECO (9072)	Q6UWD8
EGLYLLVVPGASIK	Q709C8-3|VP13C_HUMAN:Q709C8|VP13C_HUMAN:Q709C8-4|VP13C_HUMAN:Q709C8-2|VP13C_HUMAN	DRB1_0802	SPACHECO (9072)	Q709C8-3
TDEHVVCKVQHPNGN	P01871|IGHM_HUMAN	DRB1_0802	SPACHECO (9072)	P01871
YDDFLHYKKGIYHHTG	P53634|CATC_HUMAN	DRB1_0802	SPACHECO (9072)	P53634
KDEYACRVNHVTL	P61769|B2MG_HUMAN	DRB1_0802	SPACHECO (9072)	P61769
LSRFFDKVQDLGRDS	P48960-3|CD97_HUMAN:P48960-2|CD97_HUMAN:P48960|CD97_HUMAN	DRB1_0802	SPACHECO (9072)	P48960-3
LPLWKFLQKKNHL	Q460N5-3|PAR14_HUMAN:Q460N5-4|PAR14_HUMAN:Q460N5-1|PAR14_HUMAN:Q460N5|PAR14_HUMAN	DRB1_0802	SPACHECO (9072)	Q460N5-3
KIYKIFIKQLAKSVRDRY	Q4G148-2|GXLT1_HUMAN:Q4G148|GXLT1_HUMAN	DRB1_0802	SPACHECO (9072)	Q4G148-2
EVYGEFYPVPPPYSVA	Q9NV92|NFIP2_HUMAN	DRB1_0802	SPACHECO (9072)	Q9NV92
LAEYLFDKHTLGDS	P02794|FRIH_HUMAN	DRB1_0802	SPACHECO (9072)	P02794
RNSKMLQKVVLPSY	Q13571|LAPM5_HUMAN	DRB1_0802	SPACHECO (9072)	Q13571
QEGPEYWDRETQISKTNT	P30464|1B15_HUMAN:P30485|1B47_HUMAN:Q04826|1B40_HUMAN:P30490|1B52_HUMAN:P30487|1B49_HUMAN:P30488|1B50_HUMAN:P30479|1B41_HUMAN:P18463|1B37_HUMAN:P30461|1B13_HUMAN:P30486|1B48_HUMAN	DRB1_0802	SPACHECO (9072)	P30464
YECLHYKTDAQGTR	P26951-2|IL3RA_HUMAN:P26951|IL3RA_HUMAN	DRB1_0802	SPACHECO (9072)	P26951-2
GPEYWDRETQISKTNTQ	P30464|1B15_HUMAN:P30485|1B47_HUMAN:Q04826|1B40_HUMAN:P30490|1B52_HUMAN:P30487|1B49_HUMAN:P30488|1B50_HUMAN:P30479|1B41_HUMAN:P18463|1B37_HUMAN:P30461|1B13_HUMAN:P30486|1B48_HUMAN	DRB1_0802	SPACHECO (9072)	P30464
VPPRWFKNINKLQE	Q9NYK1|TLR7_HUMAN	DRB1_0802	SPACHECO (9072)	Q9NYK1
LFRKFHYLPFLPSTEDVY	P01903|DRA_HUMAN	DRB1_0802	SPACHECO (9072)	P01903
RLYWVDSKLHSISS	P01130-5|LDLR_HUMAN:P01130-3|LDLR_HUMAN:P01130|LDLR_HUMAN:P01130-6|LDLR_HUMAN:P01130-4|LDLR_HUMAN:P01130-2|LDLR_HUMAN	DRB1_0802	SPACHECO (9072)	P01130-5
FPEITHIVIKESVVSINK	P23458|JAK1_HUMAN	DRB1_0802	SPACHECO (9072)	P23458
VIPELNGKLTGMAFR	P04406|G3P_HUMAN:P04406-2|G3P_HUMAN	DRB1_0802	SPACHECO (9072)	P04406
YPGAVTVAWKADSSPV	P0CG05|LAC2_HUMAN	DRB1_0802	SPACHECO (9072)	P0CG05
QSKFKVKIQFGTL	Q16706|MA2A1_HUMAN	DRB1_0802	SPACHECO (9072)	Q16706
NEDLRSWTAADTAAQITQRK	Q04826|1B40_HUMAN:Q29963|1C06_HUMAN:Q31612|1B73_HUMAN:P30508|1C12_HUMAN:P30479|1B41_HUMAN:P30504|1C04_HUMAN:Q29865|1C18_HUMAN:P01889|1B07_HUMAN:Q07000|1C15_HUMAN:P30499|1C01_HUMAN:P30460|1B08_HUMAN:P30480|1B42_HUMAN:P30505|1C08_HUMAN:P10321|1C07_HUMAN	DRB1_0802	SPACHECO (9072)	Q04826
ANLERTFIAIKPDGVQRGLV	P22392-2|NDKB_HUMAN	DRB1_0802	SPACHECO (9072)	P22392-2
SKMLQKVVLPSYE	Q13571|LAPM5_HUMAN	DRB1_0802	SPACHECO (9072)	Q13571
SEKELALVKRLKPLF	P20645|MPRD_HUMAN	DRB1_0802	SPACHECO (9072)	P20645
ELHSYLSRLIAAERER	Q9UNE7|CHIP_HUMAN:Q9UNE7-2|CHIP_HUMAN	DRB1_0802	SPACHECO (9072)	Q9UNE7
ETYTCVVAHEALPNR	P04220|MUCB_HUMAN	DRB1_0802	SPACHECO (9072)	P04220
QITQRKWEAARVAEQLRAYL	P30485|1B47_HUMAN:Q04826|1B40_HUMAN:P10319|1B58_HUMAN:P30685|1B35_HUMAN:P30491|1B53_HUMAN:P30466|1B18_HUMAN:Q31612|1B73_HUMAN:P16189|1A31_HUMAN:P30447|1A23_HUMAN	DRB1_0802	SPACHECO (9072)	P30485
TGLLLPRATAQDAGKY	P15391|CD19_HUMAN:P15391-2|CD19_HUMAN	DRB1_0802	SPACHECO (9072)	P15391
KAQITQKIGVHAFQQ	P05161|ISG15_HUMAN	DRB1_0802	SPACHECO (9072)	P05161
LEGEITTLNHKLQDASAEVE	Q10589-2|BST2_HUMAN:Q10589|BST2_HUMAN	DRB1_0802	SPACHECO (9072)	Q10589-2
ANLFRILLEKRSAVN	Q16706|MA2A1_HUMAN	DRB1_0802	SPACHECO (9072)	Q16706
RHLEFEARTLSPGHTW	P14784|IL2RB_HUMAN	DRB1_0802	SPACHECO (9072)	P14784
DDFLHYKKGIYHHTG	P53634|CATC_HUMAN	DRB1_0802	SPACHECO (9072)	P53634
FTKNLKVLQKLMMNDND	Q9NYK1|TLR7_HUMAN	DRB1_0802	SPACHECO (9072)	Q9NYK1
GPYPPSVDWRKKGNFVSPVKN	P09668|CATH_HUMAN	DRB1_0802	SPACHECO (9072)	P09668
DLNQYRADIKEMGLSLQ	P02786|TFR1_HUMAN	DRB1_0802	SPACHECO (9072)	P02786
ITQRKWEAARVAEQL	P30485|1B47_HUMAN:Q04826|1B40_HUMAN:P10319|1B58_HUMAN:P30685|1B35_HUMAN:P30491|1B53_HUMAN:P30466|1B18_HUMAN:Q31612|1B73_HUMAN:P30475|1B39_HUMAN:Q29836|1B67_HUMAN:Q95365|1B38_HUMAN:P16189|1A31_HUMAN:P30447|1A23_HUMAN	DRB1_0802	SPACHECO (9072)	P30485
SIHDFCLVSKVVGRCR	O43291|SPIT2_HUMAN	DRB1_0802	SPACHECO (9072)	O43291
RPLPEVGKYTMVFHTRDKG	O60513|B4GT4_HUMAN	DRB1_0802	SPACHECO (9072)	O60513
LPLLVQRTIAKQIQ	O00238|BMR1B_HUMAN:O00238-2|BMR1B_HUMAN:P36894|BMR1A_HUMAN	DRB1_0802	SPACHECO (9072)	O00238
NPKATLRYFQHLLGKQADNPH	Q9Y4L1|HYOU1_HUMAN:Q9Y4L1-2|HYOU1_HUMAN	DRB1_0802	SPACHECO (9072)	Q9Y4L1
TPSESWLLYSHPTSRKQ	Q9UQ49-2|NEUR3_HUMAN	DRB1_0802	SPACHECO (9072)	Q9UQ49-2
LPSYEEALSLPSKTPEG	Q13571|LAPM5_HUMAN	DRB1_0802	SPACHECO (9072)	Q13571
AGGVMTVLIKRNTTIPT	P11142-2|HSP7C_HUMAN:P11142|HSP7C_HUMAN	DRB1_0802	SPACHECO (9072)	P11142-2
DKTSATWLALSRIAG	P05023-3|AT1A1_HUMAN:P05023-4|AT1A1_HUMAN:P05023|AT1A1_HUMAN	DRB1_0802	SPACHECO (9072)	P05023-3
SPEDKAVLQNLKRILAKVQE	Q9H3S7|PTN23_HUMAN	DRB1_0802	SPACHECO (9072)	Q9H3S7
SPGDKPIFVPLSNYRDVQ	O96009|NAPSA_HUMAN	DRB1_0802	SPACHECO (9072)	O96009
DRVMRVEYHFLSPYVSPK	P02786|TFR1_HUMAN	DRB1_0802	SPACHECO (9072)	P02786
GTDEDIYLLGKATLPGFRTI	P15907|SIAT1_HUMAN	DRB1_0802	SPACHECO (9072)	P15907
AREAELNAKAQRLSQETEALG	Q02818|NUCB1_HUMAN	DRB1_0802	SPACHECO (9072)	Q02818
DPDQEYEVTVHHLPKPIPD	Q96F46-2|I17RA_HUMAN:Q96F46|I17RA_HUMAN	DRB1_0802	SPACHECO (9072)	Q96F46-2
DLELVAKQNPNVK	P15291|B4GT1_HUMAN:P15291-2|B4GT1_HUMAN	DRB1_0802	SPACHECO (9072)	P15291
KEQTIEIKEEVVGLT	P11836|CD20_HUMAN	DRB1_0802	SPACHECO (9072)	P11836
LSSWTAADTAAQITQRKW	P30464|1B15_HUMAN:P30485|1B47_HUMAN:P10319|1B58_HUMAN:P30685|1B35_HUMAN:P30491|1B53_HUMAN:P30466|1B18_HUMAN:P30490|1B52_HUMAN:P30487|1B49_HUMAN:P30488|1B50_HUMAN:P18463|1B37_HUMAN:P30493|1B55_HUMAN:P30475|1B39_HUMAN:Q29836|1B67_HUMAN:Q95365|1B38_HUMAN:P30462|1B14_HUMAN:Q29718|1B82_HUMAN	DRB1_0802	SPACHECO (9072)	P30464
VLLVFANKQDLPNAMN	P84077|ARF1_HUMAN	DRB1_0802	SPACHECO (9072)	P84077
APNNFVLLAHIVSRL	Q86VZ1|P2RY8_HUMAN	DRB1_0802	SPACHECO (9072)	Q86VZ1
QGTDEDIYLLGKATLPGFRT	P15907|SIAT1_HUMAN	DRB1_0802	SPACHECO (9072)	P15907
VIPELNGKLTGMAFRVP	P04406|G3P_HUMAN:P04406-2|G3P_HUMAN	DRB1_0802	SPACHECO (9072)	P04406
NPSPWIYRELKRSLD	P29728-2|OAS2_HUMAN:P29728|OAS2_HUMAN	DRB1_0802	SPACHECO (9072)	P29728-2
RKWEAAREAEQWRA	P30464|1B15_HUMAN:Q29963|1C06_HUMAN:P30508|1C12_HUMAN	DRB1_0802	SPACHECO (9072)	P30464
GPYPPSVDWRKKGNFVSPV	P09668|CATH_HUMAN	DRB1_0802	SPACHECO (9072)	P09668
VPVIVEKVSGSQIVDIDK	P60520|GBRL2_HUMAN	DRB1_0802	SPACHECO (9072)	P60520
RDTLYTMLIKWVNKTGRD	O14763|TR10B_HUMAN:O14763-2|TR10B_HUMAN	DRB1_0802	SPACHECO (9072)	O14763
LPKKMDEYVASLHLPSFD	O43865|SAHH2_HUMAN:O43865-2|SAHH2_HUMAN	DRB1_0802	SPACHECO (9072)	O43865
LNVLRIINEPTAAAIA	P11142-2|HSP7C_HUMAN:P11142|HSP7C_HUMAN:P0DMV9|HS71B_HUMAN:P0DMV8|HS71A_HUMAN	DRB1_0802	SPACHECO (9072)	P11142-2
GEITTLNHKLQD	Q10589-2|BST2_HUMAN:Q10589|BST2_HUMAN	DRB1_0802	SPACHECO (9072)	Q10589-2
GRLYWVDSKLHSISSID	P01130-5|LDLR_HUMAN:P01130-3|LDLR_HUMAN:P01130|LDLR_HUMAN:P01130-6|LDLR_HUMAN:P01130-4|LDLR_HUMAN:P01130-2|LDLR_HUMAN	DRB1_0802	SPACHECO (9072)	P01130-5
DYRHKFSLPSVDGQ	P31785|IL2RG_HUMAN	DRB1_0802	SPACHECO (9072)	P31785
PMFIVNTNVPRASVPD	P14174|MIF_HUMAN	DRB1_0802	SPACHECO (9072)	P14174
VAGQFVIKLTHDV	P02786|TFR1_HUMAN	DRB1_0802	SPACHECO (9072)	P02786
QITQRKWEAAREAEQWR	P30464|1B15_HUMAN:Q29963|1C06_HUMAN:P30508|1C12_HUMAN	DRB1_0802	SPACHECO (9072)	P30464
NPGIFAVLKEKCGQIH	O15269|SPTC1_HUMAN	DRB1_0802	SPACHECO (9072)	O15269
DQYFYGIKNDIQHAGVQ	O00754|MA2B1_HUMAN	DRB1_0802	SPACHECO (9072)	O00754
EGPEYWDRETQISKTNTQ	P30464|1B15_HUMAN:P30485|1B47_HUMAN:Q04826|1B40_HUMAN:P30490|1B52_HUMAN:P30487|1B49_HUMAN:P30488|1B50_HUMAN:P30479|1B41_HUMAN:P18463|1B37_HUMAN:P30461|1B13_HUMAN:P30486|1B48_HUMAN	DRB1_0802	SPACHECO (9072)	P30464
ENWLLKSEKSSYQ	Q13772|NCOA4_HUMAN:Q13772-3|NCOA4_HUMAN:Q13772-4|NCOA4_HUMAN	DRB1_0802	SPACHECO (9072)	Q13772
NEQEWKIKLQVLDPVPKPV	P09326|CD48_HUMAN	DRB1_0802	SPACHECO (9072)	P09326
ATWLALSRIAGLC	P05023-3|AT1A1_HUMAN:P05023-4|AT1A1_HUMAN:P05023|AT1A1_HUMAN	DRB1_0802	SPACHECO (9072)	P05023-3
EDLRSWTAADTAAQITQRKW	Q04826|1B40_HUMAN:Q29963|1C06_HUMAN:Q31612|1B73_HUMAN:P30508|1C12_HUMAN:P30479|1B41_HUMAN:P30504|1C04_HUMAN:Q29865|1C18_HUMAN:P01889|1B07_HUMAN:Q07000|1C15_HUMAN:P30499|1C01_HUMAN:P30460|1B08_HUMAN:P30480|1B42_HUMAN:P30505|1C08_HUMAN	DRB1_0802	SPACHECO (9072)	Q04826
EDHLFRKFHYLPFLPSTED	P01903|DRA_HUMAN	DRB1_0802	SPACHECO (9072)	P01903
DKYMFATKVVHLL	Q92673|SORL_HUMAN	DRB1_0802	SPACHECO (9072)	Q92673
ETGLLLPRATAQDAG	P15391|CD19_HUMAN:P15391-2|CD19_HUMAN	DRB1_0802	SPACHECO (9072)	P15391
YSKFLLKAEPLAFTFSH	P04114|APOB_HUMAN	DRB1_0802	SPACHECO (9072)	P04114
QGTDEDIYLLGKATLPGFR	P15907|SIAT1_HUMAN	DRB1_0802	SPACHECO (9072)	P15907
DKTSATWLALSRIAGLCN	P05023-3|AT1A1_HUMAN:P05023-4|AT1A1_HUMAN:P05023|AT1A1_HUMAN	DRB1_0802	SPACHECO (9072)	P05023-3
SEEFLIAGKLQD	P01033|TIMP1_HUMAN	DRB1_0802	SPACHECO (9072)	P01033
LQPYSLVTTLNSDL	P04114|APOB_HUMAN	DRB1_0802	SPACHECO (9072)	P04114
EEKRNSKMLQKVVLPSYE	Q13571|LAPM5_HUMAN	DRB1_0802	SPACHECO (9072)	Q13571
TDEDIYLLGKATLPGFRTIH	P15907|SIAT1_HUMAN	DRB1_0802	SPACHECO (9072)	P15907
LHLEFMHLSHLSGNPIFA	P33908|MA1A1_HUMAN	DRB1_0802	SPACHECO (9072)	P33908
MKKYCQVIRVIAHT	P39023|RL3_HUMAN	DRB1_0802	SPACHECO (9072)	P39023
IANLFNRYPALHKPE	P13796|PLSL_HUMAN	DRB1_0802	SPACHECO (9072)	P13796
TGETYTCVVAHEALPNRVT	P04220|MUCB_HUMAN	DRB1_0802	SPACHECO (9072)	P04220
SQSKFKVKIQFGTL	Q16706|MA2A1_HUMAN	DRB1_0802	SPACHECO (9072)	Q16706
SKFLLKAEPLAFTFS	P04114|APOB_HUMAN	DRB1_0802	SPACHECO (9072)	P04114
TPQNFLAVLRGDA	Q99538|LGMN_HUMAN:Q99538-3|LGMN_HUMAN:Q99538-2|LGMN_HUMAN	DRB1_0802	SPACHECO (9072)	Q99538
DPVPKPVIKIEKIEDMD	P09326|CD48_HUMAN	DRB1_0802	SPACHECO (9072)	P09326
DGTFQKWASVVVPSGQE	P16189|1A31_HUMAN	DRB1_0802	SPACHECO (9072)	P16189
PSYAEKEAKISR	P58335-2|ANTR2_HUMAN:P58335-4|ANTR2_HUMAN:P58335|ANTR2_HUMAN:P58335-3|ANTR2_HUMAN	DRB1_0802	SPACHECO (9072)	P58335-2
GPGISKFVQKVNEIG	P49961|ENTP1_HUMAN:P49961-2|ENTP1_HUMAN:P49961-6|ENTP1_HUMAN	DRB1_0802	SPACHECO (9072)	P49961
VQDTDLVLRKALFSTLK	P21580|TNAP3_HUMAN	DRB1_0802	SPACHECO (9072)	P21580
GPQEKKVVVYLQKLDTAYD	P53634|CATC_HUMAN	DRB1_0802	SPACHECO (9072)	P53634
ELEGEITTLNHKLQDASAEVE	Q10589-2|BST2_HUMAN:Q10589|BST2_HUMAN	DRB1_0802	SPACHECO (9072)	Q10589-2
SPEFVAVQPGKS	Q14773|ICAM4_HUMAN:Q14773-2|ICAM4_HUMAN:Q14773-3|ICAM4_HUMAN	DRB1_0802	SPACHECO (9072)	Q14773
NRKMFYLLKTAFPSVQIN	Q9NX62|IMPA3_HUMAN	DRB1_0802	SPACHECO (9072)	Q9NX62
LPIDLNNKSAKQQE	Q13137-4|CACO2_HUMAN:Q13137-2|CACO2_HUMAN:Q13137|CACO2_HUMAN:Q13137-3|CACO2_HUMAN	DRB1_0802	SPACHECO (9072)	Q13137-4
ISPASFHRLDHLVEIDFR	Q9NYK1|TLR7_HUMAN	DRB1_0802	SPACHECO (9072)	Q9NYK1
GDQMAQKSQSTQISQ	P06734|FCER2_HUMAN	DRB1_0802	SPACHECO (9072)	P06734
APVPAFEGRSFLAFPTLRAYH	O00468-6|AGRIN_HUMAN:O00468-3|AGRIN_HUMAN:O00468-5|AGRIN_HUMAN:O00468-4|AGRIN_HUMAN:O00468-7|AGRIN_HUMAN:O00468|AGRIN_HUMAN:O00468-2|AGRIN_HUMAN	DRB1_0802	SPACHECO (9072)	O00468-6
YPDRVPVIVEKVSGSQIVDI	P60520|GBRL2_HUMAN	DRB1_0802	SPACHECO (9072)	P60520
DLSSWTAADTAAQITQRKW	P30464|1B15_HUMAN:P30485|1B47_HUMAN:P10319|1B58_HUMAN:P30685|1B35_HUMAN:P30491|1B53_HUMAN:P30466|1B18_HUMAN:P30490|1B52_HUMAN:P30487|1B49_HUMAN:P30488|1B50_HUMAN:P18463|1B37_HUMAN:P30493|1B55_HUMAN:P30475|1B39_HUMAN:Q29836|1B67_HUMAN:Q95365|1B38_HUMAN:P30462|1B14_HUMAN:Q29718|1B82_HUMAN	DRB1_0802	SPACHECO (9072)	P30464
SVLYFQQKVDHFGFNT	P42785|PCP_HUMAN	DRB1_0802	SPACHECO (9072)	P42785
APYDVKVQAINQ	O00533|NCHL1_HUMAN:O00533-2|NCHL1_HUMAN	DRB1_0802	SPACHECO (9072)	O00533
VLYFQQKVDHFGFN	P42785|PCP_HUMAN	DRB1_0802	SPACHECO (9072)	P42785
ICDFIRKTLNAGAY	P50897|PPT1_HUMAN:P50897-2|PPT1_HUMAN	DRB1_0802	SPACHECO (9072)	P50897
RKYYINVCRPLNPVPG	P11717|MPRI_HUMAN	DRB1_0802	SPACHECO (9072)	P11717
SAKDVLFAIKEVGFRGGNS	O43405-2|COCH_HUMAN:O43405|COCH_HUMAN	DRB1_0802	SPACHECO (9072)	O43405-2
RDWRVALTGRQA	O15554|KCNN4_HUMAN	DRB1_0802	SPACHECO (9072)	O15554
KAQITQKIGVHAFQQR	P05161|ISG15_HUMAN	DRB1_0802	SPACHECO (9072)	P05161
TGLLLPRATAQDAG	P15391|CD19_HUMAN:P15391-2|CD19_HUMAN	DRB1_0802	SPACHECO (9072)	P15391
LHSYLSRLIAAERE	Q9UNE7|CHIP_HUMAN:Q9UNE7-2|CHIP_HUMAN	DRB1_0802	SPACHECO (9072)	Q9UNE7
SGLAEYLFDKHTLGDSDN	P02794|FRIH_HUMAN	DRB1_0802	SPACHECO (9072)	P02794
YKKNLMALKKFVMVK	P50897|PPT1_HUMAN:P50897-2|PPT1_HUMAN	DRB1_0802	SPACHECO (9072)	P50897
LKAQITQKIGVHAFQQR	P05161|ISG15_HUMAN	DRB1_0802	SPACHECO (9072)	P05161
AAAEVAGQFVIKLTHDVE	P02786|TFR1_HUMAN	DRB1_0802	SPACHECO (9072)	P02786
LNEDLSSWTAADTAAQITQR	P30464|1B15_HUMAN:P30485|1B47_HUMAN:P10319|1B58_HUMAN:P30685|1B35_HUMAN:P30491|1B53_HUMAN:P30466|1B18_HUMAN:P30490|1B52_HUMAN:P30487|1B49_HUMAN:P30488|1B50_HUMAN:P18463|1B37_HUMAN:P30493|1B55_HUMAN:P30475|1B39_HUMAN:Q29836|1B67_HUMAN:Q95365|1B38_HUMAN:P30462|1B14_HUMAN:Q29718|1B82_HUMAN	DRB1_0802	SPACHECO (9072)	P30464
NRKTILEDEKRLAHPF	P01130-5|LDLR_HUMAN:P01130-3|LDLR_HUMAN:P01130|LDLR_HUMAN:P01130-6|LDLR_HUMAN:P01130-4|LDLR_HUMAN:P01130-2|LDLR_HUMAN	DRB1_0802	SPACHECO (9072)	P01130-5
TGAVYVAEIGAKQVQKYVP	Q5JS37|NHLC3_HUMAN:Q5JS37-2|NHLC3_HUMAN	DRB1_0802	SPACHECO (9072)	Q5JS37
GPEYWDRETQISK	P30464|1B15_HUMAN:P30485|1B47_HUMAN:Q04826|1B40_HUMAN:P30490|1B52_HUMAN:P30487|1B49_HUMAN:P30488|1B50_HUMAN:P30479|1B41_HUMAN:P18463|1B37_HUMAN:P30461|1B13_HUMAN:P30486|1B48_HUMAN	DRB1_0802	SPACHECO (9072)	P30464
QITQRKWEAAREAEQWRAY	P30464|1B15_HUMAN:Q29963|1C06_HUMAN:P30508|1C12_HUMAN	DRB1_0802	SPACHECO (9072)	P30464
LPTMAQMEKALSIGFE	P16070-3|CD44_HUMAN:P16070-9|CD44_HUMAN:P16070-4|CD44_HUMAN:P16070-5|CD44_HUMAN:P16070|CD44_HUMAN:P16070-16|CD44_HUMAN:P16070-17|CD44_HUMAN:P16070-6|CD44_HUMAN:P16070-7|CD44_HUMAN:P16070-10|CD44_HUMAN:P16070-8|CD44_HUMAN:P16070-13|CD44_HUMAN:P16070-14|CD44_HUMAN:P16070-11|CD44_HUMAN:P16070-19|CD44_HUMAN:P16070-15|CD44_HUMAN:P16070-18|CD44_HUMAN:P16070-12|CD44_HUMAN	DRB1_0802	SPACHECO (9072)	P16070-3
LNVLRIINEPTAAAI	P11142-2|HSP7C_HUMAN:P11142|HSP7C_HUMAN:P0DMV9|HS71B_HUMAN:P0DMV8|HS71A_HUMAN	DRB1_0802	SPACHECO (9072)	P11142-2
VDQYFYGIKNDIQHAGVQ	O00754|MA2B1_HUMAN	DRB1_0802	SPACHECO (9072)	O00754
QYECLHYKTDAQGTRIG	P26951-2|IL3RA_HUMAN:P26951|IL3RA_HUMAN	DRB1_0802	SPACHECO (9072)	P26951-2
DGDEQFYVDLGRKETV	P01909|DQA1_HUMAN	DRB1_0802	SPACHECO (9072)	P01909
LPSYEEALSLPSK	Q13571|LAPM5_HUMAN	DRB1_0802	SPACHECO (9072)	Q13571
IEKIYIMKADTVIVG	P28908-2|TNR8_HUMAN:P28908-3|TNR8_HUMAN:P28908|TNR8_HUMAN	DRB1_0802	SPACHECO (9072)	P28908-2
VPFDSWEPLMRKLGLM	O14763|TR10B_HUMAN:O14763-2|TR10B_HUMAN	DRB1_0802	SPACHECO (9072)	O14763
MPRWYFDLSKGKCVR	Q06481-3|APLP2_HUMAN:Q06481|APLP2_HUMAN:Q06481-6|APLP2_HUMAN	DRB1_0802	SPACHECO (9072)	Q06481-3
LLVFANKQDLPNAM	P84077|ARF1_HUMAN	DRB1_0802	SPACHECO (9072)	P84077
NTKYFHKLNIPKLD	P04114|APOB_HUMAN	DRB1_0802	SPACHECO (9072)	P04114
YECLHYKTDAQGTRIG	P26951-2|IL3RA_HUMAN:P26951|IL3RA_HUMAN	DRB1_0802	SPACHECO (9072)	P26951-2
KAQITQKIGVHAFQ	P05161|ISG15_HUMAN	DRB1_0802	SPACHECO (9072)	P05161
TLPTMAQMEKALSIGFE	P16070-3|CD44_HUMAN:P16070-9|CD44_HUMAN:P16070-4|CD44_HUMAN:P16070-5|CD44_HUMAN:P16070|CD44_HUMAN:P16070-16|CD44_HUMAN:P16070-17|CD44_HUMAN:P16070-6|CD44_HUMAN:P16070-7|CD44_HUMAN:P16070-10|CD44_HUMAN:P16070-8|CD44_HUMAN:P16070-13|CD44_HUMAN:P16070-14|CD44_HUMAN:P16070-11|CD44_HUMAN:P16070-19|CD44_HUMAN:P16070-15|CD44_HUMAN:P16070-18|CD44_HUMAN:P16070-12|CD44_HUMAN	DRB1_0802	SPACHECO (9072)	P16070-3
LYSKFLLKAEPLAFTFSH	P04114|APOB_HUMAN	DRB1_0802	SPACHECO (9072)	P04114
VSRLRMLLKAKMDAEQDP	Q02818|NUCB1_HUMAN	DRB1_0802	SPACHECO (9072)	Q02818
VHYFEWRTTAACKK	P11717|MPRI_HUMAN	DRB1_0802	SPACHECO (9072)	P11717
NEDLSSWTAADTAAQITQRK	P30464|1B15_HUMAN:P30485|1B47_HUMAN:P10319|1B58_HUMAN:P30685|1B35_HUMAN:P30491|1B53_HUMAN:P30466|1B18_HUMAN:P30490|1B52_HUMAN:P30487|1B49_HUMAN:P30488|1B50_HUMAN:P18463|1B37_HUMAN:P30493|1B55_HUMAN:P30475|1B39_HUMAN:Q29836|1B67_HUMAN:Q95365|1B38_HUMAN:P30462|1B14_HUMAN:Q29718|1B82_HUMAN	DRB1_0802	SPACHECO (9072)	P30464
EDIYLLGKATLPG	P15907|SIAT1_HUMAN	DRB1_0802	SPACHECO (9072)	P15907
TPKIQVYSRHPAENGKSNFLN	P61769|B2MG_HUMAN	DRB1_0802	SPACHECO (9072)	P61769
DDAMTLVLKKELVAHL	P17813-2|EGLN_HUMAN:P17813|EGLN_HUMAN	DRB1_0802	SPACHECO (9072)	P17813-2
LNYIRVLQPLSATS	Q92854|SEM4D_HUMAN:Q92854-2|SEM4D_HUMAN	DRB1_0802	SPACHECO (9072)	Q92854
LNEDLRSWTAVDTAAQISEQK	P13747|HLAE_HUMAN	DRB1_0802	SPACHECO (9072)	P13747
EGPEYWDRETQISK	P30464|1B15_HUMAN:P30485|1B47_HUMAN:Q04826|1B40_HUMAN:P30490|1B52_HUMAN:P30487|1B49_HUMAN:P30488|1B50_HUMAN:P30479|1B41_HUMAN:P18463|1B37_HUMAN:P30461|1B13_HUMAN:P30486|1B48_HUMAN	DRB1_0802	SPACHECO (9072)	P30464
GLNVLRIINEPTAAAIA	P11142-2|HSP7C_HUMAN:P11142|HSP7C_HUMAN:P0DMV9|HS71B_HUMAN:P0DMV8|HS71A_HUMAN	DRB1_0802	SPACHECO (9072)	P11142-2
DEHVVCKVQHPNG	P01871|IGHM_HUMAN	DRB1_0802	SPACHECO (9072)	P01871
SPHRMPLEFKTLNVLHNRG	Q92187|SIA8D_HUMAN	DRB1_0802	SPACHECO (9072)	Q92187
DPVPKPVIKIEKIEDMDDN	P09326|CD48_HUMAN	DRB1_0802	SPACHECO (9072)	P09326
LPAITLKLGGKGYK	P07339|CATD_HUMAN	DRB1_0802	SPACHECO (9072)	P07339
YMIWNLVRKTSSF	P42892-3|ECE1_HUMAN:P42892-2|ECE1_HUMAN:P42892-4|ECE1_HUMAN:P42892|ECE1_HUMAN	DRB1_0802	SPACHECO (9072)	P42892-3
LSRFFDKVQDLGRDSK	P48960-3|CD97_HUMAN:P48960-2|CD97_HUMAN:P48960|CD97_HUMAN	DRB1_0802	SPACHECO (9072)	P48960-3
AGKYFLWVVKFNSLNE	P62993-2|GRB2_HUMAN:P62993|GRB2_HUMAN	DRB1_0802	SPACHECO (9072)	P62993-2
SPNKNFLVIVTDGQSYDDVQ	O43405-2|COCH_HUMAN:O43405|COCH_HUMAN	DRB1_0802	SPACHECO (9072)	O43405-2
SVLYFQQKVDHFGFN	P42785|PCP_HUMAN	DRB1_0802	SPACHECO (9072)	P42785
YPGAVTVAWKADSSPVK	P0CG05|LAC2_HUMAN	DRB1_0802	SPACHECO (9072)	P0CG05
EKDEYACRVNHVTLSQPK	P61769|B2MG_HUMAN	DRB1_0802	SPACHECO (9072)	P61769
DEELRKHDLNPLIKLSGAYL	P11717|MPRI_HUMAN	DRB1_0802	SPACHECO (9072)	P11717
QITQRKWEAAREAEQR	P30504|1C04_HUMAN:Q29865|1C18_HUMAN:P01889|1B07_HUMAN:Q9TNN7|1C05_HUMAN	DRB1_0802	SPACHECO (9072)	P30504
QTLAQKDQALGK	Q13077-2|TRAF1_HUMAN:Q13077|TRAF1_HUMAN	DRB1_0802	SPACHECO (9072)	Q13077-2
DTDLVLRKALFSTLKE	P21580|TNAP3_HUMAN	DRB1_0802	SPACHECO (9072)	P21580
DGDEQFYVDLGRKETVW	P01909|DQA1_HUMAN	DRB1_0802	SPACHECO (9072)	P01909
DGTFQKWASVVVPSGQEQR	P16189|1A31_HUMAN	DRB1_0802	SPACHECO (9072)	P16189
GRHLVLLDTAQAAAAGHR	O00754|MA2B1_HUMAN	DRB1_0802	SPACHECO (9072)	O00754
QQYLPLPTPKVIGID	P48723|HSP13_HUMAN	DRB1_0802	SPACHECO (9072)	P48723
SGRLYWVDSKLHSISSID	P01130-5|LDLR_HUMAN:P01130-3|LDLR_HUMAN:P01130|LDLR_HUMAN:P01130-6|LDLR_HUMAN:P01130-4|LDLR_HUMAN:P01130-2|LDLR_HUMAN	DRB1_0802	SPACHECO (9072)	P01130-5
QEGPEYWDRETQISKTNTQ	P30464|1B15_HUMAN:P30485|1B47_HUMAN:Q04826|1B40_HUMAN:P30490|1B52_HUMAN:P30487|1B49_HUMAN:P30488|1B50_HUMAN:P30479|1B41_HUMAN:P18463|1B37_HUMAN:P30461|1B13_HUMAN:P30486|1B48_HUMAN	DRB1_0802	SPACHECO (9072)	P30464
TLSRFFDKVQDLGRDSK	P48960-3|CD97_HUMAN:P48960-2|CD97_HUMAN:P48960|CD97_HUMAN	DRB1_0802	SPACHECO (9072)	P48960-3
QEGPEYWDRETQISK	P30464|1B15_HUMAN:P30485|1B47_HUMAN:Q04826|1B40_HUMAN:P30490|1B52_HUMAN:P30487|1B49_HUMAN:P30488|1B50_HUMAN:P30479|1B41_HUMAN:P18463|1B37_HUMAN:P30461|1B13_HUMAN:P30486|1B48_HUMAN	DRB1_0802	SPACHECO (9072)	P30464
LEGEITTLNHKLQ	Q10589-2|BST2_HUMAN:Q10589|BST2_HUMAN	DRB1_0802	SPACHECO (9072)	Q10589-2
DPTASISAKVNNSSL	P45880-2|VDAC2_HUMAN	DRB1_0802	SPACHECO (9072)	P45880-2
TPTFVPYLIKVQALN	Q92823-3|NRCAM_HUMAN:Q92823-6|NRCAM_HUMAN:Q92823-2|NRCAM_HUMAN:Q92823|NRCAM_HUMAN:Q92823-5|NRCAM_HUMAN:Q92823-4|NRCAM_HUMAN	DRB1_0802	SPACHECO (9072)	Q92823-3
PRNKISFKFDHLRKEASD	P52907|CAZA1_HUMAN	DRB1_0802	SPACHECO (9072)	P52907
FSAWSGVSKGLAESLQP	P31785|IL2RG_HUMAN	DRB1_0802	SPACHECO (9072)	P31785
HGDQMAQKSQSTQISQ	P06734|FCER2_HUMAN	DRB1_0802	SPACHECO (9072)	P06734
GDSGQPVDWFVVYKLPALR	O00115-2|DNS2A_HUMAN:O00115|DNS2A_HUMAN	DRB1_0802	SPACHECO (9072)	O00115-2
GHQQLYWSHPRKFGQGS	P62273|RS29_HUMAN	DRB1_0802	SPACHECO (9072)	P62273
LRSWTAADTAAQITQRKWE	Q04826|1B40_HUMAN:Q29963|1C06_HUMAN:Q31612|1B73_HUMAN:P30508|1C12_HUMAN:P30479|1B41_HUMAN:P30504|1C04_HUMAN:Q29865|1C18_HUMAN:P01889|1B07_HUMAN:Q07000|1C15_HUMAN:P30499|1C01_HUMAN:P30460|1B08_HUMAN:P30480|1B42_HUMAN:P30505|1C08_HUMAN	DRB1_0802	SPACHECO (9072)	Q04826
VLLVFANKQDLPNAM	P84077|ARF1_HUMAN	DRB1_0802	SPACHECO (9072)	P84077
LPSEKAIFLFVDKTVPQSS	P60520|GBRL2_HUMAN	DRB1_0802	SPACHECO (9072)	P60520
LNVLRIINEPTAAA	P11142-2|HSP7C_HUMAN:P11142|HSP7C_HUMAN:P0DMV9|HS71B_HUMAN:P0DMV8|HS71A_HUMAN	DRB1_0802	SPACHECO (9072)	P11142-2
DKTSATWLALSRIAGLC	P05023-3|AT1A1_HUMAN:P05023-4|AT1A1_HUMAN:P05023|AT1A1_HUMAN	DRB1_0802	SPACHECO (9072)	P05023-3
TPSESWLLYSHPTSRK	Q9UQ49-2|NEUR3_HUMAN	DRB1_0802	SPACHECO (9072)	Q9UQ49-2
IDEKELNILHEMKGKK	P13612|ITA4_HUMAN	DRB1_0802	SPACHECO (9072)	P13612
LKAQITQKIGVHAFQ	P05161|ISG15_HUMAN	DRB1_0802	SPACHECO (9072)	P05161
AQFFNYKIQALG	Q02809|PLOD1_HUMAN:Q02809-2|PLOD1_HUMAN	DRB1_0802	SPACHECO (9072)	Q02809
GPYPPSVDWRKKGNFVSP	P09668|CATH_HUMAN	DRB1_0802	SPACHECO (9072)	P09668
YGFVLYRTTLPQDCS	P16278-3|BGAL_HUMAN:P16278|BGAL_HUMAN:P16278-2|BGAL_HUMAN	DRB1_0802	SPACHECO (9072)	P16278-3
GNEQEWKIKLQVLDPVPKPV	P09326|CD48_HUMAN	DRB1_0802	SPACHECO (9072)	P09326
TLPAITLKLGGKGYK	P07339|CATD_HUMAN	DRB1_0802	SPACHECO (9072)	P07339
GLNVLRIINEPTAAAI	P11142-2|HSP7C_HUMAN:P11142|HSP7C_HUMAN:P0DMV9|HS71B_HUMAN:P0DMV8|HS71A_HUMAN	DRB1_0802	SPACHECO (9072)	P11142-2
EDHLFRKFHYLPFLPSTEDV	P01903|DRA_HUMAN	DRB1_0802	SPACHECO (9072)	P01903
YREFVWLRKQLQ	Q9Y5W9-2|SNX11_HUMAN:Q9Y5W9|SNX11_HUMAN	DRB1_0802	SPACHECO (9072)	Q9Y5W9-2
QPPPELVLREAGEEVPD	P14784|IL2RB_HUMAN	DRB1_0802	SPACHECO (9072)	P14784
SDIIRSMPEQTGEK	P62888|RL30_HUMAN	DRB1_0802	SPACHECO (9072)	P62888
ALNEDLRSWTAADTAAQITQR	Q04826|1B40_HUMAN:Q29963|1C06_HUMAN:Q31612|1B73_HUMAN:P30508|1C12_HUMAN:P30479|1B41_HUMAN:P30504|1C04_HUMAN:Q29865|1C18_HUMAN:P01889|1B07_HUMAN:Q07000|1C15_HUMAN:P30499|1C01_HUMAN:P30460|1B08_HUMAN:P30480|1B42_HUMAN:P30505|1C08_HUMAN:P10321|1C07_HUMAN	DRB1_0802	SPACHECO (9072)	Q04826
ELHSYLSRLIAAERERE	Q9UNE7|CHIP_HUMAN:Q9UNE7-2|CHIP_HUMAN	DRB1_0802	SPACHECO (9072)	Q9UNE7
DEDEMFYVDLDKKETVWH	P20036|DPA1_HUMAN	DRB1_0802	SPACHECO (9072)	P20036
EVYFAERVTSLGKDWHRP	P50238|CRIP1_HUMAN	DRB1_0802	SPACHECO (9072)	P50238
ESEKELALVKRLKPLF	P20645|MPRD_HUMAN	DRB1_0802	SPACHECO (9072)	P20645
ELHSYLSRLIAAERE	Q9UNE7|CHIP_HUMAN:Q9UNE7-2|CHIP_HUMAN	DRB1_0802	SPACHECO (9072)	Q9UNE7
RKWEAARVAEQLRAYL	P30485|1B47_HUMAN:Q04826|1B40_HUMAN:P10319|1B58_HUMAN:P30685|1B35_HUMAN:P30491|1B53_HUMAN:P30466|1B18_HUMAN:Q31612|1B73_HUMAN:P16189|1A31_HUMAN:P30447|1A23_HUMAN	DRB1_0802	SPACHECO (9072)	P30485
DLRSWTAADTAAQITQRKLE	P10321|1C07_HUMAN	DRB1_0802	SPACHECO (9072)	P10321
DLRSWTAADTAAQITQRKWE	Q04826|1B40_HUMAN:Q29963|1C06_HUMAN:Q31612|1B73_HUMAN:P30508|1C12_HUMAN:P30479|1B41_HUMAN:P30504|1C04_HUMAN:Q29865|1C18_HUMAN:P01889|1B07_HUMAN:Q07000|1C15_HUMAN:P30499|1C01_HUMAN:P30460|1B08_HUMAN:P30480|1B42_HUMAN:P30505|1C08_HUMAN	DRB1_0802	SPACHECO (9072)	Q04826
FVQWMQRGQPLSPE	P04220|MUCB_HUMAN:P01871|IGHM_HUMAN	DRB1_0802	SPACHECO (9072)	P04220
LNEDLRSWTAADTAAQITQRK	Q04826|1B40_HUMAN:Q29963|1C06_HUMAN:Q31612|1B73_HUMAN:P30508|1C12_HUMAN:P30479|1B41_HUMAN:P30504|1C04_HUMAN:Q29865|1C18_HUMAN:P01889|1B07_HUMAN:Q07000|1C15_HUMAN:P30499|1C01_HUMAN:P30460|1B08_HUMAN:P30480|1B42_HUMAN:P30505|1C08_HUMAN:P10321|1C07_HUMAN	DRB1_0802	SPACHECO (9072)	Q04826
FPIAEVFTLKPLEFGKPNTL	P28067|DMA_HUMAN	DRB1_0802	SPACHECO (9072)	P28067
RKWEAAREAEQWRAY	P30464|1B15_HUMAN:Q29963|1C06_HUMAN:P30508|1C12_HUMAN	DRB1_0802	SPACHECO (9072)	P30464
LTALRIKKTLSQ	P36897-2|TGFR1_HUMAN:P36897|TGFR1_HUMAN:P36897-3|TGFR1_HUMAN	DRB1_0802	SPACHECO (9072)	P36897-2
ANQAFFLLVNGHSMVS	A6NCE7|MP3B2_HUMAN:Q9GZQ8|MLP3B_HUMAN	DRB1_0802	SPACHECO (9072)	A6NCE7
EDLSSWTAADTAAQITQRKW	P30464|1B15_HUMAN:P30485|1B47_HUMAN:P10319|1B58_HUMAN:P30685|1B35_HUMAN:P30491|1B53_HUMAN:P30466|1B18_HUMAN:P30490|1B52_HUMAN:P30487|1B49_HUMAN:P30488|1B50_HUMAN:P18463|1B37_HUMAN:P30493|1B55_HUMAN:P30475|1B39_HUMAN:Q29836|1B67_HUMAN:Q95365|1B38_HUMAN:P30462|1B14_HUMAN:Q29718|1B82_HUMAN	DRB1_0802	SPACHECO (9072)	P30464
ALYKWLLKKEGKDKNGMPV	Q13772|NCOA4_HUMAN:Q13772-3|NCOA4_HUMAN:Q13772-4|NCOA4_HUMAN	DRB1_0802	SPACHECO (9072)	Q13772
VLLVFANKQDLPNA	P84077|ARF1_HUMAN	DRB1_0802	SPACHECO (9072)	P84077
AAQITQRKWEAARVAEQLR	P30485|1B47_HUMAN:Q04826|1B40_HUMAN:P10319|1B58_HUMAN:P30685|1B35_HUMAN:P30491|1B53_HUMAN:P30466|1B18_HUMAN:Q31612|1B73_HUMAN:P30475|1B39_HUMAN:Q29836|1B67_HUMAN:Q95365|1B38_HUMAN:P16189|1A31_HUMAN:P30447|1A23_HUMAN	DRB1_0802	SPACHECO (9072)	P30485
EKYFALRNIIQK	P16278-3|BGAL_HUMAN:P16278|BGAL_HUMAN:P16278-2|BGAL_HUMAN	DRB1_0802	SPACHECO (9072)	P16278-3
NQAFFLLVNGHSMV	A6NCE7|MP3B2_HUMAN:Q9GZQ8|MLP3B_HUMAN	DRB1_0802	SPACHECO (9072)	A6NCE7
ASIFLTKSTKLTC	P04220|MUCB_HUMAN:P01871|IGHM_HUMAN	DRB1_0802	SPACHECO (9072)	P04220
QITQRKWEAARVAEQL	P30485|1B47_HUMAN:Q04826|1B40_HUMAN:P10319|1B58_HUMAN:P30685|1B35_HUMAN:P30491|1B53_HUMAN:P30466|1B18_HUMAN:Q31612|1B73_HUMAN:P30475|1B39_HUMAN:Q29836|1B67_HUMAN:Q95365|1B38_HUMAN:P16189|1A31_HUMAN:P30447|1A23_HUMAN	DRB1_0802	SPACHECO (9072)	P30485
VDPDQEYEVTVHHLPKPIPD	Q96F46-2|I17RA_HUMAN:Q96F46|I17RA_HUMAN	DRB1_0802	SPACHECO (9072)	Q96F46-2
VAQFMWIIRKRIQ	P60520|GBRL2_HUMAN	DRB1_0802	SPACHECO (9072)	P60520
RLYWVDSKLHSISSI	P01130-5|LDLR_HUMAN:P01130-3|LDLR_HUMAN:P01130|LDLR_HUMAN:P01130-6|LDLR_HUMAN:P01130-4|LDLR_HUMAN:P01130-2|LDLR_HUMAN	DRB1_0802	SPACHECO (9072)	P01130-5
LEGEITTLNHKLQDASAEVER	Q10589-2|BST2_HUMAN:Q10589|BST2_HUMAN	DRB1_0802	SPACHECO (9072)	Q10589-2
SVVFAYVADITQEHER	Q96MC6|MF14A_HUMAN	DRB1_0802	SPACHECO (9072)	Q96MC6
LAEYLFDKHTLGD	P02794|FRIH_HUMAN	DRB1_0802	SPACHECO (9072)	P02794
QPFYILKPQMPWE	P15907|SIAT1_HUMAN	DRB1_0802	SPACHECO (9072)	P15907
EGEITTLNHKLQDASAEVER	Q10589-2|BST2_HUMAN:Q10589|BST2_HUMAN	DRB1_0802	SPACHECO (9072)	Q10589-2
AGKYFLWVVKFNSLN	P62993-2|GRB2_HUMAN:P62993|GRB2_HUMAN	DRB1_0802	SPACHECO (9072)	P62993-2
SPHRMPLEFKTLNVLHNRGAL	Q92187|SIA8D_HUMAN	DRB1_0802	SPACHECO (9072)	Q92187
ANLERTFIAIKPDGVQRGLVG	P22392-2|NDKB_HUMAN	DRB1_0802	SPACHECO (9072)	P22392-2
DCVEIYIKRNKDAG	P14151|LYAM1_HUMAN:P14151-2|LYAM1_HUMAN	DRB1_0802	SPACHECO (9072)	P14151
SNTKYFHKLNIPKLD	P04114|APOB_HUMAN	DRB1_0802	SPACHECO (9072)	P04114
NQAFFLLVNGHSM	A6NCE7|MP3B2_HUMAN:Q9GZQ8|MLP3B_HUMAN	DRB1_0802	SPACHECO (9072)	A6NCE7
GPEYWDRETQISKTNTQT	P30464|1B15_HUMAN:P30485|1B47_HUMAN:Q04826|1B40_HUMAN:P30490|1B52_HUMAN:P30487|1B49_HUMAN:P30488|1B50_HUMAN:P30479|1B41_HUMAN:P18463|1B37_HUMAN:P30461|1B13_HUMAN:P30486|1B48_HUMAN	DRB1_0802	SPACHECO (9072)	P30464
NQGTDEDIYLLGKATLPGFRT	P15907|SIAT1_HUMAN	DRB1_0802	SPACHECO (9072)	P15907
DYRHKFSLPSVD	P31785|IL2RG_HUMAN	DRB1_0802	SPACHECO (9072)	P31785
AQITQRKWEAARVAEQLRAYL	P30485|1B47_HUMAN:Q04826|1B40_HUMAN:P10319|1B58_HUMAN:P30685|1B35_HUMAN:P30491|1B53_HUMAN:P30466|1B18_HUMAN:Q31612|1B73_HUMAN:P16189|1A31_HUMAN:P30447|1A23_HUMAN	DRB1_0802	SPACHECO (9072)	P30485
ELKAQITQKIGVHAFQ	P05161|ISG15_HUMAN	DRB1_0802	SPACHECO (9072)	P05161
LPVILDIIKGEMSRP	P07602|SAP_HUMAN:P07602-2|SAP_HUMAN:P07602-3|SAP_HUMAN	DRB1_0802	SPACHECO (9072)	P07602
NEDLRSWTAADTAAQITQRKW	Q04826|1B40_HUMAN:Q29963|1C06_HUMAN:Q31612|1B73_HUMAN:P30508|1C12_HUMAN:P30479|1B41_HUMAN:P30504|1C04_HUMAN:Q29865|1C18_HUMAN:P01889|1B07_HUMAN:Q07000|1C15_HUMAN:P30499|1C01_HUMAN:P30460|1B08_HUMAN:P30480|1B42_HUMAN:P30505|1C08_HUMAN	DRB1_0802	SPACHECO (9072)	Q04826
KAKALKAKKAVLKGV	P62750|RL23A_HUMAN	DRB1_0802	SPACHECO (9072)	P62750
VVLPSYEEALSLPSKTPEG	Q13571|LAPM5_HUMAN	DRB1_0802	SPACHECO (9072)	Q13571
NTKYFHKLNIPKLDF	P04114|APOB_HUMAN	DRB1_0802	SPACHECO (9072)	P04114
IGNLVTFGHSLSKT	Q16553|LY6E_HUMAN	DRB1_0802	SPACHECO (9072)	Q16553
VIPELNGKLTGMAFRVPT	P04406|G3P_HUMAN:P04406-2|G3P_HUMAN	DRB1_0802	SPACHECO (9072)	P04406
RVFKLLQNQIQQ	Q9UIQ6-3|LCAP_HUMAN:Q9UIQ6-2|LCAP_HUMAN:Q9UIQ6|LCAP_HUMAN	DRB1_0802	SPACHECO (9072)	Q9UIQ6-3
KSSLVLRFVKGQFHE	P51148-2|RAB5C_HUMAN:P51148|RAB5C_HUMAN	DRB1_0802	SPACHECO (9072)	P51148-2
LYQRYEIKMTKMYKGFQ	P01033|TIMP1_HUMAN	DRB1_0802	SPACHECO (9072)	P01033
ANQAFFLLVNGHSMV	A6NCE7|MP3B2_HUMAN:Q9GZQ8|MLP3B_HUMAN	DRB1_0802	SPACHECO (9072)	A6NCE7
HRDTLYTMLIKWVNKTGRD	O14763|TR10B_HUMAN:O14763-2|TR10B_HUMAN	DRB1_0802	SPACHECO (9072)	O14763
RGRHLVLLDTAQAAAAGHR	O00754|MA2B1_HUMAN	DRB1_0802	SPACHECO (9072)	O00754
LVFANKQDLPNAM	P84077|ARF1_HUMAN	DRB1_0802	SPACHECO (9072)	P84077
IANLFNRYPALHKP	P13796|PLSL_HUMAN	DRB1_0802	SPACHECO (9072)	P13796
SNTKYFHKLNIPKLDF	P04114|APOB_HUMAN	DRB1_0802	SPACHECO (9072)	P04114
QRKWEAAREAEQW	P30464|1B15_HUMAN:Q29963|1C06_HUMAN:P30508|1C12_HUMAN	DRB1_0802	SPACHECO (9072)	P30464
HPNQPFYILKPQMPWE	P15907|SIAT1_HUMAN	DRB1_0802	SPACHECO (9072)	P15907
DPDQEYEVTVHHLPKPIPDG	Q96F46-2|I17RA_HUMAN:Q96F46|I17RA_HUMAN	DRB1_0802	SPACHECO (9072)	Q96F46-2
GKSSLVLRFVKGQFHE	P51148-2|RAB5C_HUMAN:P51148|RAB5C_HUMAN	DRB1_0802	SPACHECO (9072)	P51148-2
RKWEAAREAEQWR	P30464|1B15_HUMAN:Q29963|1C06_HUMAN:P30508|1C12_HUMAN	DRB1_0802	SPACHECO (9072)	P30464
DQALWQKLAKDIQVA	P49961|ENTP1_HUMAN:P49961-2|ENTP1_HUMAN:P49961-6|ENTP1_HUMAN	DRB1_0802	SPACHECO (9072)	P49961
HGDQMAQKSQSTQISQE	P06734|FCER2_HUMAN	DRB1_0802	SPACHECO (9072)	P06734
NTKYFHKLNIPKLDFS	P04114|APOB_HUMAN	DRB1_0802	SPACHECO (9072)	P04114
KNNVLYKINICGSVD	P11717|MPRI_HUMAN	DRB1_0802	SPACHECO (9072)	P11717
DTDLVLRKALFSTL	P21580|TNAP3_HUMAN	DRB1_0802	SPACHECO (9072)	P21580
GKLYSILKIQSP	P04114|APOB_HUMAN	DRB1_0802	SPACHECO (9072)	P04114
SPRQIQVSWLREGKQVGSG	P01871|IGHM_HUMAN	DRB1_0802	SPACHECO (9072)	P01871
TQRKWEAAREAEQW	P30464|1B15_HUMAN:Q29963|1C06_HUMAN:P30508|1C12_HUMAN	DRB1_0802	SPACHECO (9072)	P30464
PAITLKLGGKGYK	P07339|CATD_HUMAN	DRB1_0802	SPACHECO (9072)	P07339
IDEKELNILHEMKGKKL	P13612|ITA4_HUMAN	DRB1_0802	SPACHECO (9072)	P13612
QPKPREISNLLVATKKAQEWQ	P23458|JAK1_HUMAN	DRB1_0802	SPACHECO (9072)	P23458
SPGDLEFEVVYKRLQ	P32927|IL3RB_HUMAN:P32927-2|IL3RB_HUMAN	DRB1_0802	SPACHECO (9072)	P32927
GPYRIYDPGGSVPSG	Q15025-2|TNIP1_HUMAN:Q15025|TNIP1_HUMAN:Q15025-5|TNIP1_HUMAN:Q15025-7|TNIP1_HUMAN:Q15025-8|TNIP1_HUMAN:Q15025-6|TNIP1_HUMAN:Q15025-4|TNIP1_HUMAN	DRB1_0802	SPACHECO (9072)	Q15025-2
DYEDPAFYMLKGKLQYELQ	Q9HBE5|IL21R_HUMAN	DRB1_0802	SPACHECO (9072)	Q9HBE5
KHFFINICHRVLQEGK	P11717|MPRI_HUMAN	DRB1_0802	SPACHECO (9072)	P11717
NQGTDEDIYLLGKATLPGFR	P15907|SIAT1_HUMAN	DRB1_0802	SPACHECO (9072)	P15907
HGDQMAQKSQSTQIS	P06734|FCER2_HUMAN	DRB1_0802	SPACHECO (9072)	P06734
LENLRMKLPKPPKPV	P04233-2|HG2A_HUMAN	DRB1_0802	SPACHECO (9072)	P04233-2
YLPVILDIIKGEMSRP	P07602|SAP_HUMAN:P07602-2|SAP_HUMAN:P07602-3|SAP_HUMAN	DRB1_0802	SPACHECO (9072)	P07602
DIILPRATANSQ	Q9NQ84|GPC5C_HUMAN:Q9NQ84-2|GPC5C_HUMAN	DRB1_0802	SPACHECO (9072)	Q9NQ84
DLRSWTAVDTAAQ	P13747|HLAE_HUMAN	DRB1_0802	SPACHECO (9072)	P13747
SGLAEYLFDKHTLGDSDNE	P02794|FRIH_HUMAN	DRB1_0802	SPACHECO (9072)	P02794
DSNTKYFHKLNIPKLD	P04114|APOB_HUMAN	DRB1_0802	SPACHECO (9072)	P04114
LSSWTAADTAAQITQRKWE	P30464|1B15_HUMAN:P30485|1B47_HUMAN:P10319|1B58_HUMAN:P30685|1B35_HUMAN:P30491|1B53_HUMAN:P30466|1B18_HUMAN:P30490|1B52_HUMAN:P30487|1B49_HUMAN:P30488|1B50_HUMAN:P18463|1B37_HUMAN:P30493|1B55_HUMAN:P30475|1B39_HUMAN:Q29836|1B67_HUMAN:Q95365|1B38_HUMAN:P30462|1B14_HUMAN:Q29718|1B82_HUMAN	DRB1_0802	SPACHECO (9072)	P30464
LYSKFLLKAEPLA	P04114|APOB_HUMAN	DRB1_0802	SPACHECO (9072)	P04114
AQITQRKWEAAREAEQWRAY	P30464|1B15_HUMAN:Q29963|1C06_HUMAN:P30508|1C12_HUMAN	DRB1_0802	SPACHECO (9072)	P30464
GDQMAQKSQSTQISQE	P06734|FCER2_HUMAN	DRB1_0802	SPACHECO (9072)	P06734
VAAYALLSHFLQFQ	Q6YHK3-2|CD109_HUMAN:Q6YHK3-4|CD109_HUMAN:Q6YHK3|CD109_HUMAN	DRB1_0802	SPACHECO (9072)	Q6YHK3-2
GPYRIYDPGGSVP	Q15025-2|TNIP1_HUMAN:Q15025|TNIP1_HUMAN:Q15025-5|TNIP1_HUMAN:Q15025-7|TNIP1_HUMAN:Q15025-8|TNIP1_HUMAN:Q15025-6|TNIP1_HUMAN:Q15025-4|TNIP1_HUMAN	DRB1_0802	SPACHECO (9072)	Q15025-2
TKYFHKLNIPKLD	P04114|APOB_HUMAN	DRB1_0802	SPACHECO (9072)	P04114
AGLNVLRIINEPTAAAIA	P11142-2|HSP7C_HUMAN:P11142|HSP7C_HUMAN:P0DMV9|HS71B_HUMAN:P0DMV8|HS71A_HUMAN	DRB1_0802	SPACHECO (9072)	P11142-2
VPVIVEKVSGSQIVDIDKR	P60520|GBRL2_HUMAN	DRB1_0802	SPACHECO (9072)	P60520
LPSQAFEYILYNKGIMG	P09668|CATH_HUMAN	DRB1_0802	SPACHECO (9072)	P09668
KGNFVSPVKNQGAC	P09668|CATH_HUMAN	DRB1_0802	SPACHECO (9072)	P09668
ELEGEITTLNHKLQ	Q10589-2|BST2_HUMAN:Q10589|BST2_HUMAN	DRB1_0802	SPACHECO (9072)	Q10589-2
VEWLHKYLEKGKET	P13747|HLAE_HUMAN	DRB1_0802	SPACHECO (9072)	P13747
DEYACRVNHVTLSQP	P61769|B2MG_HUMAN	DRB1_0802	SPACHECO (9072)	P61769
TPTEKDEYACRVNHVTLS	P61769|B2MG_HUMAN	DRB1_0802	SPACHECO (9072)	P61769
LSRFFDKVQDLGRDSKT	P48960-3|CD97_HUMAN:P48960-2|CD97_HUMAN:P48960|CD97_HUMAN	DRB1_0802	SPACHECO (9072)	P48960-3
EDLRSWTAADTAAQITQRKWE	Q04826|1B40_HUMAN:Q29963|1C06_HUMAN:Q31612|1B73_HUMAN:P30508|1C12_HUMAN:P30479|1B41_HUMAN:P30504|1C04_HUMAN:Q29865|1C18_HUMAN:P01889|1B07_HUMAN:Q07000|1C15_HUMAN:P30499|1C01_HUMAN:P30460|1B08_HUMAN:P30480|1B42_HUMAN:P30505|1C08_HUMAN	DRB1_0802	SPACHECO (9072)	Q04826
DYRHKFSLPSVDGQK	P31785|IL2RG_HUMAN	DRB1_0802	SPACHECO (9072)	P31785
QPNTTGKQLFDQVVKTIGLRE	P15311|EZRI_HUMAN	DRB1_0802	SPACHECO (9072)	P15311
NDRVMRVEYHFLSPYVSPK	P02786|TFR1_HUMAN	DRB1_0802	SPACHECO (9072)	P02786
DSNWASKVEKLTLDN	P02786|TFR1_HUMAN	DRB1_0802	SPACHECO (9072)	P02786
GPGTYIPRKEVEVVEIIQ	Q14764|MVP_HUMAN	DRB1_0802	SPACHECO (9072)	Q14764
VEEKRNSKMLQKVVLPSYEEA	Q13571|LAPM5_HUMAN	DRB1_0802	SPACHECO (9072)	Q13571
GVMTVLIKRNTTIPT	P11142-2|HSP7C_HUMAN:P11142|HSP7C_HUMAN	DRB1_0802	SPACHECO (9072)	P11142-2
ALNEDLSSWTAADTAAQITQR	P30464|1B15_HUMAN:P30485|1B47_HUMAN:P10319|1B58_HUMAN:P30685|1B35_HUMAN:P30491|1B53_HUMAN:P30466|1B18_HUMAN:P30490|1B52_HUMAN:P30487|1B49_HUMAN:P30488|1B50_HUMAN:P18463|1B37_HUMAN:P30493|1B55_HUMAN:P30475|1B39_HUMAN:Q29836|1B67_HUMAN:Q95365|1B38_HUMAN:P30462|1B14_HUMAN:Q29718|1B82_HUMAN	DRB1_0802	SPACHECO (9072)	P30464
TKNNVLYKINICGSVD	P11717|MPRI_HUMAN	DRB1_0802	SPACHECO (9072)	P11717
DLSSWTAADTAAQITQRKWE	P30464|1B15_HUMAN:P30485|1B47_HUMAN:P10319|1B58_HUMAN:P30685|1B35_HUMAN:P30491|1B53_HUMAN:P30466|1B18_HUMAN:P30490|1B52_HUMAN:P30487|1B49_HUMAN:P30488|1B50_HUMAN:P18463|1B37_HUMAN:P30493|1B55_HUMAN:P30475|1B39_HUMAN:Q29836|1B67_HUMAN:Q95365|1B38_HUMAN:P30462|1B14_HUMAN:Q29718|1B82_HUMAN	DRB1_0802	SPACHECO (9072)	P30464
SWTAADTAAQITQ	P30464|1B15_HUMAN:P30485|1B47_HUMAN:Q04826|1B40_HUMAN:P10319|1B58_HUMAN:P30685|1B35_HUMAN:P30491|1B53_HUMAN:P30466|1B18_HUMAN:Q29963|1C06_HUMAN:Q31612|1B73_HUMAN:P30508|1C12_HUMAN:P30490|1B52_HUMAN:P30487|1B49_HUMAN:P30488|1B50_HUMAN:P30479|1B41_HUMAN:P18463|1B37_HUMAN:P30504|1C04_HUMAN:Q29865|1C18_HUMAN:P01889|1B07_HUMAN:P30493|1B55_HUMAN:P30475|1B39_HUMAN:Q29836|1B67_HUMAN:Q95365|1B38_HUMAN:Q07…	DRB1_0802	SPACHECO (9072)	P30464
ASIFLTKSTKLTCL	P04220|MUCB_HUMAN:P01871|IGHM_HUMAN	DRB1_0802	SPACHECO (9072)	P04220
DKYMFATKVVHL	Q92673|SORL_HUMAN	DRB1_0802	SPACHECO (9072)	Q92673
LNEDLSSWTAADTAAQITQRK	P30464|1B15_HUMAN:P30485|1B47_HUMAN:P10319|1B58_HUMAN:P30685|1B35_HUMAN:P30491|1B53_HUMAN:P30466|1B18_HUMAN:P30490|1B52_HUMAN:P30487|1B49_HUMAN:P30488|1B50_HUMAN:P18463|1B37_HUMAN:P30493|1B55_HUMAN:P30475|1B39_HUMAN:Q29836|1B67_HUMAN:Q95365|1B38_HUMAN:P30462|1B14_HUMAN:Q29718|1B82_HUMAN	DRB1_0802	SPACHECO (9072)	P30464
EDHLFRKFHYLPFLPSTEDVY	P01903|DRA_HUMAN	DRB1_0802	SPACHECO (9072)	P01903
YPDRVPVIVEKVSGSQIVDID	P60520|GBRL2_HUMAN	DRB1_0802	SPACHECO (9072)	P60520
DKTSATWLALSRIAGLCNR	P05023-3|AT1A1_HUMAN:P05023-4|AT1A1_HUMAN:P05023|AT1A1_HUMAN	DRB1_0802	SPACHECO (9072)	P05023-3
GDQMAQKSQSTQIS	P06734|FCER2_HUMAN	DRB1_0802	SPACHECO (9072)	P06734
ANQAFFLLVNGHSM	A6NCE7|MP3B2_HUMAN:Q9GZQ8|MLP3B_HUMAN	DRB1_0802	SPACHECO (9072)	A6NCE7
GPVKFTIVWHLKYHT	Q96K49-2|TM87B_HUMAN:Q96K49|TM87B_HUMAN	DRB1_0802	SPACHECO (9072)	Q96K49-2
PGDSDIIRSMPEQTGEK	P62888|RL30_HUMAN	DRB1_0802	SPACHECO (9072)	P62888
GIGNLVTFGHSLSKT	Q16553|LY6E_HUMAN	DRB1_0802	SPACHECO (9072)	Q16553
VPPRPRHVFNMLKKYVRAE	P05067-10|A4_HUMAN:P05067-4|A4_HUMAN:P05067-6|A4_HUMAN:P05067-11|A4_HUMAN:P05067-8|A4_HUMAN:P05067|A4_HUMAN:P05067-3|A4_HUMAN:P05067-5|A4_HUMAN:P05067-7|A4_HUMAN:P05067-9|A4_HUMAN	DRB1_0802	SPACHECO (9072)	P05067-10
SNTKYFHKLNIPKLDFS	P04114|APOB_HUMAN	DRB1_0802	SPACHECO (9072)	P04114
ADEIAKAQVARPGGD	P49773|HINT1_HUMAN	DRB1_0802	SPACHECO (9072)	P49773
VPIDSSDFALDIRMPGVTPK	P19021-6|AMD_HUMAN:P19021|AMD_HUMAN:P19021-5|AMD_HUMAN:P19021-4|AMD_HUMAN:P19021-3|AMD_HUMAN	DRB1_0802	SPACHECO (9072)	P19021-6
SPGDKPIFVPLSNYRDV	O96009|NAPSA_HUMAN	DRB1_0802	SPACHECO (9072)	O96009
AQITQLKWEAARVAEQLRAY	P30461|1B13_HUMAN	DRB1_0802	SPACHECO (9072)	P30461
RAAAEVAGQFVIKLTHDVE	P02786|TFR1_HUMAN	DRB1_0802	SPACHECO (9072)	P02786
IVKEVSTYIKKIGYNPD	P68104-2|EF1A1_HUMAN:P68104|EF1A1_HUMAN:Q5VTE0|EF1A3_HUMAN	DRB1_0802	SPACHECO (9072)	P68104-2
RPDNTYEVKIDNSQ	P27797|CALR_HUMAN	DRB1_0802	SPACHECO (9072)	P27797
AGRAYSFKVVLLG	Q9UL25|RAB21_HUMAN	DRB1_0802	SPACHECO (9072)	Q9UL25
KPLAAFTMFSRFLNK	P10619-2|PPGB_HUMAN:P10619|PPGB_HUMAN	DRB1_0802	SPACHECO (9072)	P10619-2
[truncated: 9,169 more rows]
