# Supplementary material for: Subcellular location of source proteins improves prediction of neoantigens for immunotherapy
Source: EMBO J. 2022 Oct 31;41(24):e111071. doi: 10.15252/embj.2022111071 (PMC9753441; doi:10.15252/embj.2022111071)
Supplement: Supplementary file 3 — Dataset EV2 [file EMBJ-41-e111071-s004.xlsx]

## Sheet: Legend
Dataset EV2. Spreadsheet containing significant results of the GO enrichment and depletion analysis for class I and II across various cell lines and tissue types.

## Sheet: GO.class_i.enriched
# GO	NS	enrichment	name	ratio_in_study	ratio_in_pop	p_uncorrected	depth	study_count	p_fdr_bh	study_items	tissue
GO:0022624	CC	e	proteasome accessory complex	16/5914	17/19370	6.81629e-08	2	16	0.000105582	5700, 5701, 5702, 5704, 5705, 5706, 5707, 5708, 5709, 5710, 5714, 5717, 5718, 5719, 9861, 10213	Abelin2017
GO:0071007	CC	e	U2-type catalytic step 2 spliceosome	26/5914	30/19370	2.50505e-07	5	26	0.000105582	988, 1659, 5356, 6627, 6629, 6632, 6633, 6634, 6635, 6636, 6637, 9343, 9410, 9716, 10286, 10450, 10594, 22938, 25949, 27339, 51340, 51362, 51503, 55696, 56949, 57703	Abelin2017
GO:0042788	CC	e	polysomal ribosome	25/5914	32/19370	2.78013e-07	6	25	0.000105582	689, 1660, 1938, 4736, 6128, 6130, 6132, 6141, 6142, 6143, 6152, 6156, 6160, 6161, 6169, 6228, 6231, 6234, 6235, 8667, 23185, 23367, 25873, 57532, 87178	Abelin2017
GO:0097431	CC	e	mitotic spindle pole	26/5914	36/19370	3.09156e-07	3	26	0.000105582	3297, 3550, 4926, 5347, 6790, 8243, 8379, 8658, 8874, 9126, 9212, 9585, 10274, 10615, 10735, 11064, 23005, 28964, 51115, 51199, 51646, 55755, 56647, 79677, 81610, 259266	Abelin2017
GO:0042645	CC	e	mitochondrial nucleoid	32/5914	44/19370	4.00437e-07	5	32	0.000105582	37, 292, 1629, 1763, 2926, 3028, 3030, 3032, 3313, 4350, 5428, 5442, 6472, 6648, 6742, 6832, 7284, 7416, 7417, 9361, 10128, 22868, 22907, 26073, 51106, 54931, 55210, 55794, 60493, 64216, 79736, 116447	Abelin2017
GO:0015030	CC	e	Cajal body	38/5914	53/19370	5.43977e-07	3	38	0.000105582	1017, 2091, 2332, 2483, 3181, 3669, 6606, 6607, 6631, 7307, 7514, 8178, 9092, 9129, 9221, 9343, 9733, 9879, 10208, 10346, 11325, 11339, 22927, 25820, 26121, 50628, 51602, 51808, 55135, 55341, 79607, 79618, 84967, 90806, 96764, 114034, 201299, 345630	Abelin2017
GO:0000502	CC	e	proteasome complex	43/5914	53/19370	5.43977e-07	5	43	0.000105582	3315, 5682, 5683, 5684, 5685, 5686, 5687, 5688, 5689, 5691, 5693, 5695, 5696, 5698, 5699, 5700, 5701, 5702, 5704, 5705, 5706, 5707, 5708, 5709, 5710, 5713, 5714, 5716, 5717, 5718, 5719, 5720, 5721, 5886, 7415, 9097, 9352, 9690, 9861, 10197, 10213, 29979, 197131	Abelin2017
GO:0005844	CC	e	polysome	28/5914	35/19370	7.38261e-07	3	28	0.000105582	811, 1660, 1965, 1981, 2332, 2521, 3069, 4440, 4628, 4733, 5682, 5687, 6188, 6191, 6194, 6311, 7411, 7431, 8087, 9513, 10445, 26019, 26523, 51389, 55323, 124540, 140801, 440275	Abelin2017
GO:0000775	CC	e	chromosome, centromeric region	37/5914	58/19370	9.01054e-07	3	37	0.000105582	1058, 1059, 1062, 1063, 2332, 3619, 5314, 5515, 5518, 5525, 5527, 5885, 6839, 7153, 8243, 9126, 10051, 10274, 10403, 10734, 10735, 10951, 11004, 11143, 11335, 11339, 23047, 23137, 23244, 27309, 55143, 55320, 55355, 79677, 83540, 113130, 401541	Abelin2017
GO:0022626	CC	e	cytosolic ribosome	59/5914	76/19370	1.00496e-06	6	59	0.000105582	3921, 4736, 6124, 6125, 6128, 6129, 6130, 6132, 6136, 6137, 6141, 6142, 6143, 6146, 6147, 6152, 6154, 6155, 6156, 6157, 6158, 6159, 6160, 6161, 6164, 6165, 6168, 6169, 6175, 6176, 6187, 6188, 6189, 6191, 6193, 6194, 6201, 6202, 6203, 6204, 6205, 6207, 6208, 6209, 6210, 6217, 6218, 6222, 6223, 6224, 6228, 6230, 6232, 6233, 9045, 9349, 11224, 25873, 440275	Abelin2017
GO:0010494	CC	e	cytoplasmic stress granule	49/5914	76/19370	1.00496e-06	7	49	0.000105582	1153, 1653, 1654, 1656, 1965, 1977, 1981, 1994, 2332, 3190, 3837, 4076, 4154, 4904, 5042, 5563, 5936, 6093, 6311, 6780, 7072, 7073, 7415, 7706, 7812, 8444, 8761, 9698, 9898, 9908, 10146, 10482, 10642, 10658, 11269, 11273, 22927, 23185, 23215, 23367, 23435, 26065, 26986, 51441, 55239, 57532, 84282, 113251, 170506	Abelin2017
GO:0022627	CC	e	cytosolic small ribosomal subunit	32/5914	41/19370	1.01606e-06	5	32	0.000105582	3040, 3921, 6187, 6188, 6189, 6191, 6193, 6194, 6201, 6202, 6203, 6204, 6205, 6207, 6208, 6209, 6210, 6217, 6218, 6222, 6223, 6224, 6228, 6230, 6231, 6232, 6233, 6234, 6235, 9636, 54505, 83939	Abelin2017
GO:0005778	CC	e	peroxisomal membrane	41/5914	65/19370	1.03203e-06	7	41	0.000105582	51, 215, 224, 225, 375, 847, 2180, 2181, 2182, 3156, 3295, 3615, 4077, 4257, 4358, 5189, 5190, 5191, 5193, 5194, 5825, 5827, 5828, 5830, 7265, 8443, 8504, 8540, 10478, 11264, 25979, 51762, 55670, 55711, 55825, 57506, 65084, 84188, 84749, 84896, 255027	Abelin2017
GO:0022625	CC	e	cytosolic large ribosomal subunit	41/5914	56/19370	1.19541e-06	5	41	0.000105582	4736, 6123, 6124, 6125, 6128, 6129, 6130, 6132, 6136, 6137, 6141, 6142, 6143, 6146, 6147, 6152, 6154, 6155, 6156, 6157, 6158, 6159, 6160, 6161, 6164, 6165, 6166, 6168, 6169, 6175, 6176, 6181, 9045, 9349, 9513, 11224, 25873, 51538, 65008, 116832, 140801	Abelin2017
GO:0036464	CC	e	cytoplasmic ribonucleoprotein granule	47/5914	81/19370	1.23394e-06	6	47	0.000105582	580, 998, 1025, 1512, 1656, 1660, 1977, 2312, 2332, 2690, 3192, 4163, 4691, 5093, 5395, 5701, 6128, 6158, 6175, 6191, 6194, 6606, 6607, 6629, 6780, 8087, 8826, 9475, 9513, 9960, 10970, 23644, 23741, 26019, 26065, 26097, 26523, 26986, 29760, 51441, 53339, 55802, 80153, 84271, 192670, 203068, 219988	Abelin2017
GO:0016605	CC	e	PML body	56/5914	102/19370	1.23601e-06	3	56	0.000105582	545, 641, 1025, 1107, 1613, 2475, 2872, 3297, 3646, 3669, 4034, 4261, 5598, 5888, 5925, 5987, 6049, 6117, 6118, 6613, 6670, 6934, 7156, 7157, 7181, 7290, 7341, 7750, 7874, 8554, 8878, 9063, 9189, 9641, 10114, 10636, 11073, 11200, 11262, 11315, 23137, 23411, 26036, 26993, 27252, 28996, 51567, 51588, 54778, 55159, 57731, 79618, 79677, 201299, 204851, 219988	Abelin2017
GO:0071013	CC	e	catalytic step 2 spliceosome	67/5914	85/19370	1.25959e-06	4	67	0.000105582	988, 1655, 1659, 2483, 3178, 3181, 3183, 3185, 3187, 3190, 3192, 4116, 4670, 5356, 5411, 6426, 6627, 6629, 6632, 6633, 6634, 6635, 6636, 6637, 6638, 7307, 8175, 9092, 9343, 9410, 9416, 9716, 9785, 10189, 10236, 10283, 10286, 10291, 10450, 10569, 10594, 10946, 10992, 22913, 22938, 23020, 23398, 23450, 23451, 24144, 24148, 25949, 26986, 27316, 27339, 51340, 51362, 51503, 51690, 53938, 55110, 55696,…	Abelin2017
GO:0071005	CC	e	U2-type precatalytic spliceosome	34/5914	50/19370	1.32739e-06	5	34	0.000105582	3550, 4236, 6627, 6629, 6632, 6633, 6634, 6635, 6636, 6637, 8175, 9092, 9129, 9343, 10262, 10283, 10291, 10594, 10907, 10946, 10992, 23020, 23450, 23451, 24148, 25804, 26121, 51690, 55110, 55234, 57703, 57819, 83443, 84950	Abelin2017
GO:0032040	CC	e	small-subunit processome	29/5914	39/19370	1.38616e-06	4	29	0.000105582	2091, 5591, 5822, 6201, 7520, 8602, 9136, 10199, 10528, 10607, 10813, 10885, 11103, 22984, 25879, 27340, 51096, 51602, 55127, 55272, 55813, 57050, 65083, 79050, 79954, 92856, 134430, 345630, 102724159	Abelin2017
GO:0000776	CC	e	kinetochore	71/5914	122/19370	1.4391e-06	5	71	0.000105582	324, 699, 701, 1058, 1062, 1063, 1639, 2491, 3192, 3297, 3619, 4085, 4659, 4928, 5048, 5253, 5347, 5501, 5905, 6249, 6396, 7272, 7514, 8243, 8379, 9183, 9184, 9212, 9985, 10403, 10540, 10615, 10910, 11004, 11130, 11243, 11258, 23122, 23219, 23279, 23332, 23421, 25909, 25942, 27085, 51112, 51143, 51164, 55055, 55355, 55746, 55839, 56155, 57122, 57405, 64105, 64946, 79019, 79023, 79682, 79902, 8162…	Abelin2017
GO:0000922	CC	e	spindle pole	68/5914	122/19370	1.4391e-06	2	68	0.000105582	801, 891, 990, 991, 994, 1063, 1068, 1432, 1499, 1639, 1663, 3192, 3796, 3832, 4085, 4739, 4926, 4957, 5347, 5515, 5885, 7178, 7840, 8086, 8409, 8452, 8502, 8517, 8766, 9055, 9094, 9150, 9183, 9731, 9735, 10460, 10636, 10733, 10783, 10844, 10928, 11073, 22974, 23636, 25886, 27183, 27229, 51119, 51143, 51164, 51199, 55755, 57448, 79184, 80216, 80254, 80817, 84056, 85378, 93323, 114791, 121441, 134…	Abelin2017
GO:0005681	CC	e	spliceosomal complex	67/5914	90/19370	1.44268e-06	3	67	0.000105582	988, 1153, 1207, 1659, 1665, 3178, 3181, 3183, 3189, 3312, 3958, 4670, 4691, 5511, 5935, 6009, 6434, 6625, 6626, 6627, 6629, 6633, 6634, 6635, 6636, 6637, 6638, 7307, 7536, 7919, 8175, 8458, 8487, 8539, 9129, 9785, 10181, 10236, 10262, 10286, 10291, 10465, 10569, 10625, 10907, 10946, 10992, 11338, 22938, 23020, 23451, 24144, 24148, 25980, 27238, 27316, 51340, 51503, 51729, 51759, 54957, 55131, 56…	Abelin2017
GO:0005819	CC	e	spindle	69/5914	127/19370	1.4455e-06	5	69	0.000105582	701, 991, 996, 1063, 1213, 1453, 1540, 1639, 2068, 2908, 3315, 3619, 3796, 3832, 4627, 4739, 4926, 5347, 5925, 6790, 6993, 7013, 7272, 7283, 7443, 8379, 9055, 9150, 9181, 9212, 9587, 9857, 10112, 10459, 10636, 10726, 10951, 11004, 11083, 11258, 11335, 22919, 22974, 23170, 23568, 26271, 27339, 29127, 29901, 51433, 51434, 54888, 55012, 55201, 55856, 56992, 57542, 57805, 64210, 79029, 79801, 79902, …	Abelin2017
GO:0000781	CC	e	chromosome, telomeric region	92/5914	160/19370	1.56007e-06	3	92	0.000109392	142, 328, 472, 545, 641, 675, 983, 1111, 1642, 1763, 2067, 2072, 2145, 2146, 2237, 2547, 3181, 4172, 4173, 4174, 4175, 4176, 4221, 4436, 4998, 4999, 5000, 5001, 5111, 5424, 5431, 5499, 5500, 5501, 5514, 5591, 5884, 5888, 5892, 5976, 6117, 6118, 6741, 7011, 7013, 7486, 7515, 7520, 8520, 8563, 8658, 9894, 9984, 10111, 10189, 10635, 10728, 10951, 11144, 11200, 11335, 23028, 23064, 23137, 23293, 2334…	Abelin2017
GO:0042470	CC	e	melanosome	56/5914	100/19370	1.73001e-06	8	56	0.000112322	191, 302, 309, 483, 535, 682, 821, 822, 1200, 1213, 1508, 1509, 2040, 2194, 2923, 3309, 3312, 3320, 3326, 3688, 4629, 4644, 4673, 5034, 5479, 5869, 5901, 6184, 6386, 6509, 6510, 6520, 6856, 7037, 7184, 7529, 7531, 7534, 9601, 9905, 10015, 10130, 10211, 10575, 10672, 10961, 10972, 11021, 23193, 23385, 23682, 27044, 51393, 54843, 55161, 84079	Abelin2017
GO:1904813	CC	e	ficolin-1-rich granule lumen	80/5914	124/19370	1.8761e-06	5	80	0.000112684	47, 178, 210, 226, 272, 317, 327, 823, 847, 1432, 1508, 1509, 1512, 1520, 1522, 1654, 1915, 1938, 2547, 2799, 2821, 2950, 2990, 3043, 3146, 3310, 3312, 3320, 3326, 3615, 3728, 3837, 3848, 4048, 4282, 4831, 5211, 5223, 5236, 5315, 5478, 5683, 5686, 5689, 5695, 5701, 5702, 5708, 5709, 5713, 5717, 5718, 5719, 5836, 6727, 6993, 7415, 8621, 9535, 9861, 9961, 10075, 10092, 10097, 10120, 10213, 10450, 1…	Abelin2017
GO:0034774	CC	e	secretory granule lumen	70/5914	115/19370	1.94411e-06	6	70	0.000112684	178, 210, 226, 272, 317, 335, 353, 718, 847, 1432, 1512, 1654, 1915, 1938, 2547, 2665, 2821, 2950, 3146, 3310, 3312, 3320, 3326, 3615, 4282, 4790, 4831, 5211, 5223, 5315, 5478, 5683, 5686, 5689, 5695, 5701, 5702, 5708, 5709, 5713, 5717, 5718, 5719, 5836, 6093, 6279, 6280, 6727, 6993, 7415, 7520, 8566, 9535, 9861, 9961, 10075, 10092, 10120, 10213, 10450, 10694, 23191, 23406, 26578, 29099, 51071, 5…	Abelin2017
GO:0072686	CC	e	mitotic spindle	64/5914	115/19370	1.94411e-06	6	64	0.000112684	822, 983, 990, 996, 998, 1213, 1639, 1729, 1894, 2035, 2648, 2669, 3192, 3832, 3985, 4085, 4134, 4926, 5314, 5778, 5905, 6188, 8086, 8317, 8379, 8452, 8502, 8517, 8841, 8881, 9657, 9700, 9859, 10460, 10474, 10615, 10726, 22974, 23035, 23122, 23332, 23636, 26065, 26073, 27436, 29127, 51199, 51203, 51335, 55540, 55689, 57520, 60509, 79101, 79718, 79969, 81610, 84861, 93627, 134492, 150468, 221150, …	Abelin2017
GO:0000974	CC	e	Prp19 complex	5914-11-01	11/19370	2.13531e-06	2	11	0.000112684	988, 3312, 5356, 10286, 25949, 27339, 51340, 55696, 56259, 56949, 57461	Abelin2017
GO:0016363	CC	e	nuclear matrix	59/5914	111/19370	2.15203e-06	2	59	0.000112684	641, 790, 1063, 1072, 1822, 3141, 3181, 3192, 3856, 4000, 4001, 4152, 4221, 4602, 4670, 4841, 4926, 4968, 5119, 5422, 5580, 5687, 5885, 6421, 6678, 7011, 7157, 7431, 7528, 7919, 8089, 8243, 8520, 8573, 8607, 9126, 9612, 9782, 9984, 10238, 10274, 10565, 10735, 10856, 11260, 11331, 22828, 22880, 22938, 25909, 25932, 26747, 26993, 51588, 55269, 55660, 57731, 84148, 284695	Abelin2017
GO:0005635	CC	e	nuclear envelope	101/5914	182/19370	2.16654e-06	4	101	0.000112684	23, 142, 663, 664, 667, 811, 1063, 1192, 1434, 1536, 1639, 1773, 1861, 2475, 2733, 2781, 2879, 3837, 3930, 4000, 4001, 4008, 4259, 4864, 4928, 5048, 5130, 5321, 5422, 5595, 5733, 5880, 5901, 5902, 5903, 5905, 6240, 6277, 6396, 7112, 7341, 7444, 7514, 8086, 8379, 8605, 8815, 9107, 9112, 9631, 9688, 9798, 10280, 10526, 10527, 11124, 11270, 11335, 23165, 23175, 23190, 23224, 23225, 23279, 23299, 233…	Abelin2017
GO:1990904	CC	e	ribonucleoprotein complex	101/5914	153/19370	2.18553e-06	2	101	0.000112684	81, 143, 672, 1653, 1655, 1660, 1938, 1994, 2332, 2597, 2926, 2975, 3178, 3181, 3182, 3184, 3185, 3187, 3189, 3191, 3192, 3297, 3312, 3508, 3609, 4670, 4686, 4691, 4773, 4869, 4904, 4928, 5042, 6124, 6125, 6129, 6146, 6154, 6155, 6175, 6188, 6189, 6191, 6193, 6194, 6201, 6202, 6203, 6311, 6637, 6737, 6741, 7011, 7072, 7073, 7153, 7155, 7431, 7514, 7520, 7884, 8607, 8761, 9343, 9908, 10128, 10137,…	Abelin2017
GO:0030496	CC	e	midbody	89/5914	171/19370	2.27193e-06	2	89	0.000113791	302, 403, 983, 998, 1062, 1063, 1540, 1663, 1785, 1894, 2079, 2669, 2773, 3192, 3309, 3619, 4628, 5289, 5347, 5501, 5585, 5586, 5899, 5901, 5962, 6790, 6867, 7184, 8502, 8826, 9055, 9101, 9150, 9212, 9585, 9600, 9798, 9816, 9817, 10112, 10615, 10640, 10726, 11258, 11336, 23170, 23503, 23568, 25932, 26073, 26354, 27183, 27309, 27436, 29082, 29127, 51056, 51097, 51100, 51646, 51652, 54434, 54443, 5…	Abelin2017
GO:0005840	CC	e	ribosome	32/5914	46/19370	2.3638e-06	5	32	0.000113818	23, 328, 821, 4690, 5610, 6123, 6155, 6188, 6191, 6193, 6201, 6203, 6204, 6205, 6207, 6218, 6222, 6223, 6228, 6230, 6232, 6730, 7536, 9349, 28998, 51081, 51182, 51187, 55037, 64432, 134218, 200916	Abelin2017
GO:0005694	CC	e	chromosome	106/5914	198/19370	2.60355e-06	5	106	0.000120106	545, 641, 672, 705, 1059, 1062, 1104, 2033, 2091, 2271, 2332, 2959, 4288, 4292, 4610, 4691, 4926, 5058, 5430, 5510, 5885, 5930, 5934, 5965, 6838, 7156, 7486, 7543, 7753, 7874, 8237, 8243, 8815, 8886, 8888, 9055, 9126, 9149, 9188, 9425, 9656, 9790, 9869, 9904, 10199, 10274, 10362, 10459, 10635, 10721, 10735, 10771, 10969, 11073, 11103, 11137, 11143, 11144, 11340, 22893, 23029, 23047, 23244, 23466,…	Abelin2017
GO:0031965	CC	e	nuclear membrane	123/5914	233/19370	2.79014e-06	4	123	0.000125413	25, 327, 489, 595, 596, 598, 894, 1019, 1104, 1192, 1844, 1861, 1910, 2597, 2643, 2733, 3300, 3631, 3837, 3840, 3930, 4000, 4001, 4599, 4904, 4928, 5048, 5058, 5108, 5356, 5903, 5905, 5987, 6049, 6386, 6945, 7341, 7514, 8086, 8089, 8658, 8888, 8904, 9123, 9189, 9218, 9330, 9538, 9587, 9631, 9688, 9805, 9821, 9972, 10390, 10434, 10885, 10907, 10983, 11270, 11322, 23133, 23155, 23165, 23175, 23223,…	Abelin2017
GO:0016604	CC	e	nuclear body	151/5914	321/19370	3.01736e-06	2	151	0.000129069	25, 81, 118, 142, 355, 672, 1059, 1196, 1387, 1659, 1660, 1856, 1894, 1939, 1998, 2022, 2035, 2177, 2313, 2491, 2872, 2959, 3091, 3096, 3508, 3619, 3796, 4000, 4077, 4193, 4288, 4641, 4722, 4733, 4772, 4928, 5111, 5427, 5514, 5586, 5695, 6102, 6118, 6185, 6305, 6606, 6607, 6619, 6627, 6634, 7013, 7086, 7157, 7174, 7341, 7469, 7536, 7706, 7753, 7874, 8178, 8189, 8270, 8487, 8535, 8553, 8658, 9031,…	Abelin2017
GO:0005765	CC	e	lysosomal membrane	155/5914	330/19370	3.01873e-06	7	155	0.000129069	162, 164, 215, 302, 309, 373, 523, 528, 533, 535, 949, 950, 972, 1173, 1182, 1186, 1201, 1203, 1509, 1601, 1889, 2475, 2629, 2647, 2767, 2773, 2782, 2783, 2896, 3108, 3111, 3112, 3113, 3115, 3117, 3122, 3127, 3134, 3312, 3326, 3799, 3920, 4012, 4036, 4067, 4074, 4758, 4864, 5337, 5660, 6009, 6396, 6520, 6560, 6845, 7226, 7317, 7805, 8131, 8140, 8546, 8649, 8774, 8907, 8943, 8992, 9043, 9114, 9528…	Abelin2017
GO:0005925	CC	e	focal adhesion	217/5914	418/19370	3.54803e-06	5	217	0.000148088	71, 81, 87, 102, 118, 301, 309, 375, 382, 391, 402, 567, 667, 682, 811, 823, 847, 867, 950, 966, 998, 1012, 1072, 1213, 1265, 1266, 1464, 1495, 1499, 1535, 1601, 1605, 1785, 2022, 2037, 2185, 2195, 2261, 2316, 2317, 2318, 2319, 2535, 2665, 2768, 2783, 2923, 3055, 3190, 3309, 3312, 3313, 3315, 3383, 3482, 3611, 3660, 3672, 3676, 3688, 3689, 3695, 3716, 3717, 3728, 3897, 3936, 3987, 4008, 4179, 426…	Abelin2017
GO:0005643	CC	e	nuclear pore	38/5914	64/19370	3.65164e-06	3	38	0.000148868	2733, 3267, 3836, 3837, 3839, 3843, 4600, 4641, 4927, 4928, 5901, 5902, 5903, 5905, 7341, 8021, 8086, 8498, 8658, 9688, 9961, 9972, 10482, 10527, 11260, 11269, 23165, 23225, 23279, 23299, 23636, 29107, 55746, 57122, 64328, 143244, 400966, 653489	Abelin2017
GO:0016607	CC	e	nuclear speck	210/5914	411/19370	3.85655e-06	3	210	0.000150268	328, 535, 580, 988, 995, 1196, 1198, 1432, 1647, 1665, 1793, 2908, 2961, 3091, 3192, 3428, 3550, 3636, 4000, 4116, 4152, 4707, 4776, 4841, 4869, 4968, 5073, 5093, 5356, 5411, 5433, 5501, 5511, 5546, 5562, 5563, 5566, 5894, 5930, 5936, 6046, 6421, 6426, 6428, 6429, 6432, 6446, 6625, 6627, 6629, 6651, 6729, 6733, 6835, 6891, 6944, 7307, 7341, 7486, 7764, 7919, 8175, 8178, 8241, 8405, 8444, 8446, 85…	Abelin2017
GO:0005813	CC	e	centrosome	263/5914	528/19370	3.93213e-06	3	263	0.000150268	324, 328, 402, 403, 472, 585, 598, 636, 675, 801, 891, 898, 899, 983, 991, 994, 996, 998, 1017, 1021, 1063, 1068, 1070, 1075, 1107, 1111, 1453, 1499, 1540, 1639, 1654, 1660, 1663, 1778, 1781, 1785, 2140, 2648, 2733, 2773, 2932, 3099, 3161, 3192, 3297, 3796, 3985, 4172, 4190, 4204, 4236, 4659, 4780, 4830, 4869, 4926, 4957, 4999, 5048, 5108, 5111, 5116, 5142, 5252, 5314, 5347, 5525, 5566, 5573, 557…	Abelin2017
GO:0005743	CC	e	mitochondrial inner membrane	191/5914	402/19370	3.94314e-06	5	191	0.000150268	22, 291, 292, 293, 598, 617, 788, 1159, 1327, 1329, 1337, 1340, 1345, 1349, 1350, 1351, 1352, 1355, 1376, 1678, 2021, 2232, 2356, 2537, 2628, 2806, 2820, 3030, 3032, 3329, 3945, 3954, 3958, 4358, 4694, 4696, 4697, 4700, 4705, 4707, 4709, 4710, 4711, 4712, 4714, 4715, 4718, 4722, 4723, 4724, 4725, 4976, 5245, 5250, 5321, 5832, 6182, 6188, 6390, 6391, 6472, 6687, 6714, 6774, 6901, 7298, 7351, 7381,…	Abelin2017
GO:0048471	CC	e	perinuclear region of cytoplasm	306/5914	708/19370	4.57176e-06	2	306	0.000166965	25, 81, 164, 199, 215, 231, 267, 302, 309, 324, 328, 351, 375, 377, 392, 488, 535, 636, 663, 695, 701, 811, 867, 932, 988, 991, 995, 999, 1012, 1019, 1022, 1033, 1063, 1192, 1203, 1453, 1499, 1508, 1540, 1600, 1656, 1739, 1785, 1796, 1822, 1889, 1974, 1977, 2040, 2181, 2185, 2186, 2195, 2288, 2316, 2319, 2332, 2521, 2590, 2597, 2783, 3064, 3065, 3148, 3162, 3297, 3301, 3312, 3320, 3326, 3482, 368…	Abelin2017
GO:0005730	CC	e	nucleolus	456/5914	823/19370	4.79906e-06	5	456	0.000171689	25, 37, 104, 105, 142, 328, 402, 472, 641, 705, 708, 738, 822, 864, 894, 1019, 1024, 1070, 1107, 1352, 1376, 1655, 1656, 1660, 1663, 1665, 1730, 1736, 1915, 2074, 2091, 2120, 2130, 2177, 2189, 2237, 2316, 2332, 2483, 2547, 2733, 2885, 2975, 3148, 3162, 3312, 3313, 3421, 3428, 3516, 3609, 3669, 3708, 3710, 3717, 3796, 3843, 3875, 4189, 4193, 4288, 4609, 4613, 4641, 4659, 4670, 4691, 4763, 4771, 48…	Abelin2017
GO:0043231	CC	e	intracellular membrane-bounded organelle	348/5914	844/19370	5.21137e-06	4	348	0.000182711	24, 102, 162, 164, 208, 219, 224, 338, 472, 493, 523, 535, 645, 663, 673, 682, 699, 705, 738, 847, 864, 949, 1075, 1111, 1175, 1182, 1186, 1285, 1312, 1315, 1495, 1512, 1520, 1545, 1548, 1600, 1601, 1605, 1650, 1730, 1737, 1798, 1819, 1829, 1861, 2060, 2319, 2354, 2539, 2597, 2760, 2889, 2956, 2962, 2990, 3055, 3073, 3099, 3108, 3113, 3267, 3309, 3607, 3992, 4051, 4067, 4077, 4125, 4200, 4209, 42…	Abelin2017
GO:0032991	CC	e	protein-containing complex	285/5914	640/19370	5.31957e-06	1	285	0.000182847	25, 59, 81, 86, 142, 158, 196, 208, 213, 267, 301, 317, 375, 488, 493, 596, 641, 672, 675, 718, 746, 790, 801, 821, 842, 847, 930, 972, 998, 1024, 1104, 1111, 1213, 1399, 1499, 1642, 1643, 1660, 1676, 1785, 2035, 2237, 2288, 2547, 2643, 2752, 2806, 2879, 2908, 2962, 3054, 3064, 3065, 3066, 3091, 3148, 3183, 3192, 3280, 3309, 3320, 3326, 3329, 3398, 3611, 3619, 3654, 3832, 3875, 3987, 4057, 4087, …	Abelin2017
GO:0005789	CC	e	endoplasmic reticulum membrane	409/5914	972/19370	5.47569e-06	4	409	0.000184594	215, 224, 267, 310, 338, 372, 389, 391, 487, 488, 489, 537, 596, 667, 682, 811, 821, 950, 966, 983, 998, 1314, 1315, 1388, 1535, 1536, 1545, 1548, 1595, 1603, 1650, 1717, 1718, 1727, 1739, 1798, 2081, 2135, 2137, 2180, 2181, 2182, 2222, 2286, 2329, 2475, 2531, 2542, 2590, 2773, 2903, 2984, 3140, 3156, 3162, 3309, 3460, 3638, 3703, 3708, 3709, 3710, 3838, 3895, 3930, 3992, 3998, 4047, 4051, 4189, …	Abelin2017
GO:0030027	CC	e	lamellipodium	87/5914	185/19370	5.69374e-06	4	87	0.000185997	58, 59, 199, 324, 822, 832, 999, 1020, 1072, 1495, 1499, 1605, 1627, 1654, 1785, 1809, 2185, 2195, 2319, 3611, 3636, 3688, 4076, 4163, 4628, 4739, 4771, 4831, 5034, 5058, 5290, 5335, 5586, 5783, 5880, 5881, 5962, 6093, 6624, 6642, 6643, 6845, 6993, 7401, 8476, 8525, 8633, 8874, 8936, 9459, 9578, 10092, 10094, 10096, 10097, 10109, 10152, 10163, 10211, 10381, 10642, 10788, 11133, 11151, 23075, 2312…	Abelin2017
GO:0005811	CC	e	lipid droplet	51/5914	96/19370	5.72951e-06	5	51	0.000185997	123, 302, 338, 550, 1727, 2181, 2182, 2597, 3654, 3991, 4047, 5346, 6418, 6609, 7189, 7327, 7415, 8605, 9144, 9183, 9600, 9885, 9896, 10134, 10226, 10280, 10970, 22930, 23130, 23197, 23230, 23399, 26157, 26580, 27339, 29923, 50814, 51097, 51170, 54947, 55102, 57104, 63874, 63924, 65084, 79888, 84649, 84883, 90627, 285848, 375775	Abelin2017
GO:0005794	CC	e	Golgi apparatus	380/5914	985/19370	6.28032e-06	5	380	0.000195434	48, 102, 109, 162, 164, 213, 265, 267, 288, 324, 351, 378, 382, 393, 402, 403, 535, 545, 567, 636, 684, 738, 811, 847, 867, 987, 1075, 1182, 1200, 1201, 1203, 1315, 1388, 1453, 1535, 1536, 1739, 1785, 2137, 2149, 2181, 2194, 2196, 2261, 2590, 2592, 2629, 2683, 2734, 2803, 2885, 2896, 2907, 2956, 3055, 3064, 3106, 3340, 3482, 3633, 3636, 3949, 4036, 4040, 4043, 4067, 4245, 4247, 4249, 4734, 4739, …	Abelin2017
GO:0005759	CC	e	mitochondrial matrix	159/5914	381/19370	6.31002e-06	5	159	0.000195434	37, 38, 50, 211, 219, 402, 593, 598, 622, 708, 891, 983, 1385, 1431, 1629, 1632, 1716, 1737, 1738, 1743, 2066, 2108, 2109, 2232, 2271, 2356, 2647, 2731, 2744, 2806, 2876, 2908, 3028, 3033, 3158, 3313, 3329, 3336, 3418, 3419, 3420, 3421, 3712, 4191, 4200, 4329, 4704, 4705, 4714, 4719, 4722, 4968, 5018, 5091, 5096, 5163, 5442, 5831, 5888, 6059, 6188, 6296, 6472, 6648, 6742, 6821, 6832, 7156, 7157, …	Abelin2017
GO:0005783	CC	e	endoplasmic reticulum	424/5914	1037/19370	6.40777e-06	5	424	0.000195434	24, 48, 123, 213, 267, 288, 328, 341, 351, 488, 489, 550, 578, 596, 598, 664, 746, 811, 819, 821, 847, 987, 1201, 1203, 1278, 1285, 1521, 1522, 1595, 1650, 1717, 1718, 1727, 1730, 1739, 1776, 1861, 1933, 1937, 1994, 2040, 2047, 2081, 2135, 2137, 2180, 2181, 2182, 2222, 2244, 2261, 2286, 2531, 2542, 2629, 2781, 2826, 2896, 2907, 2923, 3032, 3064, 3106, 3134, 3140, 3156, 3162, 3309, 3433, 3460, 363…	Abelin2017
GO:0005739	CC	e	mitochondrion	575/5914	1300/19370	6.99519e-06	5	575	0.000199911	22, 25, 37, 38, 39, 48, 50, 128, 142, 211, 219, 291, 292, 293, 309, 328, 402, 487, 578, 586, 593, 596, 598, 617, 622, 664, 670, 682, 708, 788, 823, 835, 842, 847, 883, 983, 1159, 1192, 1236, 1327, 1329, 1337, 1340, 1345, 1350, 1351, 1352, 1355, 1371, 1376, 1431, 1432, 1545, 1629, 1632, 1633, 1653, 1656, 1678, 1716, 1719, 1727, 1737, 1738, 1743, 1763, 1854, 1891, 2002, 2011, 2040, 2066, 2081, 2108…	Abelin2017
GO:0005839	CC	e	proteasome core complex	16/5914	20/19370	7.07045e-06	2	16	0.000199911	5682, 5683, 5684, 5685, 5686, 5687, 5688, 5689, 5691, 5693, 5695, 5696, 5698, 5699, 9491, 143471	Abelin2017
GO:0005686	CC	e	U2 snRNP	16/5914	20/19370	7.07045e-06	5	16	0.000199911	6627, 6629, 6632, 6633, 6634, 6635, 6637, 6638, 8175, 10291, 10946, 10992, 23450, 23451, 27336, 83443	Abelin2017
GO:0070062	CC	e	extracellular exosome	884/5914	2095/19370	7.67197e-06	6	884	0.000210922	26, 38, 39, 47, 48, 58, 59, 71, 81, 87, 102, 128, 143, 183, 191, 210, 213, 223, 226, 231, 301, 302, 309, 310, 317, 327, 335, 336, 337, 338, 351, 353, 355, 375, 377, 378, 382, 389, 391, 392, 396, 397, 403, 435, 462, 471, 483, 523, 525, 528, 535, 537, 550, 567, 635, 642, 644, 645, 651, 671, 682, 684, 718, 720, 727, 752, 780, 790, 810, 811, 814, 821, 822, 823, 826, 829, 830, 832, 847, 908, 930, 931,…	Abelin2017
GO:0016020	CC	e	membrane	1130/5914	2116/19370	8.44435e-06	2	1130	0.000227738	23, 24, 29, 30, 47, 51, 71, 100, 102, 109, 142, 143, 160, 163, 164, 215, 226, 267, 291, 292, 293, 302, 309, 310, 372, 378, 382, 396, 397, 471, 488, 493, 550, 567, 583, 590, 596, 636, 667, 671, 682, 684, 699, 705, 708, 738, 752, 790, 811, 819, 821, 823, 826, 830, 832, 835, 847, 891, 896, 950, 951, 953, 962, 965, 966, 972, 983, 987, 988, 998, 1020, 1025, 1043, 1062, 1072, 1075, 1124, 1182, 1186, 11…	Abelin2017
GO:0035578	CC	e	azurophil granule lumen	48/5914	91/19370	1.04352e-05	7	48	0.000266976	47, 302, 671, 718, 1075, 1727, 1778, 2171, 2444, 2512, 2519, 2588, 2665, 2760, 2799, 2896, 2990, 3074, 4125, 4353, 5036, 5476, 5580, 5611, 5707, 5834, 6386, 7415, 8635, 9588, 9798, 10097, 10487, 10576, 10577, 10694, 23197, 29952, 55313, 55860, 58485, 80142, 81567, 114790, 201294, 203068, 387263, 388697	Abelin2017
GO:0005852	CC	e	eukaryotic translation initiation factor 3 complex	13/5914	15/19370	1.07217e-05	2	13	0.000266976	3646, 8661, 8662, 8664, 8665, 8666, 8667, 8668, 10480, 10987, 27335, 51386, 728689	Abelin2017
GO:0033290	CC	e	eukaryotic 48S preinitiation complex	13/5914	15/19370	1.07217e-05	4	13	0.000266976	1965, 3646, 8661, 8662, 8664, 8665, 8666, 8667, 8668, 10480, 27335, 51386, 728689	Abelin2017
GO:0005654	CC	e	nucleoplasm	1835/5914	3803/19370	1.08131e-05	2	1835	0.000266976	23, 25, 37, 47, 86, 104, 118, 124, 132, 142, 196, 208, 211, 219, 231, 301, 324, 328, 353, 402, 403, 466, 472, 523, 545, 580, 595, 596, 607, 639, 641, 645, 659, 664, 667, 672, 675, 694, 699, 705, 790, 801, 814, 822, 839, 840, 864, 868, 890, 891, 892, 894, 896, 898, 900, 902, 931, 974, 983, 988, 990, 991, 993, 994, 995, 996, 1017, 1019, 1020, 1021, 1022, 1024, 1025, 1058, 1059, 1062, 1063, 1075, 11…	Abelin2017
GO:0005737	CC	e	cytoplasm	1825/5914	4648/19370	1.15983e-05	2	1825	0.000278518	25, 39, 48, 59, 81, 87, 92, 101, 102, 104, 105, 109, 118, 143, 164, 178, 196, 199, 213, 215, 223, 301, 302, 309, 310, 324, 328, 329, 338, 351, 353, 373, 375, 377, 378, 382, 392, 393, 395, 397, 399, 402, 403, 435, 472, 525, 580, 595, 596, 598, 639, 641, 642, 659, 663, 664, 667, 672, 678, 684, 694, 695, 701, 705, 708, 790, 801, 811, 814, 819, 822, 823, 835, 839, 840, 842, 847, 864, 883, 890, 891, 8…	Abelin2017
GO:0001650	CC	e	fibrillar center	68/5914	140/19370	1.17965e-05	2	68	0.000278666	31, 814, 1022, 1601, 1663, 1736, 2091, 2101, 3815, 4782, 4794, 4841, 5356, 5783, 5987, 6598, 6629, 6875, 6949, 7013, 7150, 7296, 7334, 7343, 8446, 8467, 8615, 8731, 9221, 9618, 9682, 9825, 9875, 9879, 10528, 10537, 10557, 10892, 11262, 11340, 23160, 23411, 26517, 26747, 27125, 27244, 27301, 51386, 51447, 51602, 54433, 54496, 54751, 55127, 55249, 55269, 55339, 55536, 64425, 79840, 80709, 84135, 84…	Abelin2017
GO:0005829	CC	e	cytosol	2421/5914	5286/19370	1.19224e-05	2	2421	0.000278666	14, 23, 25, 29, 30, 31, 39, 47, 48, 50, 51, 58, 59, 71, 81, 87, 100, 104, 118, 123, 124, 128, 131, 132, 141, 143, 158, 160, 161, 162, 163, 164, 178, 183, 191, 196, 199, 208, 210, 211, 215, 219, 223, 224, 225, 226, 231, 262, 267, 272, 288, 301, 302, 317, 324, 327, 329, 335, 336, 337, 338, 351, 353, 355, 372, 375, 378, 382, 389, 391, 392, 393, 395, 396, 397, 402, 435, 440, 471, 472, 475, 523, 525, …	Abelin2017
GO:0005634	CC	e	nucleus	2035/5914	5336/19370	1.26451e-05	5	2035	0.000291669	25, 71, 81, 86, 102, 104, 118, 123, 132, 142, 143, 178, 191, 196, 199, 208, 210, 213, 226, 267, 292, 293, 301, 302, 310, 324, 328, 329, 335, 373, 389, 396, 402, 403, 466, 472, 545, 580, 585, 595, 596, 639, 641, 642, 664, 667, 672, 673, 675, 676, 678, 689, 694, 695, 708, 790, 794, 801, 811, 814, 822, 835, 840, 842, 864, 890, 891, 892, 894, 896, 898, 899, 900, 902, 972, 983, 988, 990, 993, 994, 995…	Abelin2017
GO:0005741	CC	e	mitochondrial outer membrane	83/5914	180/19370	1.3533e-05	6	83	0.000308095	578, 596, 597, 598, 664, 670, 1268, 1727, 2180, 2181, 2182, 2475, 3032, 3098, 3099, 3162, 4257, 4830, 4976, 5298, 5339, 5366, 5501, 5880, 5894, 6233, 6547, 6843, 6901, 7316, 7416, 7417, 7419, 8165, 8408, 8936, 9804, 9830, 9927, 10058, 10059, 10452, 10651, 10953, 11331, 22877, 23175, 23230, 23787, 25813, 51100, 51703, 54470, 54471, 54832, 54974, 55156, 55288, 55326, 55626, 55669, 55750, 55847, 569…	Abelin2017
GO:0000151	CC	e	ubiquitin ligase complex	55/5914	109/19370	1.44936e-05	4	55	0.000325735	267, 580, 672, 4008, 4289, 4734, 5469, 7321, 7332, 7334, 8517, 9246, 9354, 9442, 9443, 9862, 10001, 10048, 10273, 10277, 10425, 10910, 11065, 23014, 23142, 23304, 25793, 25820, 25852, 26224, 26234, 26235, 26269, 26272, 51646, 51665, 54994, 55527, 55832, 56254, 57610, 64795, 79184, 80204, 80232, 81858, 84231, 84246, 90025, 118424, 127544, 130507, 142689, 165918, 197131	Abelin2017
GO:0034719	CC	e	SMN-Sm protein complex	14/5914	17/19370	1.51054e-05	3	14	0.000326911	6606, 6607, 6632, 6633, 6634, 6635, 6636, 6637, 8487, 11171, 11218, 50628, 54960, 79760	Abelin2017
GO:0005682	CC	e	U5 snRNP	14/5914	17/19370	1.51054e-05	5	14	0.000326911	6632, 6633, 6634, 6635, 6637, 6638, 9410, 9416, 10594, 10907, 23020, 24148, 25980, 54957	Abelin2017
GO:0016282	CC	e	eukaryotic 43S preinitiation complex	14/5914	17/19370	1.51054e-05	4	14	0.000326911	3646, 8661, 8662, 8664, 8665, 8666, 8667, 8668, 10209, 10480, 27335, 51386, 54505, 728689	Abelin2017
GO:0005764	CC	e	lysosome	118/5914	275/19370	1.61395e-05	7	118	0.000345032	100, 288, 811, 823, 847, 949, 987, 1075, 1200, 1201, 1203, 1213, 1508, 1509, 1512, 1520, 1521, 1522, 2475, 2519, 2629, 2805, 2896, 3055, 3112, 3122, 3257, 3312, 3423, 3454, 3784, 3920, 3949, 4036, 4077, 4125, 4353, 4644, 4668, 4669, 4758, 4864, 5305, 5445, 5476, 5538, 5660, 6448, 6609, 6642, 6643, 6714, 7073, 7226, 7249, 7375, 7805, 7852, 8078, 8448, 8635, 9098, 9146, 9476, 9528, 9559, 9821, 9842…	Abelin2017
GO:0010008	CC	e	endosome membrane	100/5914	227/19370	1.6725e-05	6	100	0.00035324	338, 392, 533, 535, 537, 950, 1182, 1509, 3111, 3112, 3113, 3115, 3117, 3482, 3654, 3656, 3665, 3688, 3949, 4689, 5906, 6233, 6642, 6643, 6653, 7037, 7189, 7251, 7316, 7317, 7323, 8649, 8724, 8906, 8943, 8992, 9114, 9375, 9559, 9779, 9896, 10057, 10159, 10226, 10312, 11021, 11267, 11311, 23062, 23118, 23154, 23207, 23230, 23317, 23385, 23527, 23545, 23603, 23643, 25849, 26088, 26872, 27072, 27183…	Abelin2017
GO:0030904	CC	e	retromer complex	5914-11-01	12/19370	1.84616e-05	3	11	0.000385246	6642, 6643, 8724, 9559, 9779, 27131, 51699, 55667, 55737, 58533, 112936	Abelin2017
GO:0015935	CC	e	small ribosomal subunit	15/5914	19/19370	1.86799e-05	4	15	0.000385246	4869, 6191, 6194, 6203, 6217, 6222, 6224, 6230, 6231, 6233, 6234, 6235, 51021, 64965, 64968	Abelin2017
GO:0005697	CC	e	telomerase holoenzyme complex	16/5914	21/19370	2.12274e-05	3	16	0.000432694	1736, 3183, 3192, 6634, 6635, 7011, 9887, 10728, 23293, 23381, 54433, 54552, 55135, 55226, 55505, 65057	Abelin2017
GO:0031080	CC	e	nuclear pore outer ring	5914-09-01	9/19370	2.29577e-05	3	9	0.000457327	4928, 6396, 23279, 55746, 57122, 79023, 79902, 81929, 348995	Abelin2017
GO:0008540	CC	e	proteasome regulatory particle, base subcomplex	5914-09-01	9/19370	2.29577e-05	2	9	0.000457327	5700, 5701, 5702, 5704, 5705, 5706, 5707, 5708, 5710	Abelin2017
GO:0030532	CC	e	small nuclear ribonucleoprotein complex	5914-12-01	14/19370	3.06206e-05	3	12	0.000603123	6627, 6632, 6633, 6634, 6635, 6636, 6637, 6638, 10565, 10569, 50628, 96764	Abelin2017
GO:0046540	CC	e	U4/U6 x U5 tri-snRNP complex	21/5914	31/19370	3.37629e-05	6	21	0.000657626	6632, 6633, 6634, 6635, 6636, 6637, 6638, 9092, 9129, 9343, 9416, 10465, 10594, 10907, 23020, 24148, 25804, 26121, 51690, 54957, 57819	Abelin2017
GO:0035770	CC	e	ribonucleoprotein granule	13/5914	16/19370	4.1061e-05	5	13	0.000790988	2926, 3191, 9238, 22868, 22907, 23424, 26995, 55794, 60493, 64848, 79675, 84881, 285367	Abelin2017
GO:0033116	CC	e	endoplasmic reticulum-Golgi intermediate compartment membrane	40/5914	75/19370	4.24997e-05	5	40	0.000809805	537, 811, 966, 1075, 1294, 1453, 1522, 1604, 3998, 4245, 6091, 6811, 6836, 6890, 6891, 6892, 9321, 9570, 9780, 10134, 10897, 10945, 10959, 10960, 10972, 23423, 50999, 51006, 51290, 51614, 54732, 57222, 64689, 65258, 79058, 81671, 81876, 90522, 128637, 147007	Abelin2017
GO:0005762	CC	e	mitochondrial large ribosomal subunit	31/5914	54/19370	4.40728e-05	6	31	0.000826117	6182, 9553, 9801, 10573, 10884, 28998, 29074, 29088, 29093, 51069, 51073, 51253, 51258, 51264, 51318, 51642, 54148, 55052, 63899, 64975, 64976, 64978, 64979, 64981, 65003, 84545, 84769, 116541, 122704, 219927, 387338	Abelin2017
GO:0005874	CC	e	microtubule	124/5914	297/19370	4.42983e-05	6	124	0.000826117	324, 393, 908, 1020, 1062, 1155, 1639, 1739, 1767, 1778, 1781, 1785, 1808, 1855, 2288, 2931, 3619, 3796, 3799, 3800, 3832, 3925, 4130, 4131, 4134, 4599, 4600, 4957, 4976, 5116, 6249, 6547, 6645, 6904, 6905, 6950, 7203, 7277, 7283, 8514, 8632, 8661, 8826, 9112, 9181, 9585, 9654, 9702, 9859, 10013, 10059, 10112, 10128, 10376, 10381, 10382, 10513, 10540, 10574, 10575, 10576, 10636, 10694, 10726, 107…	Abelin2017
GO:0035861	CC	e	site of double-strand break	39/5914	73/19370	5.61453e-05	3	39	0.00103603	142, 1642, 4000, 5252, 5888, 5932, 6118, 6119, 7157, 7415, 7454, 8914, 10039, 10092, 10094, 10096, 10097, 10109, 10111, 10459, 23137, 23347, 25939, 27339, 51341, 51444, 55100, 55135, 55159, 55183, 56852, 56916, 65123, 79677, 79840, 92797, 135458, 157570, 165918	Abelin2017
GO:0030176	CC	e	integral component of endoplasmic reticulum membrane	58/5914	121/19370	6.25934e-05	5	58	0.00114298	267, 550, 819, 1201, 1388, 1717, 1798, 2081, 2542, 3309, 3895, 6253, 6319, 6890, 6891, 7095, 8818, 9451, 9524, 9695, 9697, 10237, 10269, 22845, 22908, 23141, 23204, 23344, 23471, 23770, 26580, 28972, 29927, 51234, 51283, 51398, 51614, 54020, 54344, 54788, 54872, 54898, 55161, 56851, 57003, 57142, 57222, 57414, 60481, 79139, 84447, 84649, 93380, 118813, 133022, 152002, 284361, 347734	Abelin2017
GO:0019773	CC	e	proteasome core complex, alpha-subunit complex	5914-08-01	8/19370	7.52635e-05	2	8	0.00136017	5682, 5683, 5684, 5685, 5686, 5687, 5688, 143471	Abelin2017
GO:0000118	CC	e	histone deacetylase complex	26/5914	43/19370	7.6392e-05	3	26	0.00136648	3065, 3066, 3094, 5928, 5931, 7764, 8819, 8841, 8932, 9219, 9734, 9759, 10013, 10014, 10284, 10629, 23309, 25942, 51317, 51564, 51780, 55818, 79718, 83933, 116092, 221037	Abelin2017
GO:0005689	CC	e	U12-type spliceosomal complex	19/5914	28/19370	8.83819e-05	4	19	0.00156499	1665, 4904, 6632, 6633, 6634, 6635, 6636, 6637, 10081, 10262, 10992, 23450, 23451, 51690, 55285, 55599, 79622, 83443, 154007	Abelin2017
GO:0051233	CC	e	spindle midzone	17/5914	25/19370	0.000124508	2	17	0.00218263	351, 990, 998, 1062, 2669, 5347, 6790, 8502, 9094, 9150, 9212, 9585, 22919, 29127, 55143, 55183, 55207	Abelin2017
GO:0005680	CC	e	anaphase-promoting complex	15/5914	21/19370	0.000134211	6	15	0.00232942	701, 991, 996, 8697, 8881, 9820, 11065, 25847, 27338, 29882, 29945, 51343, 51433, 51434, 64682	Abelin2017
GO:0000932	CC	e	P-body	46/5914	93/19370	0.000158924	7	46	0.00273131	1656, 1977, 4076, 4848, 4849, 5433, 5683, 5685, 5687, 5701, 5702, 5976, 6737, 7150, 7812, 8878, 9337, 9582, 9698, 9924, 23019, 23345, 23644, 25804, 26065, 26523, 27257, 27327, 27350, 28960, 51441, 53339, 54464, 55095, 55629, 55802, 55833, 57379, 57819, 60489, 80153, 85363, 92312, 192670, 200315, 219988	Abelin2017
GO:0000346	CC	e	transcription export complex	5914-09-01	10/19370	0.000166559	3	9	0.00278074	7919, 8563, 9984, 10189, 26097, 57187, 79228, 80145, 84321	Abelin2017
GO:0005687	CC	e	U4 snRNP	5914-09-01	10/19370	0.000166559	5	9	0.00278074	6632, 6633, 6634, 6635, 6636, 6637, 6638, 7919, 26121	Abelin2017
GO:0005832	CC	e	chaperonin-containing T-complex	5914-09-01	10/19370	0.000166559	3	9	0.00278074	908, 6950, 7203, 10574, 10575, 10576, 10693, 10694, 22948	Abelin2017
GO:0000307	CC	e	cyclin-dependent protein kinase holoenzyme complex	19/5914	30/19370	0.000225428	7	19	0.00369323	595, 890, 891, 894, 896, 898, 899, 900, 983, 1017, 1019, 1021, 1164, 5111, 8621, 9133, 10983, 27013, 51755	Abelin2017
GO:0034709	CC	e	methylosome	5914-10-01	12/19370	0.000241703	5	10	0.00382731	1207, 2079, 6632, 6633, 6634, 6635, 6636, 6637, 10419, 79084	Abelin2017
GO:0030686	CC	e	90S preribosome	5914-10-01	12/19370	0.000241703	4	10	0.00382731	8602, 9790, 10607, 26156, 27340, 55127, 85395, 88745, 153443, 161424	Abelin2017
GO:0008250	CC	e	oligosaccharyltransferase complex	5914-10-01	12/19370	0.000241703	4	10	0.00382731	1603, 1650, 3703, 6184, 6185, 7991, 84061, 200185, 201595, 100128731	Abelin2017
GO:0070761	CC	e	pre-snoRNP complex	5914-07-01	7/19370	0.000246712	3	7	0.00382731	6880, 9326, 10528, 26747, 51602, 54680, 55011	Abelin2017
GO:0005828	CC	e	kinetochore microtubule	5914-07-01	7/19370	0.000246712	8	7	0.00382731	1062, 8766, 9183, 9735, 23122, 23332, 81930	Abelin2017
GO:0071541	CC	e	eukaryotic translation initiation factor 3 complex, eIF3m	5914-07-01	7/19370	0.000246712	3	7	0.00382731	8661, 8662, 8664, 8665, 8667, 8668, 10480	Abelin2017
GO:0071339	CC	e	MLL1 complex	18/5914	28/19370	0.000269187	7	18	0.00413934	1876, 3054, 4297, 6874, 6880, 8607, 10445, 10856, 23269, 26121, 26168, 27043, 51230, 54881, 57680, 81887, 84148, 125476	Abelin2017
GO:0031011	CC	e	Ino80 complex	5914-11-01	14/19370	0.000291615	6	11	0.00440691	86, 4798, 7528, 8607, 10445, 10856, 51377, 79913, 93973, 125476, 283899	Abelin2017
GO:0016581	CC	e	NuRD complex	5914-11-01	14/19370	0.000291615	6	11	0.00440691	1107, 3065, 3066, 5928, 5931, 9112, 9219, 26038, 54815, 57459, 57504	Abelin2017
GO:0000242	CC	e	pericentriolar material	15/5914	22/19370	0.000302506	2	15	0.00453242	585, 3932, 5108, 6950, 7283, 8444, 8658, 27241, 51175, 51199, 55125, 55755, 80351, 121441, 387119	Abelin2017
GO:0005669	CC	e	transcription factor TFIID complex	20/5914	32/19370	0.000313275	4	20	0.00465399	2068, 2957, 2958, 2959, 2961, 2962, 2967, 6873, 6874, 6875, 6877, 6880, 6881, 6882, 6917, 10629, 83860, 129685, 138474, 404672	Abelin2017
GO:0032993	CC	e	protein-DNA complex	24/5914	42/19370	0.000347809	2	24	0.0051236	142, 1388, 1499, 1649, 2033, 2547, 2959, 3087, 3727, 3728, 4780, 4800, 4801, 4802, 4869, 5437, 5469, 5591, 6666, 6670, 6934, 7150, 7520, 7709	Abelin2017
GO:0030133	CC	e	transport vesicle	45/5914	93/19370	0.000395637	7	45	0.0057796	372, 523, 966, 1314, 1315, 1604, 2261, 3055, 3482, 3784, 4074, 6494, 6836, 7805, 8082, 8269, 8615, 8766, 8906, 9276, 9321, 9341, 10066, 10226, 10618, 10945, 10959, 10961, 10972, 11014, 11316, 22818, 22820, 23400, 23423, 25844, 26258, 54432, 54732, 64418, 78992, 79666, 81876, 84079, 388552	Abelin2017
GO:0000123	CC	e	histone acetyltransferase complex	16/5914	24/19370	0.000439878	6	16	0.00637278	1387, 2033, 2648, 3054, 8473, 9643, 9767, 10445, 10933, 10943, 11143, 51147, 51230, 79960, 84148, 84289	Abelin2017
GO:0012507	CC	e	ER to Golgi transport vesicle membrane	29/5914	54/19370	0.000509308	7	29	0.00720014	567, 966, 972, 3106, 3113, 3115, 3117, 3122, 3127, 3133, 3134, 3998, 6396, 6721, 6811, 8615, 9570, 9632, 9871, 9919, 10427, 10484, 10802, 10959, 10972, 11196, 22872, 22937, 143187	Abelin2017
GO:0005777	CC	e	peroxisome	49/5914	105/19370	0.000594656	6	49	0.00827327	26, 30, 51, 215, 225, 847, 1891, 3295, 3416, 3418, 3422, 4358, 4591, 4644, 5189, 5190, 5191, 5193, 5194, 5289, 5825, 5830, 6342, 7086, 7431, 8310, 8443, 8504, 8540, 10059, 10455, 10478, 11264, 23078, 23334, 23417, 25824, 26061, 51015, 54677, 55670, 55711, 55825, 65084, 79594, 83752, 84188, 219743, 373156	Abelin2017
GO:0005769	CC	e	early endosome	108/5914	268/19370	0.000637973	8	108	0.00873723	153, 208, 302, 335, 336, 337, 338, 351, 933, 1182, 1201, 1730, 2149, 2889, 3064, 3146, 3329, 3482, 3784, 3949, 4040, 4057, 4311, 4642, 4644, 4771, 5119, 5245, 5595, 5869, 5906, 5987, 6478, 6653, 7037, 7251, 7852, 8073, 8301, 8411, 8724, 9100, 9101, 9114, 9146, 9341, 9392, 9559, 9595, 9777, 9910, 10163, 10211, 10612, 10617, 10935, 11151, 11188, 11252, 22876, 23074, 23161, 23180, 23200, 23250, 2329…	Abelin2017
GO:0031902	CC	e	late endosome membrane	57/5914	127/19370	0.000663229	7	57	0.0089749	302, 309, 950, 1182, 1201, 3108, 3122, 3127, 3140, 3920, 4864, 5337, 6505, 6845, 7251, 9399, 9528, 9570, 9842, 9896, 10581, 10948, 11267, 23339, 23400, 23461, 23646, 27072, 27074, 27183, 29082, 51160, 51652, 54432, 55207, 55697, 55745, 57231, 57406, 57617, 64601, 65082, 78992, 79065, 79572, 79720, 80700, 84239, 114883, 124997, 128866, 129531, 137492, 143187, 200576, 255231, 285195	Abelin2017
GO:0000177	CC	e	cytoplasmic exosome (RNase complex)	5914-09-01	11/19370	0.000665566	5	9	0.0089749	9567, 11340, 22894, 23404, 51010, 54512, 56915, 115752, 118460	Abelin2017
GO:0035267	CC	e	NuA4 histone acetyltransferase complex	13/5914	19/19370	0.000740474	9	13	0.00990879	86, 8089, 8295, 8607, 9643, 10524, 10856, 10902, 10933, 10943, 55929, 57634, 345651	Abelin2017
GO:0030688	CC	e	preribosome, small subunit precursor	5914-10-01	13/19370	0.000758887	4	10	0.0100782	705, 8780, 27340, 28987, 55720, 55781, 83732, 84946, 85395, 161424	Abelin2017
GO:0005747	CC	e	mitochondrial respiratory chain complex I	26/5914	48/19370	0.000770941	6	26	0.01009	4694, 4696, 4697, 4700, 4704, 4705, 4707, 4709, 4710, 4711, 4712, 4714, 4715, 4718, 4719, 4722, 4723, 4724, 4725, 51079, 51103, 54539, 55572, 55967, 126328, 374291	Abelin2017
GO:0031463	CC	e	Cul3-RING ubiquitin ligase complex	21/5914	36/19370	0.000771287	6	21	0.01009	8405, 8452, 9817, 9903, 11146, 23053, 26249, 27252, 54442, 54800, 55958, 55975, 57542, 57563, 59349, 83892, 84078, 84541, 84861, 89890, 253980	Abelin2017
GO:0005665	CC	e	RNA polymerase II, core complex	5914-11-01	15/19370	0.000790463	8	11	0.0101251	5430, 5431, 5432, 5433, 5434, 5437, 5438, 5439, 5440, 5441, 548644	Abelin2017
GO:0031597	CC	e	cytosolic proteasome complex	5914-06-01	6/19370	0.00080862	6	6	0.0101251	3416, 5704, 5705, 5706, 10213, 51377	Abelin2017
GO:0034715	CC	e	pICln-Sm protein complex	5914-06-01	6/19370	0.00080862	3	6	0.0101251	1207, 6632, 6633, 6634, 6635, 6636	Abelin2017
GO:0034388	CC	e	Pwp2p-containing subcomplex of 90S preribosome	5914-06-01	6/19370	0.00080862	3	6	0.0101251	5822, 10885, 51096, 55813, 134430, 102724159	Abelin2017
GO:0000445	CC	e	THO complex part of transcription export complex	5914-06-01	6/19370	0.00080862	4	6	0.0101251	8563, 9984, 57187, 79228, 80145, 84321	Abelin2017
GO:0097526	CC	e	spliceosomal tri-snRNP complex	5914-06-01	6/19370	0.00080862	5	6	0.0101251	6632, 6634, 6637, 25804, 26121, 51690	Abelin2017
GO:0001726	CC	e	ruffle	44/5914	94/19370	0.00101418	4	44	0.0126089	87, 199, 302, 382, 822, 1021, 1464, 3688, 3936, 4289, 4534, 4627, 4644, 4831, 5058, 5335, 5921, 6093, 6249, 6277, 6624, 7094, 8826, 8874, 9260, 9368, 10163, 23191, 23527, 23647, 27124, 27131, 54822, 55785, 56623, 57679, 64092, 64419, 81930, 83660, 89846, 93663, 126432, 221472	Abelin2017
GO:0005761	CC	e	mitochondrial ribosome	15/5914	24/19370	0.00135422	7	15	0.0167179	10573, 28998, 29074, 51253, 51258, 51318, 51642, 54148, 55052, 56945, 64976, 64981, 65003, 84545, 92170	Abelin2017
GO:0005776	CC	e	autophagosome	34/5914	69/19370	0.00144236	6	34	0.0172539	141, 550, 1201, 3064, 3312, 4077, 5178, 5305, 6737, 8396, 8406, 8408, 8878, 9342, 9474, 9779, 23400, 23710, 25989, 29978, 29979, 29982, 30849, 55626, 56893, 57617, 57655, 64601, 65082, 79065, 79735, 79837, 143187, 643246	Abelin2017
GO:0000796	CC	e	condensin complex	5914-07-01	8/19370	0.00144685	3	7	0.0172539	9918, 10051, 23310, 23397, 29781, 54892, 64151	Abelin2017
GO:0042555	CC	e	MCM complex	5914-07-01	8/19370	0.00144685	2	7	0.0172539	4172, 4173, 4174, 4175, 4176, 84515, 254394	Abelin2017
GO:0005838	CC	e	proteasome regulatory particle	5914-07-01	8/19370	0.00144685	2	7	0.0172539	5707, 5708, 5713, 5714, 5718, 5719, 9861	Abelin2017
GO:0036513	CC	e	Derlin-1 retrotranslocation complex	5914-07-01	8/19370	0.00144685	3	7	0.0172539	267, 6400, 7415, 11236, 79139, 81502, 84447	Abelin2017
GO:0030134	CC	e	COPII-coated ER to Golgi transport vesicle	22/5914	40/19370	0.00156415	8	22	0.0184024	351, 1075, 1294, 1522, 3998, 10897, 10959, 10960, 10972, 11196, 22872, 23423, 50999, 51124, 51290, 51614, 54732, 57222, 59349, 90522, 222068, 286451	Abelin2017
GO:0016592	CC	e	mediator complex	22/5914	40/19370	0.00156415	3	22	0.0184024	892, 1019, 1021, 1024, 1025, 5469, 9282, 9439, 9440, 9442, 9443, 9774, 9862, 9967, 10001, 10025, 51586, 80306, 84246, 112950, 116931, 219541	Abelin2017
GO:0030687	CC	e	preribosome, large subunit precursor	14/5914	22/19370	0.00168635	4	14	0.0193381	10969, 22884, 23195, 23212, 23481, 51154, 51388, 54663, 55759, 56342, 80135, 81887, 84549, 90441	Abelin2017
GO:0036020	CC	e	endolysosome membrane	5914-12-01	18/19370	0.00168781	8	12	0.0193381	160, 161, 163, 1173, 1175, 1213, 3949, 10058, 23274, 51284, 54106, 121260	Abelin2017
GO:0005685	CC	e	U1 snRNP	5914-12-01	18/19370	0.00168781	5	12	0.0193381	6625, 6626, 6629, 6631, 6632, 6633, 6634, 6635, 6636, 6637, 6638, 55660	Abelin2017
GO:0031932	CC	e	TORC2 complex	5914-08-01	10/19370	0.00180232	4	8	0.0202529	2475, 9675, 9894, 23049, 64223, 79109, 143686, 253260	Abelin2017
GO:0071014	CC	e	post-mRNA release spliceosomal complex	5914-08-01	10/19370	0.00180232	4	8	0.0202529	4670, 25949, 50804, 51340, 55280, 56949, 57461, 81576	Abelin2017
GO:0032797	CC	e	SMN complex	5914-08-01	10/19370	0.00180232	3	8	0.0202529	6606, 6607, 8487, 11171, 11218, 50628, 54960, 79760	Abelin2017
GO:0000178	CC	e	exosome (RNase complex)	5914-11-01	16/19370	0.00183058	4	11	0.0204396	5394, 11340, 22894, 23404, 51010, 51013, 54512, 56915, 115752, 118460, 196441	Abelin2017
GO:0016471	CC	e	vacuolar proton-transporting V-type ATPase complex	5914-10-01	14/19370	0.00192707	5	10	0.0207063	525, 535, 9114, 9296, 9550, 10159, 10312, 23545, 50617, 147007	Abelin2017
GO:0000176	CC	e	nuclear exosome (RNase complex)	5914-09-01	12/19370	0.00193715	5	9	0.0207063	5394, 11340, 22894, 23404, 51010, 51013, 54512, 56915, 118460	Abelin2017
GO:0034399	CC	e	nuclear periphery	5914-09-01	12/19370	0.00193715	2	9	0.0207063	1605, 4928, 9688, 9894, 9972, 10969, 23165, 29945, 57122	Abelin2017
GO:0071564	CC	e	npBAF complex	5914-09-01	12/19370	0.00193715	5	9	0.0207063	86, 6595, 6597, 6598, 6599, 6601, 6605, 6760, 8289	Abelin2017
GO:0043596	CC	e	nuclear replication fork	5914-09-01	12/19370	0.00193715	3	9	0.0207063	5111, 8467, 9031, 11169, 54465, 56916, 83637, 84083, 253714	Abelin2017
GO:0044615	CC	e	nuclear pore nuclear basket	5914-09-01	12/19370	0.00193715	3	9	0.0207063	1070, 4085, 4928, 5903, 8379, 8888, 9972, 55795, 129401	Abelin2017
GO:0005782	CC	e	peroxisomal matrix	26/5914	51/19370	0.00220307	6	26	0.0233047	30, 51, 472, 847, 1891, 3295, 3329, 3416, 5191, 5825, 6342, 8310, 8443, 8540, 9380, 10005, 10455, 23417, 25824, 26061, 54677, 83752, 196743, 219743, 373156, 390916	Abelin2017
GO:0044233	CC	e	mitochondria-associated endoplasmic reticulum membrane	13/5914	20/19370	0.00220683	3	13	0.0233047	821, 2182, 9474, 9804, 10134, 10452, 10768, 23155, 23682, 51075, 79143, 118987, 440026	Abelin2017
GO:1990111	CC	e	spermatoproteasome complex	5914-05-01	5/19370	0.00265001	6	5	0.0270086	5696, 5698, 5699, 23198, 143471	Abelin2017
GO:0005784	CC	e	Sec61 translocon complex	5914-05-01	5/19370	0.00265001	4	5	0.0270086	6748, 10952, 23204, 29927, 55176	Abelin2017
GO:0000347	CC	e	THO complex	5914-05-01	5/19370	0.00265001	3	5	0.0270086	8563, 9984, 57187, 79228, 80145	Abelin2017
GO:0061700	CC	e	GATOR2 complex	5914-05-01	5/19370	0.00265001	2	5	0.0270086	6396, 54468, 79726, 81929, 84219	Abelin2017
GO:0005787	CC	e	signal peptidase complex	5914-05-01	5/19370	0.00265001	4	5	0.0270086	9789, 23478, 28972, 60559, 90701	Abelin2017
GO:0097422	CC	e	tubular endosome	5914-05-01	5/19370	0.00265001	2	5	0.0270086	9559, 27131, 55737, 58533, 84079	Abelin2017
GO:0005758	CC	e	mitochondrial intermembrane space	39/5914	84/19370	0.0027239	6	39	0.0273114	402, 847, 995, 1371, 1678, 2628, 2647, 4067, 4077, 4719, 4725, 4976, 6472, 6821, 7064, 8635, 9131, 10131, 10367, 10628, 10989, 11315, 23568, 25996, 26235, 26515, 27166, 27429, 30968, 51142, 55750, 56616, 57019, 64083, 79145, 80025, 81570, 87178, 221154	Abelin2017
GO:0000793	CC	e	condensed chromosome	14/5914	23/19370	0.00272647	6	14	0.0273114	2177, 3146, 3148, 4288, 5888, 7153, 8467, 8940, 9031, 9918, 26013, 29781, 55183, 64151	Abelin2017
GO:0031462	CC	e	Cul2-RING ubiquitin ligase complex	14/5914	23/19370	0.00272647	6	14	0.0273114	8453, 10116, 10444, 10513, 11146, 23008, 23053, 23588, 55527, 65249, 79699, 116138, 150684, 440590	Abelin2017
GO:0005793	CC	e	endoplasmic reticulum-Golgi intermediate compartment	36/5914	77/19370	0.00276813	5	36	0.0275712	1315, 3146, 3309, 3633, 3998, 4043, 5034, 6399, 6836, 9107, 9262, 9321, 9798, 10130, 10897, 10945, 10959, 10960, 10972, 11079, 11196, 22820, 23071, 23405, 23423, 50999, 51006, 51112, 54732, 55757, 56886, 57222, 64841, 65258, 90522, 222068	Abelin2017
GO:0031901	CC	e	early endosome membrane	69/5914	167/19370	0.00305904	7	69	0.0301263	301, 382, 567, 1182, 1201, 2047, 2060, 3106, 3122, 3133, 3134, 3140, 3631, 3633, 4040, 5867, 5869, 6505, 6642, 6643, 6653, 7251, 8411, 8630, 8723, 8724, 8898, 9110, 9146, 9896, 10058, 10254, 10347, 10825, 22876, 23041, 23062, 23161, 23317, 23646, 26088, 27131, 29126, 29886, 30844, 51552, 55697, 55920, 56674, 58533, 79412, 79572, 79666, 79803, 79971, 80230, 80700, 83737, 84239, 93380, 121260, 1237…	Abelin2017
GO:0044322	CC	e	endoplasmic reticulum quality control compartment	15/5914	25/19370	0.00347072	2	15	0.0338009	267, 811, 821, 6048, 9695, 9709, 10595, 10952, 11236, 11253, 55757, 56886, 79139, 80267, 84447	Abelin2017
GO:0000794	CC	e	condensed nuclear chromosome	16/5914	28/19370	0.00357663	7	16	0.0342825	1104, 1111, 5119, 5888, 6839, 7273, 7283, 8243, 10111, 10128, 11073, 11144, 22920, 23212, 23476, 65083	Abelin2017
GO:0005763	CC	e	mitochondrial small ribosomal subunit	16/5914	28/19370	0.00357663	6	16	0.0342825	7818, 23107, 28957, 51021, 51081, 51116, 51373, 51650, 54460, 56945, 64951, 64965, 64968, 64969, 65993, 92259	Abelin2017
GO:0045171	CC	e	intercellular bridge	35/5914	75/19370	0.00357884	2	35	0.0342825	14, 990, 1639, 2035, 2101, 2944, 2948, 8317, 8446, 8625, 9055, 9094, 9585, 9657, 10039, 10112, 11021, 11103, 11188, 22826, 22974, 23035, 23064, 29781, 51335, 55143, 56155, 60509, 63935, 79622, 81610, 84861, 92400, 134492, 144577	Abelin2017
GO:0005770	CC	e	late endosome	58/5914	138/19370	0.00398205	8	58	0.0379377	375, 1182, 1201, 1520, 1649, 2149, 2896, 3064, 3312, 3454, 3482, 3784, 3920, 3949, 4074, 4077, 4534, 4644, 5289, 5595, 5660, 5906, 6714, 7251, 7852, 8878, 9528, 9693, 10312, 23274, 23339, 23400, 23461, 25849, 27072, 27183, 28956, 30849, 51552, 51652, 51699, 55737, 55745, 57231, 57498, 57599, 57617, 64601, 65082, 79065, 79139, 84079, 84866, 112936, 114876, 149371, 153129, 201294	Abelin2017
GO:0008541	CC	e	proteasome regulatory particle, lid subcomplex	5914-06-01	7/19370	0.00418007	2	6	0.0381506	5709, 5714, 5717, 5718, 5719, 10213	Abelin2017
GO:0000931	CC	e	gamma-tubulin large complex	5914-06-01	7/19370	0.00418007	3	6	0.0381506	672, 27229, 80097, 85378, 114791, 440145	Abelin2017
GO:0030123	CC	e	AP-3 adaptor complex	5914-06-01	7/19370	0.00418007	4	6	0.0381506	8120, 8546, 8943, 10239, 23339, 57617	Abelin2017
GO:0005652	CC	e	nuclear lamina	5914-06-01	7/19370	0.00418007	2	6	0.0381506	3141, 5111, 6839, 8573, 26502, 129401	Abelin2017
GO:0008278	CC	e	cohesin complex	5914-06-01	7/19370	0.00418007	2	6	0.0381506	5885, 8243, 9126, 10274, 10734, 10735	Abelin2017
GO:0031428	CC	e	box C/D RNP complex	5914-06-01	7/19370	0.00418007	4	6	0.0381506	2091, 9136, 9221, 10528, 51602, 345630	Abelin2017
GO:0016593	CC	e	Cdc73/Paf1 complex	5914-06-01	7/19370	0.00418007	4	6	0.0381506	5828, 9646, 23168, 54623, 79577, 80349	Abelin2017
GO:0016272	CC	e	prefoldin complex	5914-06-01	7/19370	0.00418007	2	6	0.0381506	5201, 5203, 5204, 7411, 10471, 81572	Abelin2017
GO:0008180	CC	e	COP9 signalosome	5914-10-01	15/19370	0.00420027	3	10	0.0381506	2873, 2885, 5335, 9318, 10920, 10980, 10987, 50813, 51138, 64708	Abelin2017
GO:0071011	CC	e	precatalytic spliceosome	5914-12-01	19/19370	0.00429414	4	12	0.0386032	6632, 6633, 6634, 6635, 6637, 10992, 26121, 55119, 55234, 57819, 83443, 84950	Abelin2017
GO:0016514	CC	e	SWI/SNF complex	5914-12-01	19/19370	0.00429414	5	12	0.0386032	86, 5925, 6595, 6597, 6598, 6599, 6601, 6603, 6605, 6760, 8289, 9437	Abelin2017
GO:0005675	CC	e	transcription factor TFIIH holo complex	5914-09-01	13/19370	0.00458826	8	9	0.0404182	902, 1022, 2068, 2965, 2967, 4331, 64210, 404672, 728340	Abelin2017
GO:0140275	CC	e	MIB complex	5914-09-01	13/19370	0.00458826	4	9	0.0404182	3313, 4580, 10651, 10989, 25813, 55735, 79135, 84303, 139322	Abelin2017
GO:0046930	CC	e	pore complex	5914-09-01	13/19370	0.00458826	3	9	0.0404182	102, 578, 596, 7416, 7417, 7419, 10452, 144100, 340348	Abelin2017
GO:0001401	CC	e	SAM complex	5914-09-01	13/19370	0.00458826	5	9	0.0404182	3313, 4580, 10651, 10989, 25813, 55735, 79135, 84303, 139322	Abelin2017
GO:0005885	CC	e	Arp2/3 protein complex	5914-07-01	9/19370	0.00478284	2	7	0.0408991	10092, 10094, 10095, 10096, 10097, 10109, 81873	Abelin2017
GO:0030131	CC	e	clathrin adaptor complex	5914-07-01	9/19370	0.00478284	4	7	0.0408991	162, 163, 8546, 8907, 10053, 10717, 10947	Abelin2017
GO:0016600	CC	e	flotillin complex	5914-07-01	9/19370	0.00478284	4	7	0.0408991	867, 999, 1495, 1499, 2319, 10211, 23603	Abelin2017
GO:0005677	CC	e	chromatin silencing complex	5914-07-01	9/19370	0.00478284	3	7	0.0408991	2146, 6839, 7528, 8467, 22893, 23378, 23411	Abelin2017
GO:0032059	CC	e	bleb	5914-07-01	9/19370	0.00478284	4	7	0.0408991	752, 5027, 5788, 6093, 24145, 29109, 54443	Abelin2017
GO:0099738	CC	e	cell cortex region	5914-08-01	11/19370	0.00483365	4	8	0.0409342	1522, 1639, 2023, 2035, 2037, 4926, 10121, 54443	Abelin2017
GO:0044754	CC	e	autolysosome	5914-08-01	11/19370	0.00483365	9	8	0.0409342	1201, 2512, 3920, 5289, 8031, 8878, 9842, 120892	Abelin2017
GO:0101003	CC	e	ficolin-1-rich granule membrane	29/5914	61/19370	0.00517492	7	29	0.0436136	101, 161, 535, 965, 1315, 1604, 1729, 1832, 3071, 3689, 3920, 3958, 5269, 5273, 5317, 5547, 5799, 7226, 8972, 10159, 10312, 11314, 23114, 23218, 23352, 51143, 79930, 374395, 374403	Abelin2017
GO:0005839	CC	e	proteasome core complex	20/9025	20/19370	2.2986e-07	2	20	0.000114136	5682, 5683, 5684, 5685, 5686, 5687, 5688, 5689, 5690, 5691, 5692, 5693, 5694, 5695, 5696, 5698, 5699, 9491, 122706, 143471	Thymus (N)
GO:0005844	CC	e	polysome	32/9025	35/19370	3.82133e-07	3	32	0.000114136	811, 1660, 1965, 1981, 2332, 2521, 3069, 4440, 4628, 4733, 5682, 5687, 6188, 6191, 6192, 6194, 6311, 7411, 7431, 8087, 9513, 10445, 10985, 26019, 26523, 27161, 51389, 85451, 124540, 129563, 140801, 440275	Thymus (N)
GO:0000228	CC	e	nuclear chromosome	46/9025	52/19370	8.33572e-07	6	46	0.000114136	546, 641, 3020, 3021, 3192, 3550, 3725, 5393, 5888, 6598, 6605, 7150, 7153, 8294, 8350, 8351, 8352, 8353, 8354, 8355, 8356, 8357, 8358, 8359, 8360, 8361, 8362, 8363, 8364, 8365, 8366, 8367, 8368, 8370, 8968, 9555, 9918, 10592, 11177, 23064, 23514, 54386, 55193, 63979, 121504, 554313	Thymus (N)
GO:0071556	CC	e	integral component of lumenal side of endoplasmic reticulum membrane	26/9025	28/19370	8.60254e-07	6	26	0.000114136	811, 821, 972, 3105, 3106, 3107, 3113, 3115, 3117, 3118, 3119, 3120, 3122, 3123, 3125, 3126, 3127, 3133, 3134, 3135, 5311, 6892, 10134, 56928, 81502, 121665	Thymus (N)
GO:0032040	CC	e	small-subunit processome	37/9025	39/19370	1.14139e-06	4	37	0.000114136	2091, 4809, 5591, 5822, 6201, 7520, 8602, 9136, 9277, 10199, 10436, 10528, 10607, 10813, 10885, 11103, 22984, 25879, 25983, 27042, 27340, 51077, 51096, 51118, 51602, 55127, 55272, 55813, 57050, 65083, 79050, 79954, 84294, 84916, 92856, 134430, 345630	Thymus (N)
GO:0031252	CC	e	cell leading edge	40/9025	47/19370	1.14526e-06	2	40	0.000114136	25, 375, 538, 667, 1654, 3691, 4076, 4627, 5048, 5584, 5590, 7283, 7431, 7852, 8476, 8543, 8729, 8861, 9079, 9578, 9748, 10011, 10013, 22848, 23122, 23513, 23616, 26986, 50506, 53905, 54828, 55561, 55604, 57698, 81565, 90102, 91039, 146206, 149371, 100506658	Thymus (N)
GO:0000793	CC	e	condensed chromosome	22/9025	23/19370	1.17219e-06	6	22	0.000114136	2103, 2177, 3146, 3148, 3981, 4288, 5888, 6419, 6795, 7153, 8467, 8940, 9031, 9555, 9918, 10270, 10592, 10664, 29781, 55183, 64151, 283489	Thymus (N)
GO:0000786	CC	e	nucleosome	90/9025	107/19370	1.25295e-06	3	90	0.000114136	3006, 3007, 3008, 3009, 3012, 3013, 3014, 3015, 3017, 3018, 3020, 3021, 3662, 7994, 8290, 8294, 8329, 8330, 8332, 8334, 8335, 8336, 8337, 8338, 8339, 8340, 8341, 8342, 8343, 8344, 8345, 8346, 8347, 8348, 8349, 8350, 8351, 8352, 8353, 8354, 8355, 8356, 8357, 8358, 8359, 8360, 8361, 8362, 8363, 8364, 8365, 8366, 8367, 8368, 8370, 8968, 8969, 8970, 8971, 9555, 23522, 50809, 54145, 55506, 55766, 5684…	Thymus (N)
GO:0022625	CC	e	cytosolic large ribosomal subunit	49/9025	56/19370	1.27082e-06	5	49	0.000114136	4736, 6122, 6124, 6125, 6128, 6129, 6130, 6132, 6133, 6134, 6135, 6137, 6138, 6139, 6141, 6142, 6143, 6144, 6146, 6147, 6152, 6154, 6155, 6156, 6157, 6158, 6159, 6160, 6161, 6164, 6165, 6166, 6167, 6168, 6170, 6173, 6175, 6181, 7311, 9045, 9349, 9513, 11224, 23521, 25873, 51121, 65008, 140801, 285855	Thymus (N)
GO:0000502	CC	e	proteasome complex	51/9025	53/19370	1.36764e-06	5	51	0.000114136	3315, 5682, 5683, 5684, 5685, 5686, 5687, 5688, 5689, 5690, 5691, 5692, 5693, 5694, 5695, 5696, 5698, 5699, 5700, 5701, 5702, 5704, 5705, 5706, 5707, 5708, 5709, 5710, 5711, 5713, 5714, 5717, 5718, 5719, 5720, 5721, 5886, 5887, 7337, 7415, 9097, 9352, 9690, 9861, 10197, 10213, 11047, 23392, 29979, 80227, 197131	Thymus (N)
GO:0042470	CC	e	melanosome	77/9025	100/19370	1.50311e-06	8	77	0.000114136	191, 302, 309, 311, 476, 483, 526, 535, 682, 813, 821, 822, 967, 1200, 1213, 1267, 1508, 1509, 2040, 2194, 2644, 2923, 3309, 3312, 3320, 3326, 3688, 3916, 4629, 4644, 4647, 4673, 5034, 5052, 5176, 5479, 5862, 5868, 5869, 5873, 5878, 5879, 5901, 6184, 6386, 6509, 6510, 6520, 6856, 7037, 7184, 7529, 7531, 7534, 8934, 9554, 9601, 10015, 10130, 10211, 10575, 10672, 10961, 10972, 10981, 23193, 23385, …	Thymus (N)
GO:0000151	CC	e	ubiquitin ligase complex	81/9025	109/19370	1.58685e-06	4	81	0.000114136	267, 580, 672, 4008, 4289, 4734, 5469, 6045, 7186, 7322, 7324, 7332, 7334, 7335, 8315, 8445, 8517, 9354, 9412, 9442, 9443, 9604, 9781, 9810, 9862, 9968, 10048, 10210, 10277, 10296, 10425, 10616, 10910, 11059, 11060, 11065, 23014, 23142, 23291, 23304, 25793, 25820, 25852, 25897, 25898, 26224, 26234, 26235, 26260, 26268, 26272, 51619, 51646, 51665, 54165, 54467, 54797, 54994, 55527, 55832, 56254, 5…	Thymus (N)
GO:0000118	CC	e	histone deacetylase complex	36/9025	43/19370	1.60356e-06	3	36	0.000114136	473, 3065, 3066, 3094, 5928, 5931, 6907, 7764, 8204, 8841, 8932, 9219, 9611, 9734, 9759, 10013, 10014, 10284, 10629, 23186, 23309, 23314, 23468, 25942, 51317, 51564, 51780, 55758, 55809, 55818, 79718, 79885, 90665, 91748, 116092, 221037	Thymus (N)
GO:0071013	CC	e	catalytic step 2 spliceosome	70/9025	85/19370	1.68611e-06	4	70	0.000114136	988, 1655, 1659, 2483, 3178, 3181, 3183, 3185, 3187, 3190, 3192, 4116, 4670, 5356, 5411, 6426, 6627, 6629, 6634, 6635, 6637, 7307, 8175, 8220, 8899, 9092, 9343, 9410, 9716, 9775, 9785, 9939, 10236, 10250, 10286, 10291, 10450, 10492, 10569, 10594, 10946, 10992, 22913, 22938, 23020, 23398, 23450, 23451, 23517, 23524, 24144, 24148, 25949, 26986, 27316, 27339, 51340, 51428, 51503, 51639, 53938, 55110…	Thymus (N)
GO:0005643	CC	e	nuclear pore	54/9025	64/19370	1.70607e-06	3	54	0.000114136	1984, 2733, 3267, 3836, 3837, 3839, 3843, 4600, 4641, 4927, 4928, 5901, 5903, 5905, 7175, 7341, 8021, 8086, 8480, 8498, 8658, 9688, 9818, 9883, 9961, 9972, 10073, 10482, 10527, 10762, 11097, 11260, 11269, 23039, 23165, 23225, 23279, 23299, 23636, 29107, 55706, 55746, 57122, 64328, 64901, 84220, 143244, 285190, 400966, 653489, 727851, 729540, 729857, 100101267	Thymus (N)
GO:0097431	CC	e	mitotic spindle pole	32/9025	36/19370	1.77019e-06	3	32	0.000114136	2009, 3297, 3550, 4926, 5347, 6790, 8243, 8379, 8480, 8658, 8874, 9126, 9212, 9585, 10274, 10615, 10735, 11064, 11104, 23005, 28964, 51115, 51199, 51646, 54627, 55177, 55755, 56647, 79677, 81610, 151393, 259266	Thymus (N)
GO:1990904	CC	e	ribonucleoprotein complex	129/9025	153/19370	1.79078e-06	2	129	0.000114136	60, 81, 143, 672, 677, 1653, 1655, 1660, 1859, 1938, 1994, 2058, 2078, 2332, 2597, 2926, 2975, 3178, 3181, 3182, 3184, 3185, 3187, 3188, 3189, 3191, 3192, 3297, 3303, 3304, 3312, 3508, 3608, 3609, 4670, 4686, 4691, 4773, 4869, 4904, 4928, 5042, 5937, 5939, 6124, 6125, 6129, 6146, 6154, 6155, 6175, 6188, 6189, 6191, 6193, 6194, 6201, 6202, 6203, 6311, 6637, 6737, 6738, 6741, 7011, 7072, 7073, 7153…	Thymus (N)
GO:0036464	CC	e	cytoplasmic ribonucleoprotein granule	68/9025	81/19370	1.83851e-06	6	68	0.000114136	60, 580, 1025, 1512, 1656, 1660, 1780, 1977, 1992, 2332, 2553, 3192, 3981, 4163, 4343, 4619, 4691, 5093, 5395, 5701, 5879, 6128, 6158, 6175, 6191, 6194, 6461, 6606, 6607, 6629, 6780, 7846, 8087, 8651, 8826, 9118, 9475, 9513, 10970, 23308, 23318, 23351, 23644, 26019, 26065, 26097, 26523, 26986, 27097, 27161, 29760, 29986, 51441, 53339, 55802, 57523, 64332, 80149, 80153, 84271, 84324, 85463, 192669…	Thymus (N)
GO:0001726	CC	e	ruffle	72/9025	94/19370	1.9656e-06	4	72	0.000114136	87, 199, 302, 382, 822, 1021, 2017, 3678, 3688, 3936, 4289, 4534, 4627, 4644, 4646, 4651, 4831, 5058, 5335, 5868, 5921, 6093, 6249, 6277, 6282, 6285, 6624, 7094, 7430, 7456, 8826, 8874, 9260, 9265, 9368, 9788, 10163, 10458, 10787, 11275, 23022, 23150, 23191, 23242, 23527, 23607, 23647, 26060, 26084, 27131, 28988, 51429, 51474, 51763, 54822, 55198, 55616, 55785, 56623, 57403, 64092, 64411, 64419, …	Thymus (N)
GO:0016605	CC	e	PML body	80/9025	102/19370	1.96902e-06	3	80	0.000114136	545, 546, 641, 1025, 1107, 1613, 1616, 2000, 2475, 2872, 3297, 3646, 3669, 4034, 4261, 4361, 4683, 4778, 5371, 5598, 5728, 5888, 5925, 5987, 6047, 6049, 6117, 6118, 6304, 6497, 6612, 6613, 6670, 6672, 6934, 7157, 7181, 7290, 7329, 7341, 7704, 7750, 7874, 7994, 8554, 8878, 9063, 9189, 9641, 9683, 10114, 10210, 10241, 10409, 10626, 11073, 11262, 11315, 23001, 23137, 23411, 23468, 23515, 26036, 2699…	Thymus (N)
GO:0034774	CC	e	secretory granule lumen	88/9025	115/19370	1.98576e-06	6	88	0.000114136	178, 210, 226, 230, 240, 272, 718, 847, 1432, 1460, 1476, 1512, 1654, 1670, 1915, 1938, 1992, 2268, 2547, 2665, 2821, 2934, 2950, 2992, 3146, 3310, 3312, 3320, 3326, 3417, 3614, 3615, 4282, 4790, 4831, 4860, 5049, 5211, 5223, 5315, 5478, 5683, 5686, 5689, 5695, 5701, 5702, 5708, 5709, 5713, 5717, 5718, 5719, 5836, 6093, 6279, 6280, 6282, 6727, 6993, 7018, 7414, 7415, 7520, 8288, 8566, 9535, 9861,…	Thymus (N)
GO:0016363	CC	e	nuclear matrix	87/9025	111/19370	2.00158e-06	2	87	0.000114136	240, 641, 790, 1051, 1063, 1072, 1073, 1460, 1609, 1788, 1791, 1822, 2672, 3181, 3192, 3856, 4000, 4001, 4221, 4287, 4602, 4670, 4841, 4926, 4968, 5119, 5371, 5422, 5580, 5590, 5687, 5885, 6002, 6304, 6310, 6421, 6732, 7011, 7157, 7431, 7528, 7919, 8243, 8507, 8520, 8573, 8607, 9126, 9360, 9612, 9782, 9984, 10238, 10250, 10270, 10274, 10296, 10409, 10565, 10735, 10856, 11260, 11331, 22828, 22880,…	Thymus (N)
GO:0005635	CC	e	nuclear envelope	131/9025	182/19370	2.03631e-06	4	131	0.000114136	23, 142, 240, 241, 311, 581, 662, 663, 664, 665, 667, 811, 1063, 1192, 1434, 1536, 1639, 1861, 2010, 2475, 2560, 2733, 2781, 2879, 3429, 3837, 3930, 4000, 4001, 4008, 4033, 4259, 4864, 4928, 5002, 5048, 5130, 5321, 5422, 5590, 5595, 5880, 5901, 5903, 5905, 6240, 6277, 6396, 6453, 6720, 7112, 7175, 7329, 7341, 7444, 7514, 8086, 8379, 8480, 8605, 8815, 9107, 9112, 9631, 9688, 9798, 9818, 9883, 1028…	Thymus (N)
GO:0030496	CC	e	midbody	134/9025	171/19370	2.07802e-06	2	134	0.000114136	302, 311, 602, 983, 989, 1060, 1062, 1063, 1400, 1500, 1540, 1663, 1670, 1731, 1785, 1894, 2079, 2664, 2770, 2771, 2773, 3192, 3309, 3619, 4117, 4218, 4628, 4735, 5289, 5291, 5300, 5347, 5501, 5585, 5586, 5727, 5899, 5901, 5911, 5962, 6294, 6683, 6790, 6795, 6840, 7184, 7405, 8502, 8826, 9055, 9101, 9113, 9150, 9212, 9371, 9585, 9600, 9798, 9816, 9817, 9928, 10112, 10210, 10297, 10399, 10615, 106…	Thymus (N)
GO:0000781	CC	e	chromosome, telomeric region	124/9025	160/19370	2.08711e-06	3	124	0.000114136	142, 328, 472, 545, 546, 641, 675, 983, 1111, 1642, 2072, 2145, 2146, 2237, 2547, 3014, 3018, 3020, 3021, 3104, 3181, 3981, 4171, 4172, 4173, 4174, 4175, 4176, 4221, 4361, 4436, 4683, 4998, 4999, 5000, 5001, 5111, 5371, 5424, 5431, 5499, 5500, 5501, 5514, 5591, 5813, 5888, 5976, 6117, 6118, 6672, 6741, 7011, 7013, 7014, 7158, 7486, 7515, 7520, 8290, 8294, 8359, 8360, 8361, 8362, 8363, 8364, 8365,…	Thymus (N)
GO:0005681	CC	e	spliceosomal complex	76/9025	90/19370	2.09805e-06	3	76	0.000114136	988, 1153, 1207, 1659, 1665, 3178, 3181, 3183, 3189, 3312, 3958, 4670, 4691, 5511, 5935, 6009, 6427, 6434, 6626, 6627, 6629, 6634, 6635, 6637, 7307, 7536, 7919, 8175, 8227, 8449, 8458, 8539, 8559, 8896, 9128, 9785, 10181, 10236, 10262, 10285, 10286, 10291, 10569, 10625, 10713, 10907, 10946, 10992, 11338, 22938, 23020, 23451, 24144, 24148, 25980, 27238, 27316, 29896, 51340, 51428, 51503, 51729, 51…	Thymus (N)
GO:0022627	CC	e	cytosolic small ribosomal subunit	34/9025	41/19370	2.17156e-06	5	34	0.000114136	3039, 3040, 3921, 6187, 6188, 6189, 6191, 6192, 6193, 6194, 6201, 6202, 6203, 6204, 6205, 6207, 6209, 6217, 6218, 6222, 6224, 6227, 6228, 6229, 6231, 6232, 6233, 6235, 7311, 9636, 51065, 54505, 83939, 140032	Thymus (N)
GO:0042613	CC	e	MHC class II protein complex	17/9025	17/19370	2.27982e-06	5	17	0.000114136	567, 972, 3108, 3109, 3111, 3112, 3113, 3115, 3117, 3118, 3119, 3120, 3122, 3123, 3125, 3126, 3127	Thymus (N)
GO:0022624	CC	e	proteasome accessory complex	17/9025	17/19370	2.27982e-06	2	17	0.000114136	5700, 5701, 5702, 5704, 5705, 5706, 5707, 5708, 5709, 5710, 5711, 5714, 5717, 5718, 5719, 9861, 10213	Thymus (N)
GO:0022626	CC	e	cytosolic ribosome	66/9025	76/19370	2.36554e-06	6	66	0.000114136	3921, 4736, 6122, 6124, 6125, 6128, 6129, 6130, 6132, 6133, 6134, 6135, 6137, 6138, 6139, 6141, 6142, 6143, 6144, 6146, 6147, 6152, 6154, 6155, 6156, 6157, 6158, 6159, 6160, 6161, 6164, 6165, 6167, 6168, 6170, 6173, 6175, 6187, 6188, 6189, 6191, 6193, 6194, 6201, 6202, 6203, 6204, 6205, 6207, 6209, 6217, 6218, 6222, 6224, 6227, 6228, 6229, 6232, 6233, 7311, 9045, 9349, 11224, 23521, 25873, 440275	Thymus (N)
GO:0010494	CC	e	cytoplasmic stress granule	63/9025	76/19370	2.36554e-06	7	63	0.000114136	1153, 1511, 1653, 1654, 1656, 1965, 1977, 1981, 1994, 2332, 2886, 3190, 3837, 4076, 4154, 4343, 4904, 5042, 5936, 6093, 6311, 6780, 7072, 7073, 7415, 7538, 7706, 7812, 8761, 9698, 9898, 9908, 10084, 10146, 10482, 10642, 10658, 11030, 11269, 11273, 23185, 23215, 23367, 23369, 23435, 26058, 26065, 26986, 51441, 54542, 54915, 55239, 55308, 57521, 57532, 79752, 80336, 84282, 113251, 170506, 253943, 2…	Thymus (N)
GO:0030176	CC	e	integral component of endoplasmic reticulum membrane	88/9025	121/19370	2.37213e-06	5	88	0.000114136	267, 550, 662, 819, 1201, 1388, 1717, 1798, 2081, 2131, 3309, 3895, 6238, 6253, 6319, 6785, 6786, 6890, 6891, 7095, 7108, 7466, 8879, 9451, 9524, 9695, 9697, 10269, 10299, 11153, 22845, 22908, 22926, 23065, 23141, 23204, 23344, 23471, 23770, 26580, 28972, 29927, 51000, 51009, 51234, 51283, 51398, 51495, 51604, 51614, 51669, 54020, 54344, 54463, 54499, 54788, 54872, 55161, 55331, 55829, 56851, 570…	Thymus (N)
GO:0042788	CC	e	polysomal ribosome	28/9025	32/19370	2.447e-06	6	28	0.000114136	190, 689, 1660, 1938, 4736, 6128, 6130, 6132, 6135, 6141, 6142, 6143, 6152, 6156, 6160, 6161, 6170, 6173, 6227, 6228, 6231, 6235, 8667, 23185, 23367, 25873, 57532, 87178	Thymus (N)
GO:0015630	CC	e	microtubule cytoskeleton	109/9025	162/19370	2.45378e-06	6	109	0.000114136	14, 207, 402, 667, 989, 1062, 1130, 1155, 1639, 1731, 2009, 2241, 2597, 2963, 3161, 3301, 4134, 4139, 4735, 5127, 5347, 5413, 5414, 5515, 5518, 5584, 5778, 6249, 6683, 6709, 6760, 6790, 6902, 7277, 7846, 8481, 8826, 9053, 9055, 9371, 9584, 9657, 9793, 9891, 9927, 10011, 10120, 10121, 10297, 10376, 10397, 10801, 10982, 11004, 11104, 11127, 11186, 11188, 11261, 22920, 22974, 23077, 23139, 23157, 23…	Thymus (N)
GO:0000776	CC	e	kinetochore	94/9025	122/19370	2.458e-06	5	94	0.000114136	324, 699, 701, 989, 1060, 1062, 1063, 1452, 1639, 1780, 1783, 3192, 3297, 3619, 3835, 4085, 4659, 4735, 4928, 5048, 5253, 5347, 5501, 5663, 5664, 5905, 6249, 6396, 6612, 7158, 7175, 7272, 7514, 7756, 8243, 8379, 9183, 9184, 9212, 9770, 9793, 9985, 10403, 10540, 10615, 10671, 10910, 11004, 11130, 11243, 11258, 23122, 23157, 23219, 23279, 23291, 23332, 25909, 25936, 25942, 26039, 51112, 51143, 5116…	Thymus (N)
GO:0000922	CC	e	spindle pole	91/9025	122/19370	2.458e-06	2	91	0.000114136	801, 805, 808, 891, 994, 1063, 1432, 1499, 1639, 1663, 1780, 2801, 3192, 3796, 3832, 4033, 4085, 4739, 4926, 4957, 5347, 5515, 5516, 5885, 7178, 7369, 7840, 8086, 8409, 8452, 8502, 8517, 8556, 8766, 9055, 9094, 9113, 9150, 9183, 9525, 9731, 9735, 9793, 10129, 10210, 10460, 10769, 10783, 10844, 10928, 11073, 11104, 11186, 22974, 23255, 23331, 23636, 25886, 26524, 26586, 27183, 51119, 51143, 51164,…	Thymus (N)
GO:0005819	CC	e	spindle	97/9025	127/19370	2.53354e-06	5	97	0.000114136	207, 311, 701, 989, 996, 1063, 1211, 1213, 1400, 1453, 1540, 1639, 1877, 2010, 2068, 2908, 3315, 3619, 3796, 3832, 4281, 4627, 4735, 4739, 4926, 5347, 5607, 5925, 6683, 6790, 6795, 6993, 7013, 7272, 7283, 7443, 7756, 7803, 8218, 8379, 9055, 9150, 9181, 9212, 9857, 10112, 10296, 10426, 10459, 10726, 10899, 11004, 11083, 11104, 11258, 11335, 22919, 22933, 22974, 23157, 23170, 23384, 23568, 27130, 2…	Thymus (N)
GO:0030027	CC	e	lamellipodium	140/9025	185/19370	2.59223e-06	4	140	0.000114136	58, 59, 60, 70, 72, 199, 207, 322, 323, 324, 822, 832, 999, 1000, 1072, 1495, 1499, 1500, 1627, 1654, 1785, 1803, 1809, 2017, 2185, 2195, 2241, 2319, 3611, 3636, 3688, 3737, 3983, 3984, 4076, 4163, 4628, 4638, 4651, 4739, 4771, 4810, 4831, 5034, 5058, 5290, 5311, 5335, 5586, 5783, 5797, 5829, 5872, 5879, 5880, 5881, 5962, 6093, 6453, 6548, 6624, 6642, 6643, 6845, 6993, 7248, 8394, 8470, 8476, 852…	Thymus (N)
GO:0005741	CC	e	mitochondrial outer membrane	122/9025	180/19370	2.73368e-06	6	122	0.000114136	32, 445, 517, 518, 572, 578, 581, 596, 597, 598, 599, 664, 665, 670, 706, 841, 1267, 1374, 1375, 1386, 1727, 2180, 2181, 2182, 2309, 2475, 2697, 2710, 2712, 3032, 3098, 3099, 3162, 3429, 3845, 4170, 4257, 4653, 4830, 4976, 5298, 5339, 5366, 5414, 5501, 5521, 5880, 5894, 6198, 6233, 6622, 6843, 7311, 7314, 7316, 7416, 7417, 7419, 8165, 8936, 9804, 9823, 9830, 9868, 9927, 10059, 10456, 10493, 10981…	Thymus (N)
GO:0005815	CC	e	microtubule organizing center	72/9025	101/19370	2.90857e-06	2	72	0.000114136	20, 229, 701, 816, 1070, 1729, 1731, 2908, 3875, 4033, 5058, 5119, 5144, 5531, 5590, 5594, 5604, 5888, 6525, 7251, 7431, 7525, 7871, 8607, 8615, 9113, 9645, 10015, 10129, 10211, 10564, 10579, 10844, 10962, 10982, 11064, 11073, 11078, 11186, 11190, 11215, 22919, 22924, 23122, 23170, 23265, 23331, 23332, 23384, 27436, 49856, 54862, 54908, 55671, 55904, 57410, 57448, 57509, 57787, 64210, 79648, 8070…	Thymus (N)
GO:0015629	CC	e	actin cytoskeleton	169/9025	245/19370	2.98166e-06	6	169	0.000114136	25, 27, 31, 58, 60, 81, 114, 226, 800, 822, 829, 830, 832, 999, 1072, 1073, 1266, 1495, 1496, 1612, 1627, 1660, 2241, 2268, 2314, 2316, 2317, 2533, 2633, 2909, 2934, 3171, 3183, 3652, 3728, 3898, 3936, 3983, 4046, 4082, 4430, 4542, 4627, 4638, 4640, 4641, 4642, 4643, 4644, 4645, 4646, 4647, 4650, 4659, 4703, 4735, 4854, 4983, 5756, 5868, 5914, 6525, 6622, 6624, 6708, 6710, 6840, 6868, 6877, 7168,…	Thymus (N)
GO:1904813	CC	e	ficolin-1-rich granule lumen	100/9025	124/19370	2.98874e-06	5	100	0.000114136	47, 178, 210, 226, 230, 240, 272, 327, 427, 823, 847, 1432, 1460, 1471, 1476, 1508, 1509, 1512, 1520, 1522, 1654, 1915, 1938, 2547, 2821, 2934, 2950, 2990, 2992, 3146, 3303, 3304, 3310, 3312, 3320, 3326, 3417, 3608, 3614, 3615, 3728, 3837, 3848, 4048, 4282, 4318, 4332, 4831, 4860, 5049, 5211, 5223, 5265, 5315, 5478, 5594, 5683, 5686, 5689, 5695, 5701, 5702, 5708, 5709, 5713, 5717, 5718, 5719, 583…	Thymus (N)
GO:0005814	CC	e	centriole	96/9025	144/19370	3.14367e-06	5	96	0.000114136	585, 822, 899, 1069, 1070, 1639, 2733, 3064, 3303, 3304, 3310, 3796, 4218, 4682, 4957, 5108, 5116, 5347, 5901, 6093, 6102, 6790, 7153, 7283, 7840, 8100, 8481, 8924, 9657, 9662, 9696, 9731, 9738, 9742, 9786, 9814, 9857, 9859, 10039, 10101, 10121, 10198, 10210, 10426, 10769, 11116, 11127, 11190, 22933, 22995, 25776, 25886, 25914, 26005, 29105, 49856, 51098, 51199, 54535, 54806, 54903, 55125, 55165,…	Thymus (N)
GO:0031965	CC	e	nuclear membrane	161/9025	233/19370	3.23118e-06	4	161	0.000114136	25, 240, 241, 307, 327, 358, 489, 595, 596, 598, 894, 1003, 1019, 1104, 1192, 1844, 1861, 1956, 2010, 2597, 2643, 2644, 2733, 2776, 3164, 3300, 3631, 3691, 3837, 3840, 3930, 4000, 4001, 4599, 4646, 4904, 4928, 5048, 5058, 5108, 5356, 5621, 5663, 5730, 5903, 5905, 5987, 6049, 6386, 6683, 6783, 6945, 7175, 7341, 7514, 8086, 8315, 8658, 8888, 8904, 9123, 9189, 9330, 9538, 9551, 9589, 9631, 9688, 980…	Thymus (N)
GO:0005764	CC	e	lysosome	173/9025	275/19370	3.24916e-06	7	173	0.000114136	20, 53, 287, 288, 410, 427, 445, 811, 823, 824, 847, 912, 987, 1075, 1118, 1200, 1201, 1213, 1486, 1508, 1509, 1512, 1513, 1514, 1515, 1519, 1520, 1522, 1777, 1783, 1992, 2475, 2517, 2548, 2581, 2629, 2670, 2697, 3055, 3112, 3122, 3257, 3312, 3423, 3454, 3553, 3784, 3916, 3920, 4077, 4125, 4126, 4353, 4644, 4668, 4669, 4758, 4864, 4952, 5305, 5445, 5538, 5641, 5660, 5873, 6609, 6622, 6642, 6643, …	Thymus (N)
GO:0005769	CC	e	early endosome	178/9025	268/19370	3.26507e-06	8	178	0.000114136	208, 287, 302, 323, 344, 348, 351, 388, 920, 933, 1182, 1183, 1184, 1201, 1730, 1992, 2064, 2532, 2697, 2889, 3064, 3135, 3146, 3329, 3482, 3784, 4035, 4057, 4241, 4430, 4642, 4644, 4771, 4924, 4952, 5119, 5245, 5594, 5595, 5604, 5605, 5770, 5868, 5869, 5878, 5906, 5909, 5987, 6477, 6478, 6614, 6653, 7018, 7037, 7098, 7251, 7405, 7412, 7803, 7852, 8073, 8263, 8291, 8301, 8411, 8639, 8724, 8934, 9…	Thymus (N)
GO:0010008	CC	e	endosome membrane	153/9025	227/19370	3.27996e-06	6	153	0.000114136	20, 388, 392, 527, 533, 535, 537, 912, 967, 1182, 1183, 1184, 1185, 1509, 1956, 2064, 2217, 2322, 3111, 3112, 3113, 3115, 3117, 3118, 3119, 3120, 3482, 3656, 3665, 3688, 3916, 4360, 4430, 4615, 4689, 5868, 5906, 6233, 6293, 6642, 6643, 6653, 6885, 7018, 7037, 7098, 7251, 7311, 7314, 7316, 7317, 7323, 7879, 8029, 8649, 8678, 8724, 8737, 8906, 8943, 9114, 9375, 9445, 9525, 9559, 9743, 9779, 9781, 9…	Thymus (N)
GO:0001650	CC	e	fibrillar center	95/9025	140/19370	3.34583e-06	2	95	0.000114136	31, 1022, 1316, 1601, 1663, 1736, 1936, 2091, 3169, 4092, 4298, 4781, 4782, 4794, 4841, 5049, 5195, 5356, 5435, 5783, 5987, 6239, 6598, 6629, 6875, 7013, 7150, 7296, 7334, 7343, 7430, 8204, 8284, 8446, 8467, 8480, 8615, 8731, 9013, 9020, 9221, 9682, 9730, 9743, 9825, 9875, 9879, 9891, 10421, 10528, 10537, 10557, 10892, 11262, 22858, 23034, 23160, 23411, 23607, 26064, 26091, 26747, 27125, 27244, 2…	Thymus (N)
GO:0016604	CC	e	nuclear body	228/9025	321/19370	3.34936e-06	2	228	0.000114136	25, 81, 118, 142, 326, 405, 408, 463, 546, 672, 1026, 1059, 1060, 1196, 1387, 1478, 1616, 1659, 1660, 1856, 1894, 1939, 1998, 2000, 2022, 2035, 2138, 2177, 2303, 2313, 2672, 2872, 2959, 3091, 3096, 3508, 3619, 3796, 3899, 4000, 4077, 4193, 4288, 4641, 4722, 4733, 4772, 4796, 4810, 4928, 5111, 5205, 5427, 5514, 5586, 5695, 6045, 6047, 6102, 6118, 6185, 6239, 6304, 6305, 6497, 6606, 6607, 6618, 661…	Thymus (N)
GO:0005765	CC	e	lysosomal membrane	212/9025	330/19370	3.43901e-06	7	212	0.000114136	20, 21, 53, 162, 164, 215, 302, 309, 373, 408, 523, 526, 527, 528, 529, 533, 535, 912, 967, 972, 1173, 1182, 1183, 1184, 1185, 1186, 1201, 1291, 1509, 1601, 1803, 1889, 2475, 2548, 2629, 2647, 2767, 2770, 2773, 2776, 2782, 2783, 2822, 3108, 3109, 3111, 3112, 3113, 3115, 3117, 3118, 3119, 3120, 3122, 3123, 3125, 3126, 3127, 3134, 3312, 3326, 3799, 3916, 3920, 4012, 4035, 4067, 4074, 4646, 4647, 47…	Thymus (N)
GO:0031410	CC	e	cytoplasmic vesicle	186/9025	291/19370	3.45078e-06	6	186	0.000114136	20, 24, 119, 161, 307, 313, 388, 397, 408, 472, 528, 550, 636, 667, 695, 857, 858, 1173, 1182, 1186, 1211, 1522, 1824, 1856, 1994, 2098, 2260, 2263, 2319, 2633, 2634, 2635, 2643, 3257, 3267, 3736, 3831, 3964, 4121, 4642, 4646, 4653, 4943, 4987, 5147, 5159, 5170, 5705, 5872, 5879, 5880, 5881, 6102, 6317, 6334, 6507, 6647, 6683, 6737, 6844, 7018, 7037, 7456, 7805, 7852, 8291, 8312, 8530, 8651, 8692…	Thymus (N)
GO:0005925	CC	e	focal adhesion	315/9025	418/19370	3.69984e-06	5	315	0.000120108	60, 70, 71, 81, 87, 88, 89, 102, 118, 247, 301, 308, 309, 375, 382, 388, 402, 527, 567, 667, 682, 726, 811, 823, 824, 847, 857, 858, 867, 928, 960, 966, 976, 1000, 1072, 1213, 1264, 1265, 1266, 1465, 1495, 1499, 1535, 1601, 1785, 1803, 1948, 1956, 2017, 2022, 2037, 2185, 2195, 2261, 2274, 2314, 2316, 2317, 2318, 2319, 2580, 2665, 2697, 2768, 2783, 2886, 2923, 2934, 3055, 3190, 3303, 3304, 3309, 3…	Thymus (N)
GO:0005694	CC	e	chromosome	127/9025	198/19370	3.8049e-06	5	127	0.000121272	545, 641, 672, 1059, 1062, 1104, 2033, 2091, 2271, 2332, 2959, 4033, 4288, 4292, 4300, 4691, 4926, 5058, 5510, 5810, 5885, 5930, 5934, 5965, 6838, 6871, 7486, 7543, 7753, 7874, 8237, 8243, 8726, 8815, 8886, 8888, 8899, 9055, 9126, 9149, 9188, 9319, 9400, 9656, 9790, 9869, 9904, 9933, 10199, 10274, 10362, 10436, 10459, 10635, 10735, 10771, 11073, 11103, 11137, 11143, 22893, 22933, 23029, 23047, 23…	Thymus (N)
GO:0016607	CC	e	nuclear speck	311/9025	411/19370	3.92834e-06	3	311	0.000122971	190, 322, 328, 367, 535, 580, 665, 988, 997, 1196, 1198, 1408, 1432, 1452, 1609, 1647, 1665, 1793, 1859, 2034, 2736, 2908, 2961, 2966, 2968, 3014, 3091, 3192, 3303, 3304, 3428, 3550, 3603, 3636, 3835, 3984, 4000, 4116, 4208, 4223, 4301, 4303, 4338, 4488, 4841, 4869, 4929, 4968, 5073, 5093, 5300, 5356, 5411, 5433, 5501, 5511, 5546, 5562, 5566, 5894, 5930, 5936, 6046, 6239, 6421, 6426, 6427, 6428, …	Thymus (N)
GO:0005874	CC	e	microtubule	198/9025	297/19370	4.28524e-06	6	198	0.00013179	324, 393, 547, 908, 1062, 1155, 1639, 1739, 1759, 1769, 1778, 1780, 1781, 1783, 1785, 1808, 2009, 2010, 2288, 2622, 2801, 2931, 3619, 3796, 3797, 3798, 3799, 3800, 3831, 3832, 3835, 3925, 4130, 4131, 4133, 4134, 4281, 4296, 4599, 4600, 4920, 4957, 4976, 5116, 5423, 5605, 6249, 6546, 6645, 6683, 6786, 6902, 6903, 6904, 6950, 7074, 7203, 7277, 7278, 7280, 7283, 7756, 7846, 8514, 8632, 8661, 8701, 8…	Thymus (N)
GO:0035327	CC	e	transcriptionally active chromatin	22/9025	24/19370	4.52201e-06	3	22	0.000136674	3006, 5394, 6830, 8178, 9646, 9652, 11168, 11240, 23379, 27043, 27125, 51010, 54512, 54623, 54828, 55904, 79664, 80349, 83740, 84524, 474381, 474382	Thymus (N)
GO:0048471	CC	e	perinuclear region of cytoplasm	451/9025	708/19370	4.71787e-06	2	451	0.000138395	19, 25, 43, 81, 164, 199, 215, 240, 267, 302, 307, 309, 320, 322, 324, 328, 351, 375, 377, 381, 392, 488, 535, 538, 547, 602, 636, 663, 695, 701, 762, 811, 827, 857, 858, 867, 988, 999, 1019, 1022, 1026, 1033, 1063, 1116, 1191, 1192, 1267, 1453, 1490, 1493, 1499, 1508, 1540, 1656, 1739, 1780, 1785, 1796, 1822, 1889, 1956, 1974, 1977, 2009, 2040, 2044, 2064, 2181, 2185, 2186, 2195, 2288, 2316, 231…	Thymus (N)
GO:0005856	CC	e	cytoskeleton	240/9025	400/19370	4.73685e-06	5	240	0.000138395	60, 71, 88, 118, 119, 120, 230, 247, 287, 388, 396, 397, 636, 800, 829, 832, 841, 889, 1191, 1207, 1264, 1265, 1266, 1378, 1609, 1627, 1718, 1756, 1794, 1859, 1861, 2017, 2035, 2037, 2040, 2185, 2268, 2318, 2734, 3092, 3094, 3315, 3635, 3636, 3716, 3717, 3718, 3728, 3848, 3868, 3984, 4035, 4139, 4478, 4643, 4660, 4744, 4771, 4867, 5034, 5147, 5493, 5501, 5521, 5594, 5595, 5747, 5774, 5783, 5784, …	Thymus (N)
GO:0005813	CC	e	centrosome	356/9025	528/19370	4.91435e-06	3	356	0.000141227	324, 328, 402, 472, 582, 585, 598, 636, 675, 801, 805, 808, 891, 898, 899, 983, 994, 996, 1017, 1021, 1063, 1069, 1070, 1075, 1107, 1108, 1111, 1400, 1452, 1453, 1499, 1540, 1639, 1654, 1660, 1663, 1778, 1781, 1783, 1785, 2140, 2648, 2733, 2770, 2771, 2773, 2932, 3014, 3099, 3161, 3176, 3192, 3297, 3303, 3304, 3397, 3796, 3985, 4082, 4089, 4092, 4117, 4172, 4190, 4218, 4236, 4296, 4659, 4692, 478…	Thymus (N)
GO:0032991	CC	e	protein-containing complex	441/9025	640/19370	5.06941e-06	1	441	0.000143333	25, 59, 60, 81, 86, 142, 158, 196, 207, 208, 213, 267, 301, 322, 330, 367, 375, 476, 488, 493, 596, 602, 613, 641, 672, 675, 718, 746, 790, 801, 805, 808, 821, 834, 837, 841, 842, 847, 857, 858, 914, 928, 972, 1026, 1104, 1108, 1111, 1191, 1213, 1291, 1292, 1311, 1353, 1365, 1373, 1399, 1499, 1642, 1660, 1676, 1756, 1785, 1807, 1956, 2035, 2073, 2237, 2288, 2309, 2533, 2547, 2643, 2644, 2664, 275…	Thymus (N)
GO:0001725	CC	e	stress fiber	52/9025	70/19370	5.45832e-06	4	52	0.00015188	58, 87, 989, 1265, 1535, 2317, 3611, 3936, 3983, 4026, 4486, 4624, 4625, 4627, 4628, 4638, 4919, 5239, 5590, 5747, 5829, 6624, 7168, 7170, 7171, 7205, 7791, 8572, 9124, 9260, 9531, 10398, 10611, 10627, 10801, 10979, 11346, 22885, 22998, 23002, 23022, 23094, 29109, 51164, 51474, 55752, 64236, 79778, 79784, 103910, 171024, 246176	Thymus (N)
GO:0005802	CC	e	trans-Golgi network	116/9025	181/19370	5.8461e-06	4	116	0.000160128	102, 375, 400, 538, 636, 762, 999, 1201, 1212, 1785, 2316, 2526, 2629, 2650, 2800, 2803, 3482, 4074, 4924, 4952, 5007, 5205, 5286, 5587, 5872, 5879, 6311, 6653, 6844, 6845, 7045, 8218, 8613, 8678, 8729, 8766, 8934, 8985, 9159, 9179, 9581, 9648, 9980, 10079, 10133, 10139, 10396, 10564, 10565, 10618, 10717, 10890, 10981, 23011, 23033, 23062, 23122, 23163, 23200, 23208, 23250, 23258, 23621, 23682, 2…	Thymus (N)
GO:0005789	CC	e	endoplasmic reticulum membrane	543/9025	972/19370	6.00515e-06	4	543	0.000161454	19, 215, 241, 267, 310, 372, 444, 487, 488, 489, 537, 581, 596, 662, 667, 682, 811, 813, 821, 837, 857, 912, 920, 966, 983, 1183, 1314, 1315, 1388, 1535, 1536, 1545, 1555, 1557, 1558, 1559, 1562, 1571, 1573, 1580, 1592, 1595, 1603, 1650, 1717, 1718, 1727, 1739, 1798, 1956, 1984, 2052, 2055, 2081, 2131, 2132, 2137, 2180, 2181, 2182, 2222, 2326, 2329, 2475, 2531, 2590, 2677, 2697, 2773, 3105, 3140,…	Thymus (N)
GO:0043231	CC	e	intracellular membrane-bounded organelle	490/9025	844/19370	6.07869e-06	4	490	0.000161454	19, 20, 21, 24, 102, 162, 164, 190, 208, 219, 313, 472, 490, 491, 492, 493, 523, 526, 535, 602, 624, 646, 662, 663, 673, 682, 688, 699, 706, 738, 847, 861, 864, 958, 967, 1050, 1075, 1111, 1175, 1176, 1182, 1185, 1186, 1191, 1212, 1312, 1315, 1316, 1495, 1511, 1512, 1513, 1514, 1520, 1545, 1555, 1557, 1558, 1559, 1562, 1571, 1573, 1601, 1650, 1670, 1730, 1798, 1819, 1829, 1861, 2017, 2060, 2117, …	Thymus (N)
GO:0032587	CC	e	ruffle membrane	69/9025	99/19370	6.29785e-06	5	69	0.00016477	199, 208, 324, 378, 1072, 1182, 1729, 1785, 1915, 1956, 2268, 3678, 3685, 3688, 3936, 4641, 4646, 4771, 4830, 5058, 5141, 5335, 5336, 5341, 5662, 5756, 5879, 6188, 6714, 6792, 6868, 7074, 7094, 7168, 7430, 8394, 8844, 9107, 9181, 9847, 10044, 10235, 10347, 10395, 10519, 11252, 23122, 23189, 23362, 23396, 23499, 23526, 23550, 23586, 24138, 26751, 50649, 51177, 51763, 55198, 55612, 57608, 59338, 66…	Thymus (N)
GO:0045335	CC	e	phagocytic vesicle	48/9025	64/19370	6.47182e-06	8	48	0.00016477	19, 71, 311, 752, 948, 1182, 1520, 1991, 2317, 2475, 2923, 3685, 3693, 3799, 4218, 4641, 5868, 5906, 6504, 6812, 6814, 6845, 7405, 7431, 7454, 7791, 7879, 8678, 8766, 9230, 9830, 10981, 11031, 11151, 23208, 23380, 23580, 23673, 23682, 25921, 51762, 55647, 57403, 112936, 122618, 219972, 252983, 338382	Thymus (N)
GO:0017053	CC	e	transcription repressor complex	42/9025	54/19370	6.53096e-06	3	42	0.00016477	595, 1487, 1488, 1991, 2672, 2874, 3065, 3068, 3146, 3516, 3642, 5926, 5932, 5971, 5978, 6497, 6667, 6670, 6907, 7464, 7529, 7704, 8841, 9611, 9612, 9759, 10438, 10443, 23013, 23186, 23468, 25942, 51132, 55122, 55635, 56980, 57649, 57708, 59348, 79718, 195814, 286826	Thymus (N)
GO:0005730	CC	e	nucleolus	596/9025	823/19370	6.57952e-06	5	596	0.00016477	25, 37, 103, 104, 142, 328, 402, 439, 472, 604, 641, 646, 708, 738, 822, 863, 864, 894, 1019, 1026, 1050, 1070, 1107, 1316, 1352, 1373, 1476, 1616, 1655, 1656, 1660, 1663, 1665, 1730, 1736, 1915, 2074, 2091, 2120, 2130, 2177, 2189, 2237, 2246, 2299, 2316, 2332, 2483, 2547, 2733, 2736, 2802, 2885, 2975, 3110, 3148, 3162, 3275, 3312, 3313, 3337, 3421, 3428, 3516, 3608, 3609, 3669, 3691, 3692, 3708,…	Thymus (N)
GO:0005794	CC	e	Golgi apparatus	578/9025	985/19370	6.87413e-06	5	578	0.000167366	19, 43, 48, 102, 109, 162, 164, 213, 267, 288, 320, 323, 324, 348, 351, 378, 381, 382, 393, 400, 402, 476, 478, 535, 538, 545, 567, 604, 624, 636, 684, 688, 738, 762, 811, 813, 824, 847, 857, 858, 867, 919, 948, 955, 960, 987, 1075, 1176, 1182, 1183, 1184, 1191, 1200, 1201, 1315, 1363, 1388, 1453, 1471, 1493, 1514, 1523, 1535, 1536, 1622, 1739, 1759, 1785, 2017, 2131, 2132, 2137, 2181, 2194, 2196…	Thymus (N)
GO:0005783	CC	e	endoplasmic reticulum	607/9025	1037/19370	7.28616e-06	5	607	0.000174968	24, 48, 123, 213, 241, 267, 288, 322, 323, 328, 341, 348, 351, 394, 444, 445, 476, 478, 488, 489, 538, 550, 578, 581, 596, 598, 662, 664, 665, 706, 746, 811, 813, 819, 821, 824, 831, 837, 847, 857, 871, 912, 916, 987, 1116, 1201, 1278, 1382, 1384, 1471, 1522, 1595, 1620, 1650, 1717, 1718, 1727, 1730, 1739, 1774, 1861, 1936, 1937, 1994, 2010, 2040, 2047, 2055, 2081, 2131, 2132, 2137, 2180, 2181, 2…	Thymus (N)
GO:0005912	CC	e	adherens junction	104/9025	162/19370	7.798e-06	5	104	0.000184204	60, 102, 118, 247, 301, 302, 324, 659, 999, 1000, 1001, 1003, 1266, 1495, 1496, 1499, 1500, 1656, 1948, 1982, 2196, 2319, 3728, 3875, 4067, 4092, 4301, 4627, 4643, 4771, 4851, 4867, 5021, 5239, 5317, 5318, 5499, 5796, 5797, 5817, 5818, 5962, 6282, 6386, 6904, 7082, 7094, 7414, 7791, 8502, 8572, 8613, 8642, 8773, 9124, 9231, 9260, 9265, 9266, 9267, 9414, 10152, 10211, 10298, 10397, 10458, 10611, 1…	Thymus (N)
GO:0000775	CC	e	chromosome, centromeric region	44/9025	58/19370	7.88095e-06	3	44	0.000184204	1059, 1062, 1063, 1616, 1788, 2332, 3070, 3619, 5515, 5516, 5518, 5525, 5527, 5885, 6795, 7153, 7405, 8243, 9126, 10051, 10274, 10403, 10664, 10734, 10735, 11004, 11143, 11335, 11339, 23047, 23063, 23137, 23244, 25983, 54069, 55143, 55320, 55355, 79075, 79677, 80152, 83540, 91687, 151246	Thymus (N)
GO:0000932	CC	e	P-body	65/9025	93/19370	8.48756e-06	7	65	0.000190753	677, 1656, 1977, 4076, 4343, 4848, 4849, 5433, 5436, 5683, 5685, 5687, 5701, 5702, 5976, 6737, 7150, 7538, 7812, 8878, 9125, 9337, 9582, 9698, 9710, 9924, 10456, 11030, 23019, 23034, 23112, 23345, 23644, 26065, 26523, 27161, 27350, 28960, 29883, 51441, 53339, 54464, 54542, 54915, 55095, 55643, 55802, 55833, 60489, 80149, 80153, 84206, 84962, 85363, 129563, 140564, 164668, 192669, 196513, 200315, …	Thymus (N)
GO:0005739	CC	e	mitochondrion	689/9025	1300/19370	9.15935e-06	5	689	0.000203245	16, 18, 25, 32, 37, 48, 50, 128, 142, 159, 204, 207, 211, 212, 219, 287, 292, 293, 309, 328, 369, 402, 487, 498, 501, 506, 509, 513, 515, 516, 539, 572, 578, 581, 586, 593, 596, 598, 664, 665, 670, 682, 706, 708, 740, 788, 823, 834, 835, 837, 841, 842, 847, 983, 1152, 1191, 1192, 1236, 1327, 1337, 1340, 1345, 1346, 1350, 1351, 1352, 1353, 1355, 1374, 1375, 1384, 1407, 1408, 1431, 1432, 1545, 1593…	Thymus (N)
GO:0070062	CC	e	extracellular exosome	1319/9025	2095/19370	9.36556e-06	6	1319	0.000205223	2, 16, 26, 47, 48, 53, 58, 59, 60, 70, 71, 72, 81, 87, 88, 89, 95, 102, 107, 128, 143, 159, 165, 191, 204, 210, 213, 216, 217, 220, 226, 229, 230, 247, 301, 302, 307, 308, 309, 310, 311, 327, 334, 348, 351, 358, 375, 377, 378, 381, 382, 388, 392, 396, 397, 410, 427, 435, 439, 445, 471, 476, 481, 483, 490, 491, 498, 501, 506, 523, 525, 526, 527, 528, 529, 535, 537, 550, 567, 581, 613, 633, 644, 67…	Thymus (N)
GO:0016020	CC	e	membrane	1512/9025	2116/19370	1.02311e-05	2	1512	0.000218721	16, 20, 23, 24, 29, 43, 47, 51, 53, 60, 70, 71, 102, 103, 108, 109, 112, 114, 120, 135, 142, 143, 156, 160, 163, 164, 190, 215, 226, 241, 246, 247, 267, 292, 293, 302, 308, 309, 310, 311, 323, 334, 348, 372, 378, 382, 396, 397, 471, 476, 477, 478, 481, 488, 490, 493, 498, 506, 509, 515, 538, 550, 567, 573, 581, 583, 590, 596, 613, 636, 667, 671, 682, 684, 699, 708, 738, 752, 762, 790, 805, 811, 8…	Thymus (N)
GO:0033290	CC	e	eukaryotic 48S preinitiation complex	15/9025	15/19370	1.05211e-05	4	15	0.000219566	1965, 3646, 8661, 8662, 8663, 8664, 8665, 8666, 8667, 8668, 8669, 10480, 27335, 51386, 728689	Thymus (N)
GO:0005852	CC	e	eukaryotic translation initiation factor 3 complex	15/9025	15/19370	1.05211e-05	2	15	0.000219566	3646, 8661, 8662, 8663, 8664, 8665, 8666, 8667, 8668, 8669, 10480, 10987, 27335, 51386, 728689	Thymus (N)
GO:0031463	CC	e	Cul3-RING ubiquitin ligase complex	30/9025	36/19370	1.1994e-05	6	30	0.000244482	7126, 8216, 8405, 8452, 8507, 9817, 9903, 9978, 10016, 11275, 23053, 23510, 26249, 27252, 54442, 54800, 55958, 55975, 57542, 57563, 59349, 64410, 83892, 84078, 84861, 89890, 90293, 253980, 339745, 553115	Thymus (N)
GO:0005654	CC	e	nucleoplasm	2611/9025	3803/19370	1.23908e-05	2	2611	0.000249667	23, 25, 37, 47, 60, 86, 103, 104, 118, 124, 125, 132, 142, 190, 196, 207, 208, 211, 219, 240, 301, 311, 322, 324, 328, 330, 331, 360, 367, 402, 405, 408, 439, 463, 466, 472, 490, 515, 523, 545, 546, 580, 595, 596, 602, 604, 607, 641, 646, 659, 664, 667, 672, 675, 688, 694, 699, 790, 801, 816, 817, 818, 822, 836, 839, 840, 841, 860, 861, 863, 864, 865, 868, 891, 894, 896, 898, 900, 902, 904, 931, …	Thymus (N)
GO:0072686	CC	e	mitotic spindle	77/9025	115/19370	1.27358e-05	6	77	0.000253702	822, 983, 996, 1213, 1639, 1729, 1894, 2009, 2035, 2648, 2801, 3192, 3832, 3835, 3985, 4085, 4117, 4134, 4926, 5311, 5594, 5778, 5905, 6188, 6569, 6907, 7029, 7175, 8086, 8379, 8452, 8502, 8517, 8556, 8841, 8881, 9611, 9657, 9859, 10460, 10615, 10726, 22933, 22974, 23035, 23063, 23122, 23332, 23636, 24139, 26065, 27436, 29127, 49856, 51199, 51203, 51335, 51637, 55262, 55689, 57520, 79101, 79441, …	Thymus (N)
GO:0005634	CC	e	nucleus	3375/9025	5336/19370	1.34239e-05	5	3375	0.000259627	25, 32, 43, 60, 71, 81, 86, 102, 103, 104, 107, 118, 123, 132, 142, 143, 165, 166, 178, 190, 191, 196, 199, 207, 208, 210, 213, 226, 247, 267, 292, 293, 301, 302, 307, 310, 320, 322, 323, 324, 326, 328, 329, 330, 331, 334, 348, 358, 367, 373, 388, 396, 402, 405, 408, 427, 429, 445, 463, 466, 472, 473, 501, 506, 515, 538, 539, 545, 546, 573, 579, 580, 581, 585, 595, 596, 602, 604, 641, 646, 664, 6…	Thymus (N)
GO:0005737	CC	e	cytoplasm	2780/9025	4648/19370	1.35136e-05	2	2780	0.000259627	16, 25, 48, 59, 60, 70, 72, 81, 87, 101, 102, 103, 104, 107, 108, 109, 118, 143, 156, 159, 164, 165, 178, 190, 196, 199, 204, 207, 213, 215, 216, 220, 301, 302, 307, 308, 309, 310, 311, 320, 321, 322, 323, 324, 326, 328, 329, 330, 331, 348, 351, 358, 360, 367, 373, 375, 377, 378, 381, 382, 392, 393, 394, 397, 400, 402, 405, 407, 408, 435, 439, 445, 463, 472, 477, 491, 525, 573, 580, 581, 595, 596…	Thymus (N)
GO:0005829	CC	e	cytosol	3525/9025	5286/19370	1.36256e-05	2	3525	0.000259627	9, 14, 16, 23, 25, 27, 29, 31, 32, 47, 48, 50, 51, 58, 59, 60, 70, 71, 72, 81, 87, 88, 89, 95, 104, 118, 119, 120, 123, 124, 125, 128, 132, 141, 143, 156, 158, 159, 160, 161, 162, 163, 164, 178, 191, 196, 199, 207, 208, 210, 211, 215, 216, 219, 220, 225, 226, 229, 230, 240, 241, 246, 247, 262, 267, 270, 271, 272, 287, 288, 301, 302, 308, 311, 320, 324, 327, 329, 330, 331, 351, 367, 369, 372, 375,…	Thymus (N)
GO:0005938	CC	e	cell cortex	96/9025	149/19370	1.49813e-05	3	96	0.000282389	120, 208, 302, 382, 388, 667, 752, 857, 1455, 1490, 1499, 1639, 1778, 1894, 2017, 2185, 2241, 2246, 2263, 2317, 2571, 3709, 3918, 4082, 4289, 4628, 4642, 4646, 4647, 4650, 4651, 4691, 4734, 4735, 4739, 4926, 5048, 5587, 5663, 5664, 5747, 5829, 5879, 5880, 5881, 6622, 6624, 6764, 7186, 7248, 8605, 8874, 9322, 9478, 9590, 9595, 9743, 9847, 9886, 10129, 10398, 10456, 10539, 10755, 10979, 11214, 2283…	Thymus (N)
GO:0005911	CC	e	cell-cell junction	113/9025	180/19370	1.60791e-05	4	113	0.000299858	60, 71, 87, 120, 207, 351, 360, 889, 914, 916, 963, 1000, 1003, 1265, 1308, 1364, 1365, 1445, 1495, 1499, 1500, 1739, 1824, 1825, 1829, 1830, 1894, 2195, 2264, 2316, 2549, 2885, 3611, 3678, 3702, 3728, 3856, 3937, 3987, 4301, 4620, 4690, 4867, 5058, 5062, 5295, 5311, 5318, 5335, 5411, 5580, 5587, 5590, 5605, 5754, 5756, 5777, 5796, 5797, 5829, 5908, 6624, 6868, 7074, 7409, 7414, 7454, 7535, 8476,…	Thymus (N)
GO:0005776	CC	e	autophagosome	50/9025	69/19370	1.62593e-05	6	50	0.000300027	141, 550, 1201, 3064, 3312, 4077, 4943, 5305, 6737, 8678, 8878, 9342, 9474, 9779, 10133, 10241, 11337, 11345, 23001, 23232, 23710, 29058, 29978, 29979, 29982, 30849, 53349, 53917, 55054, 55626, 55823, 56893, 57533, 57617, 57655, 58476, 64601, 65082, 79065, 79443, 79735, 79837, 81631, 84557, 94241, 148022, 225689, 340061, 643246, 100287171	Thymus (N)
GO:0019005	CC	e	SCF ubiquitin ligase complex	44/9025	59/19370	1.81211e-05	6	44	0.000330899	899, 1163, 1164, 6500, 6502, 8065, 8453, 8454, 8945, 9978, 23291, 25793, 26224, 26232, 26233, 26234, 26235, 26259, 26260, 26268, 26270, 26272, 27101, 54461, 54620, 54850, 55031, 64839, 79176, 79791, 80028, 80176, 81545, 84727, 84893, 84961, 90864, 92369, 92703, 93611, 114907, 144699, 254170, 342897	Thymus (N)
GO:0016581	CC	e	NuRD complex	14/9025	14/19370	2.25999e-05	6	14	0.000408428	1107, 1108, 1457, 3065, 3066, 5928, 5931, 9112, 9219, 26038, 53615, 54815, 57459, 57504	Thymus (N)
GO:0015030	CC	e	Cajal body	40/9025	53/19370	2.33567e-05	3	40	0.000417799	1017, 2091, 2332, 2483, 3181, 3669, 4863, 6606, 6607, 6631, 7307, 7514, 8178, 8882, 9092, 9128, 9221, 9343, 9733, 9879, 10208, 10285, 10346, 11325, 11339, 23379, 23524, 25820, 25888, 26121, 50628, 51602, 51808, 55341, 79607, 79664, 84524, 85403, 90806, 345630	Thymus (N)
GO:0035861	CC	e	site of double-strand break	52/9025	73/19370	2.77542e-05	3	52	0.000491445	142, 1386, 1642, 3014, 4000, 4361, 4683, 5252, 5429, 5888, 5932, 6118, 6119, 6419, 7157, 7158, 7415, 7454, 8914, 10039, 10092, 10093, 10094, 10096, 10097, 10109, 10111, 10459, 10552, 11284, 23137, 23347, 23376, 25900, 25939, 27339, 50485, 51341, 51547, 55100, 55159, 55183, 55693, 55719, 56916, 65123, 79677, 115004, 149840, 165918, 254225, 286257	Thymus (N)
GO:0002102	CC	e	podosome	24/9025	28/19370	2.81169e-05	5	24	0.000492888	101, 2017, 2934, 3190, 3936, 5782, 6624, 6714, 6840, 7082, 7171, 7412, 7414, 7984, 9404, 9644, 9948, 23022, 28988, 50807, 51411, 83706, 85477, 285590	Thymus (N)
GO:0005770	CC	e	late endosome	89/9025	138/19370	3.30989e-05	8	89	0.00057448	21, 375, 538, 1182, 1201, 1318, 1520, 1783, 3064, 3312, 3454, 3482, 3784, 3916, 3920, 4074, 4077, 4534, 4644, 5289, 5594, 5595, 5604, 5605, 5641, 5660, 5873, 5906, 6614, 6714, 7018, 7251, 7405, 7852, 7879, 8218, 8291, 8530, 8878, 9528, 9693, 9711, 10312, 23245, 23274, 23339, 23392, 23461, 23621, 25849, 26276, 27072, 27183, 28956, 29058, 30849, 51009, 51150, 51652, 51699, 55737, 55745, 55823, 5723…	Thymus (N)
GO:0008023	CC	e	transcription elongation factor complex	19/9025	21/19370	3.42142e-05	3	19	0.000588015	1025, 2074, 4298, 4299, 4300, 6830, 6919, 8178, 8458, 22936, 23379, 26610, 26747, 27125, 55250, 79664, 84337, 84524, 85403	Thymus (N)
GO:0005675	CC	e	transcription factor TFIIH holo complex	13/9025	13/19370	4.85426e-05	8	13	0.000826166	902, 1022, 2068, 2071, 2965, 2966, 2967, 2968, 4331, 64210, 404672, 728340, 730394	Thymus (N)
GO:0090734	CC	e	site of DNA damage	23/9025	27/19370	5.13227e-05	2	23	0.000865084	142, 2074, 3014, 4824, 6117, 6924, 7508, 7520, 8065, 10038, 11143, 11335, 23468, 51426, 54936, 54969, 55159, 55218, 56893, 79968, 83666, 91607, 221443	Thymus (N)
GO:0012507	CC	e	ER to Golgi transport vesicle membrane	40/9025	54/19370	5.23906e-05	7	40	0.000874674	567, 966, 972, 3105, 3106, 3107, 3113, 3115, 3117, 3118, 3119, 3120, 3122, 3123, 3125, 3126, 3127, 3133, 3134, 3135, 3998, 6396, 6720, 6721, 6811, 8615, 9554, 9570, 9632, 9871, 9919, 10427, 10484, 10802, 10972, 11196, 22872, 22937, 51128, 203547	Thymus (N)
GO:0030426	CC	e	growth cone	86/9025	134/19370	5.45995e-05	3	86	0.000902952	267, 322, 323, 393, 801, 808, 867, 1314, 1400, 1500, 1522, 1627, 1741, 1785, 1809, 1861, 2017, 2185, 2332, 3508, 3676, 3831, 4131, 4644, 4747, 5663, 5664, 5802, 5881, 5923, 6622, 6624, 7248, 8087, 8239, 8826, 8882, 9266, 9513, 9585, 9638, 9860, 10006, 10092, 10236, 10280, 10381, 10409, 10519, 10540, 10642, 11075, 11336, 11344, 22859, 22902, 22933, 23022, 23046, 23064, 23162, 23307, 23405, 25861, …	Thymus (N)
GO:0005768	CC	e	endosome	172/9025	295/19370	5.93231e-05	7	172	0.000971902	19, 20, 301, 302, 351, 382, 408, 476, 477, 529, 624, 682, 857, 999, 1017, 1213, 1535, 1609, 1785, 1889, 1956, 2264, 2319, 2534, 2817, 2885, 3482, 3560, 3561, 3716, 3718, 4043, 4074, 4218, 4642, 5063, 5289, 5298, 5337, 5584, 5585, 5590, 5868, 5869, 5872, 5878, 5987, 6503, 6569, 6609, 6642, 6643, 6653, 6683, 7037, 7046, 7126, 7187, 7251, 7405, 7430, 8291, 8530, 8678, 8766, 9110, 9146, 9230, 9375, 9…	Thymus (N)
GO:0045121	CC	e	membrane raft	143/9025	240/19370	6.55737e-05	4	143	0.00106436	19, 107, 108, 114, 287, 292, 302, 329, 330, 351, 476, 480, 490, 493, 538, 682, 684, 695, 824, 836, 841, 857, 858, 867, 868, 871, 914, 920, 948, 973, 1200, 1201, 1445, 1509, 1613, 1739, 1756, 1803, 1820, 1938, 1956, 2040, 2047, 2185, 2534, 2697, 2770, 2771, 2773, 2817, 3098, 3329, 3383, 3551, 3572, 3635, 3672, 3688, 3717, 3738, 3784, 3845, 3920, 3932, 3945, 4067, 4118, 4641, 4864, 5230, 5359, 5515…	Thymus (N)
GO:0016282	CC	e	eukaryotic 43S preinitiation complex	16/9025	17/19370	7.00412e-05	4	16	0.00112644	3646, 8661, 8662, 8663, 8664, 8665, 8666, 8667, 8668, 8669, 10209, 10480, 27335, 51386, 54505, 728689	Thymus (N)
GO:0005840	CC	e	ribosome	35/9025	46/19370	7.64308e-05	5	35	0.00121803	23, 328, 821, 4690, 5610, 6133, 6138, 6155, 6173, 6188, 6191, 6193, 6201, 6203, 6204, 6205, 6207, 6218, 6222, 6228, 6232, 6238, 6622, 6730, 7536, 9349, 10985, 23521, 27230, 51182, 51187, 54998, 64432, 134218, 200916	Thymus (N)
GO:0045111	CC	e	intermediate filament cytoskeleton	39/9025	53/19370	8.3161e-05	6	39	0.00131334	111, 1198, 1674, 2670, 3851, 3856, 3860, 3872, 4552, 4741, 5204, 5339, 5581, 5586, 6279, 6511, 6595, 7431, 7728, 9100, 9867, 9887, 10694, 10763, 23195, 23224, 23336, 51147, 54828, 55218, 55601, 55968, 79707, 79991, 83693, 90102, 91404, 144501, 146206	Thymus (N)
GO:0005884	CC	e	actin filament	57/9025	84/19370	0.000102784	6	57	0.00157557	58, 60, 70, 71, 87, 88, 89, 199, 301, 1613, 1627, 2011, 2017, 2316, 2534, 3055, 3059, 3936, 4430, 4644, 4646, 4650, 5058, 5357, 5358, 5756, 5879, 5880, 6714, 7168, 7169, 7170, 7171, 7248, 7430, 7454, 7456, 7525, 8522, 8826, 9050, 9051, 9817, 10297, 11151, 11344, 23022, 23242, 25861, 28988, 57617, 57731, 126353, 147179, 154796, 246176, 345651	Thymus (N)
GO:0000439	CC	e	transcription factor TFIIH core complex	9025-12-01	12/19370	0.000104259	4	12	0.00157557	902, 1022, 2068, 2071, 2965, 2966, 2967, 2968, 4331, 404672, 728340, 730394	Thymus (N)
GO:0071564	CC	e	npBAF complex	9025-12-01	12/19370	0.000104259	5	12	0.00157557	86, 6595, 6597, 6598, 6599, 6601, 6602, 6604, 6605, 6760, 8289, 55274	Thymus (N)
GO:0030904	CC	e	retromer complex	9025-12-01	12/19370	0.000104259	3	12	0.00157557	6642, 6643, 8724, 9559, 9779, 27131, 29934, 51699, 55667, 55737, 58533, 112936	Thymus (N)
GO:0005777	CC	e	peroxisome	69/9025	105/19370	0.000109572	6	69	0.00164171	26, 51, 215, 225, 847, 1384, 1891, 1962, 2053, 3295, 3416, 3417, 3418, 3422, 4358, 4644, 4843, 5189, 5190, 5193, 5194, 5195, 5289, 5824, 5825, 5826, 5830, 6342, 6647, 7086, 7431, 8309, 8310, 8443, 8504, 8540, 8729, 9409, 9665, 10059, 10455, 10901, 11067, 11145, 11264, 23078, 23334, 25824, 26061, 50640, 51015, 51179, 54677, 54996, 55670, 55711, 55825, 79594, 83594, 83752, 84188, 84263, 92960, 1229…	Thymus (N)
GO:0035578	CC	e	azurophil granule lumen	61/9025	91/19370	0.000122767	7	61	0.00182382	47, 302, 410, 671, 718, 1075, 1511, 1667, 1668, 1727, 1778, 1991, 2171, 2512, 2517, 2588, 2665, 2760, 2990, 3074, 3614, 4125, 4332, 4353, 5036, 5580, 5594, 5611, 5657, 5707, 5834, 6317, 6386, 7415, 9798, 10097, 10383, 10487, 10493, 10576, 10577, 10694, 11240, 23197, 23526, 25801, 29108, 29952, 51816, 54472, 55313, 55860, 58485, 80142, 81567, 93100, 114790, 201294, 203068, 387263, 728358	Thymus (N)
GO:0005793	CC	e	endoplasmic reticulum-Golgi intermediate compartment	53/9025	77/19370	0.000125551	5	53	0.00184951	762, 871, 1315, 2055, 2335, 2706, 2804, 3146, 3309, 3633, 3998, 4043, 4121, 4924, 5034, 5771, 6399, 6836, 8729, 9107, 9262, 9321, 9554, 9798, 10130, 10597, 10897, 10945, 10960, 10972, 11079, 11196, 11261, 22820, 23071, 23392, 23405, 23423, 26958, 51014, 51112, 54732, 55757, 56005, 56886, 57222, 57410, 64398, 81562, 84317, 222068, 353376, 399687	Thymus (N)
GO:0035371	CC	e	microtubule plus-end	19/9025	22/19370	0.000153034	3	19	0.00223558	667, 1639, 4926, 6249, 7461, 9793, 10615, 10982, 11004, 22919, 22924, 23332, 25999, 55755, 57606, 57701, 79745, 146909, 246176	Thymus (N)
GO:0071339	CC	e	MLL1 complex	23/9025	28/19370	0.000178399	7	23	0.00258457	3054, 4297, 5929, 6045, 6872, 6879, 6880, 8607, 10445, 10856, 11091, 23269, 26121, 26168, 27043, 29915, 54881, 57680, 81887, 84148, 124944, 125476, 284058	Thymus (N)
GO:1904115	CC	e	axon cytoplasm	44/9025	63/19370	0.000211794	6	44	0.00301849	547, 667, 1176, 1740, 1778, 2647, 3091, 3315, 3798, 3799, 3800, 4130, 4747, 4976, 5048, 5905, 6647, 6683, 6687, 7014, 8943, 9371, 10013, 10239, 10749, 10947, 11127, 22906, 23011, 23095, 23162, 23287, 23291, 23557, 26258, 26985, 55207, 55330, 55860, 66008, 79882, 81565, 84062, 388552	Thymus (N)
GO:0000974	CC	e	Prp19 complex	9025-11-01	11/19370	0.000223913	2	11	0.0030907	988, 3312, 5356, 10286, 25949, 27339, 51340, 55696, 56259, 56949, 57461	Thymus (N)
GO:0017101	CC	e	aminoacyl-tRNA synthetase multienzyme complex	9025-11-01	11/19370	0.000223913	2	11	0.0030907	1615, 2058, 3376, 3735, 4141, 5859, 5917, 7965, 9255, 9521, 51520	Thymus (N)
GO:0030877	CC	e	beta-catenin destruction complex	9025-11-01	11/19370	0.000223913	2	11	0.0030907	324, 1452, 1499, 2931, 2932, 6477, 8312, 8313, 10297, 27101, 56998	Thymus (N)
GO:0019774	CC	e	proteasome core complex, beta-subunit complex	9025-11-01	11/19370	0.000223913	2	11	0.0030907	5689, 5690, 5691, 5692, 5693, 5694, 5695, 5696, 5698, 5699, 122706	Thymus (N)
GO:0016514	CC	e	SWI/SNF complex	17/9025	19/19370	0.000239259	5	17	0.00327504	86, 5925, 6595, 6597, 6598, 6599, 6601, 6602, 6603, 6604, 6605, 6760, 8289, 23506, 51412, 57492, 65980	Thymus (N)
GO:0005871	CC	e	kinesin complex	35/9025	48/19370	0.000246354	3	35	0.00332198	547, 3796, 3797, 3798, 3799, 3800, 3831, 3832, 3835, 5048, 7531, 9371, 9585, 9928, 10112, 10749, 11004, 11127, 23046, 23095, 23303, 54820, 55083, 55582, 55605, 56992, 63971, 64837, 81565, 81930, 89953, 124602, 146909, 147700, 374654	Thymus (N)
GO:0030054	CC	e	cell junction	115/9025	192/19370	0.000258028	2	115	0.00345285	899, 999, 1000, 1001, 1003, 1495, 1499, 1739, 1740, 1741, 1801, 1822, 1825, 1829, 1956, 2035, 2037, 2241, 2533, 2697, 2962, 3170, 3664, 3691, 3736, 3936, 4301, 4758, 4774, 4810, 5007, 5025, 5156, 5318, 5590, 5663, 5796, 5872, 5889, 5906, 6248, 6280, 6334, 6714, 7082, 7159, 7161, 7852, 7984, 8448, 8502, 8895, 9231, 9644, 9948, 10135, 10207, 10347, 10409, 10437, 10848, 10979, 11187, 22827, 22902, 2…	Thymus (N)
GO:0008180	CC	e	COP9 signalosome	14/9025	15/19370	0.000273352	3	14	0.00354953	2873, 2885, 5335, 8533, 9318, 9840, 10920, 10980, 10987, 27040, 50813, 51138, 64708, 387357	Thymus (N)
GO:0030008	CC	e	TRAPP complex	14/9025	15/19370	0.000273352	3	14	0.00354953	6399, 7109, 10597, 22878, 27095, 51112, 51399, 51693, 58485, 60684, 79090, 83696, 122553, 126003	Thymus (N)
GO:0030127	CC	e	COPII vesicle coat	14/9025	15/19370	0.000273352	5	14	0.00354953	6396, 9632, 9871, 10016, 10427, 10483, 10484, 10802, 22872, 51014, 51128, 56681, 59349, 553115	Thymus (N)
GO:0071565	CC	e	nBAF complex	14/9025	15/19370	0.000273352	5	14	0.00354953	5977, 6595, 6597, 6598, 6599, 6601, 6602, 6604, 6605, 8110, 8289, 26039, 51412, 57492	Thymus (N)
GO:0016234	CC	e	inclusion body	18/9025	21/19370	0.0002844	3	18	0.00366584	178, 2997, 3064, 3303, 3304, 3326, 5621, 5704, 5705, 5706, 6620, 6622, 8878, 9529, 9817, 10013, 23001, 120892	Thymus (N)
GO:0035097	CC	e	histone methyltransferase complex	20/9025	24/19370	0.000303527	5	20	0.00388382	3054, 3720, 4221, 4297, 5929, 7403, 9070, 9734, 9739, 9757, 10419, 11091, 11108, 23054, 23067, 23468, 29915, 30827, 58508, 80335	Thymus (N)
GO:0005875	CC	e	microtubule associated complex	26/9025	33/19370	0.000308585	2	26	0.00391992	1639, 2009, 2339, 2342, 4130, 4131, 4133, 4134, 4281, 5048, 5829, 6780, 7461, 8682, 9053, 10013, 10048, 10121, 10513, 11337, 23095, 23291, 23637, 24139, 55201, 57698	Thymus (N)
GO:0071007	CC	e	U2-type catalytic step 2 spliceosome	24/9025	30/19370	0.000312839	5	24	0.00394537	988, 1659, 5356, 6627, 6629, 6634, 6635, 6637, 8896, 9343, 9410, 9716, 10286, 10450, 10594, 22938, 23524, 25949, 27339, 51340, 51503, 55696, 56949, 57703	Thymus (N)
GO:0001772	CC	e	immunological synapse	32/9025	43/19370	0.000315389	2	32	0.00394912	396, 490, 916, 923, 951, 963, 1739, 3001, 3122, 3123, 3383, 3932, 3958, 4627, 5573, 5588, 7430, 7535, 8631, 8915, 10015, 10451, 11151, 23513, 27020, 27040, 30968, 56253, 81609, 84433, 199920, 259307	Thymus (N)
GO:0030670	CC	e	phagocytic vesicle membrane	49/9025	72/19370	0.00032016	7	49	0.00398043	527, 533, 535, 538, 567, 811, 1535, 1536, 1785, 3105, 3106, 3107, 3133, 3134, 3135, 3633, 4218, 4952, 5289, 5868, 5880, 6845, 6890, 6891, 6892, 7096, 7097, 7879, 8773, 9114, 9230, 9474, 9554, 10312, 10890, 10981, 11151, 23545, 23682, 30849, 50617, 51762, 55647, 57403, 80223, 84329, 200576, 245972, 338382	Thymus (N)
GO:0016592	CC	e	mediator complex	30/9025	40/19370	0.000358184	3	30	0.00439088	1019, 1021, 1025, 5469, 6837, 9282, 9412, 9439, 9440, 9441, 9442, 9443, 9477, 9774, 9862, 9967, 9968, 9969, 10025, 23389, 29079, 51586, 54797, 81857, 84246, 112950, 116931, 133522, 256643, 400569	Thymus (N)
GO:0031902	CC	e	late endosome membrane	79/9025	127/19370	0.000462147	7	79	0.00558719	302, 309, 388, 967, 1182, 1183, 1201, 3108, 3109, 3122, 3123, 3125, 3126, 3127, 3140, 3916, 3920, 4864, 5337, 6845, 7251, 7879, 9399, 9525, 9528, 9570, 9741, 9842, 9896, 10410, 10581, 11267, 23120, 23339, 23461, 23646, 26276, 27072, 27074, 27183, 27243, 29062, 29082, 29919, 51028, 51652, 54432, 55004, 55016, 55207, 55315, 55686, 55697, 55745, 55823, 57132, 57231, 57406, 57617, 64601, 65082, 79065…	Thymus (N)
GO:0030136	CC	e	clathrin-coated vesicle	43/9025	62/19370	0.000471438	8	43	0.00566048	102, 164, 1213, 1601, 3092, 4035, 4952, 5286, 6844, 8218, 8301, 8724, 8907, 9892, 10053, 10134, 10287, 10456, 11037, 22848, 23062, 23245, 23677, 26276, 27072, 51429, 53354, 54497, 55681, 55788, 55823, 57617, 57706, 57720, 64601, 65082, 79958, 85439, 112574, 115548, 144717, 150368, 163486	Thymus (N)
GO:0005876	CC	e	spindle microtubule	31/9025	42/19370	0.00050052	7	31	0.00596879	143, 331, 801, 805, 808, 827, 983, 1453, 3796, 3832, 4926, 5347, 5423, 6790, 6795, 9055, 9212, 9371, 11127, 22920, 23122, 23332, 27175, 51115, 55177, 150465, 151393, 220134, 256364, 259282, 348235	Thymus (N)
GO:0005669	CC	e	transcription factor TFIID complex	25/9025	32/19370	0.000511584	4	25	0.0060595	2068, 2071, 2957, 2959, 2960, 2961, 2962, 2966, 2967, 2968, 6872, 6873, 6875, 6877, 6879, 6880, 6882, 6908, 6917, 10629, 51616, 83860, 129685, 138474, 404672	Thymus (N)
GO:0012506	CC	e	vesicle membrane	23/9025	29/19370	0.000530377	4	23	0.00623994	307, 488, 1182, 1609, 2571, 2633, 2885, 4690, 4843, 7186, 7454, 8440, 8867, 8884, 10755, 22862, 23011, 26060, 51765, 65010, 79058, 79567, 83959	Thymus (N)
GO:1990023	CC	e	mitotic spindle midzone	13/9025	14/19370	0.000538776	3	13	0.0062548	1062, 2009, 2017, 3192, 4926, 9055, 9212, 9585, 54627, 55920, 79884, 81930, 146909	Thymus (N)
GO:0030014	CC	e	CCR4-NOT complex	13/9025	14/19370	0.000538776	3	13	0.0062548	4848, 4849, 4850, 9125, 9337, 10140, 22849, 23019, 25904, 29883, 55571, 85456, 246175	Thymus (N)
GO:0000139	CC	e	Golgi membrane	315/9025	587/19370	0.000560706	5	315	0.00646656	102, 162, 164, 372, 373, 375, 377, 408, 567, 682, 857, 858, 863, 955, 966, 972, 1182, 1184, 1201, 1314, 1315, 1523, 1571, 1718, 1785, 1956, 2131, 2132, 2475, 2526, 2530, 2590, 2633, 2634, 2635, 2650, 2683, 2697, 2734, 2773, 2800, 2801, 2802, 2803, 2804, 3105, 3106, 3107, 3113, 3115, 3117, 3118, 3119, 3120, 3122, 3123, 3125, 3126, 3127, 3133, 3134, 3135, 3140, 3265, 3340, 3382, 3460, 3838, 3845, 3…	Thymus (N)
GO:0000159	CC	e	protein phosphatase type 2A complex	15/9025	17/19370	0.000824245	6	15	0.0094438	5515, 5516, 5518, 5519, 5520, 5521, 5522, 5524, 5525, 5526, 5527, 5528, 5529, 28227, 55844	Thymus (N)
GO:0044322	CC	e	endoplasmic reticulum quality control compartment	20/9025	25/19370	0.000936717	2	20	0.0106628	267, 811, 821, 7844, 9695, 9709, 10299, 10952, 11236, 11253, 26270, 27248, 55741, 55757, 56886, 79139, 80267, 84236, 84447, 111089941	Thymus (N)
GO:0035267	CC	e	NuA4 histone acetyltransferase complex	16/9025	19/19370	0.000963928	9	16	0.0108027	60, 86, 8295, 8607, 9643, 10524, 10856, 10902, 10933, 10943, 51412, 54556, 55929, 57634, 80314, 345651	Thymus (N)
GO:0000242	CC	e	pericentriolar material	18/9025	22/19370	0.000964342	2	18	0.0108027	585, 3932, 5108, 6950, 7283, 8658, 22995, 27175, 27241, 51175, 51199, 55125, 55755, 64793, 80351, 84376, 121441, 387119	Thymus (N)
GO:0071005	CC	e	U2-type precatalytic spliceosome	35/9025	50/19370	0.000967501	5	35	0.0108027	3550, 4236, 4809, 6627, 6629, 6634, 6635, 6637, 8175, 8449, 9092, 9128, 9343, 10262, 10291, 10594, 10907, 10946, 10992, 11193, 23020, 23450, 23451, 23524, 23658, 24148, 26121, 51691, 55110, 55234, 57703, 79753, 83443, 84811, 153527	Thymus (N)
GO:0008540	CC	e	proteasome regulatory particle, base subcomplex	9025-09-01	9/19370	0.0010326	2	9	0.0113134	5700, 5701, 5702, 5704, 5705, 5706, 5707, 5708, 5710	Thymus (N)
GO:0005885	CC	e	Arp2/3 protein complex	9025-09-01	9/19370	0.0010326	2	9	0.0113134	10092, 10093, 10094, 10095, 10096, 10097, 10109, 10552, 81873	Thymus (N)
GO:0031080	CC	e	nuclear pore outer ring	9025-09-01	9/19370	0.0010326	3	9	0.0113134	4928, 6396, 23279, 55746, 57122, 79023, 79902, 81929, 348995	Thymus (N)
GO:1990907	CC	e	beta-catenin-TCF complex	9025-12-01	13/19370	0.00105946	4	12	0.0114644	607, 1499, 6925, 6932, 6934, 7088, 7090, 7091, 8861, 51176, 83439, 283149	Thymus (N)
GO:1990498	CC	e	mitotic spindle microtubule	9025-12-01	13/19370	0.00105946	8	12	0.0114644	1213, 3192, 7283, 23354, 54930, 55142, 55559, 79441, 85459, 93323, 115106, 256364	Thymus (N)
GO:0005637	CC	e	nuclear inner membrane	33/9025	47/19370	0.00118143	5	33	0.0127059	2010, 2081, 3429, 3708, 3930, 4001, 4086, 4088, 5664, 5743, 6434, 7108, 9782, 10128, 10227, 10269, 10280, 11270, 11335, 23200, 23333, 23411, 23592, 25900, 26049, 26092, 56255, 83862, 84823, 144404, 147991, 221496, 286148	Thymus (N)
GO:0055037	CC	e	recycling endosome	77/9025	126/19370	0.00119088	8	77	0.0127293	141, 164, 287, 351, 738, 933, 1182, 1183, 1200, 1201, 1318, 1780, 2532, 3688, 4057, 4241, 4644, 4645, 5872, 5901, 5911, 6293, 6453, 6653, 6764, 7018, 7037, 7283, 7846, 8411, 8766, 8934, 9098, 9230, 9619, 9873, 9896, 9912, 10079, 10564, 10890, 11188, 11267, 22876, 23043, 23200, 23208, 23232, 23250, 23621, 23678, 26276, 27342, 29058, 51421, 53354, 55275, 55610, 57111, 57533, 57614, 63894, 64601, 79…	Thymus (N)
GO:0016459	CC	e	myosin complex	24/9025	32/19370	0.00126847	2	24	0.0134766	4430, 4624, 4625, 4628, 4635, 4637, 4640, 4642, 4643, 4644, 4645, 4650, 4651, 22989, 23026, 51168, 55930, 57644, 64005, 84952, 90427, 140465, 140469, 399687	Thymus (N)
GO:0031982	CC	e	vesicle	95/9025	160/19370	0.00138653	4	95	0.0146421	60, 207, 301, 302, 655, 801, 805, 808, 966, 1071, 1072, 1192, 1780, 1781, 1889, 2040, 2319, 2580, 2597, 2665, 2783, 2950, 3303, 3304, 3799, 4282, 4430, 4478, 4542, 4637, 4640, 4641, 4642, 4643, 4644, 4645, 4646, 4647, 5286, 5315, 5478, 5590, 6233, 6317, 6569, 6642, 6811, 6844, 7018, 7086, 7106, 7311, 7314, 7316, 7430, 7534, 8301, 8407, 8573, 8766, 9181, 9368, 9559, 9829, 9882, 10409, 10519, 10540…	Thymus (N)
GO:0032982	CC	e	myosin filament	14/9025	16/19370	0.00152225	5	14	0.015979	72, 4604, 4606, 4619, 4620, 4621, 4622, 4624, 4625, 4626, 4629, 8735, 22989, 57644	Thymus (N)
GO:0000123	CC	e	histone acetyltransferase complex	19/9025	24/19370	0.00160702	6	19	0.0167685	1387, 2033, 2648, 3054, 8473, 9643, 10445, 10933, 10943, 11091, 11143, 23338, 27097, 27154, 51147, 79960, 84148, 84289, 284058	Thymus (N)
GO:0000792	CC	e	heterochromatin	30/9025	42/19370	0.0016293	3	30	0.0169004	546, 1656, 1788, 2296, 3008, 3009, 3015, 3065, 3297, 4999, 5371, 6950, 7155, 7317, 8932, 10155, 11335, 22880, 22933, 23272, 23411, 23468, 26038, 29128, 53615, 56916, 57332, 79968, 85456, 115426	Thymus (N)
GO:0043034	CC	e	costamere	15/9025	18/19370	0.00175542	2	15	0.0181015	287, 288, 1756, 2318, 3611, 3856, 3880, 5239, 5339, 6385, 6840, 7414, 8087, 23336, 79026	Thymus (N)
GO:0031901	CC	e	early endosome membrane	98/9025	167/19370	0.00178484	7	98	0.0182972	301, 382, 538, 567, 857, 1182, 1183, 1201, 1956, 2047, 2060, 3105, 3106, 3107, 3122, 3133, 3134, 3135, 3140, 3631, 3633, 4952, 5371, 5663, 5868, 5869, 5878, 6642, 6643, 6653, 7251, 8027, 8411, 8572, 8723, 8724, 8898, 9110, 9146, 9896, 9980, 10079, 10254, 10347, 10410, 10457, 10825, 10938, 11031, 22876, 23011, 23041, 23062, 23163, 23237, 23317, 23646, 23673, 25999, 26060, 26088, 26276, 27131, 2734…	Thymus (N)
GO:0034451	CC	e	centriolar satellite	66/9025	107/19370	0.00181048	2	66	0.0184522	190, 229, 585, 942, 1107, 2314, 3799, 3875, 4354, 5108, 5116, 5347, 5588, 5886, 6890, 8045, 8291, 8398, 8481, 8766, 9043, 9584, 9787, 9817, 9847, 10207, 10211, 10460, 10464, 10615, 10783, 11051, 23037, 23177, 23265, 23533, 23607, 26005, 26524, 27128, 27241, 51364, 51441, 54899, 55165, 55262, 55561, 56062, 57489, 57600, 59349, 64770, 79101, 79598, 79682, 79829, 80184, 83786, 84299, 84376, 112752, …	Thymus (N)
GO:0005811	CC	e	lipid droplet	60/9025	96/19370	0.00197652	5	60	0.020028	123, 246, 302, 550, 857, 1727, 2167, 2181, 2182, 2597, 4047, 5878, 5908, 6418, 6609, 6683, 7248, 7327, 7415, 7879, 8605, 8729, 9144, 9183, 9249, 9600, 9885, 9896, 10134, 10226, 10280, 10938, 10970, 22930, 22931, 23111, 23130, 23197, 23230, 23399, 25840, 26580, 27339, 50814, 51097, 53349, 54947, 55102, 57104, 60526, 63874, 79888, 84649, 84883, 157506, 158584, 168537, 195814, 375775, 646817	Thymus (N)
GO:0031234	CC	e	extrinsic component of cytoplasmic side of plasma membrane	44/9025	67/19370	0.0019882	4	44	0.0200305	207, 246, 488, 640, 858, 1540, 2185, 2241, 2268, 2534, 3055, 3092, 3845, 3932, 4067, 5127, 5747, 5879, 5996, 6277, 6503, 6714, 6850, 7074, 7525, 7535, 7881, 8514, 8826, 9265, 9267, 9885, 10160, 10979, 23344, 27131, 29127, 51429, 54206, 57488, 57655, 94056, 112574, 146206	Thymus (N)
GO:0000812	CC	e	Swr1 complex	9025-11-01	12/19370	0.00207704	6	11	0.0206878	8295, 8607, 10524, 10847, 10856, 10902, 54556, 55929, 57634, 64431, 81611	Thymus (N)
GO:0031209	CC	e	SCAR complex	9025-11-01	12/19370	0.00207704	2	11	0.0206878	3071, 8936, 10006, 10011, 10152, 10163, 10787, 10810, 23191, 26999, 51225	Thymus (N)
GO:0032154	CC	e	cleavage furrow	36/9025	53/19370	0.00217011	4	36	0.0212399	382, 388, 989, 1894, 3688, 4221, 4627, 4628, 4638, 4735, 4771, 5501, 5585, 5586, 5662, 5898, 5962, 6840, 8766, 9051, 9600, 10112, 10617, 11258, 23011, 23157, 29127, 51474, 54434, 54820, 55165, 56907, 84440, 84930, 84942, 256158	Thymus (N)
GO:0042555	CC	e	MCM complex	9025-08-01	8/19370	0.00221728	2	8	0.0212399	4171, 4172, 4173, 4174, 4175, 4176, 84515, 254394	Thymus (N)
GO:0034098	CC	e	VCP-NPL4-UFD1 AAA ATPase complex	9025-08-01	8/19370	0.00221728	3	8	0.0212399	7353, 7415, 11124, 23197, 26043, 51035, 54941, 55666	Thymus (N)
GO:0036513	CC	e	Derlin-1 retrotranslocation complex	9025-08-01	8/19370	0.00221728	3	8	0.0212399	267, 6400, 7415, 11236, 55829, 79139, 81502, 84447	Thymus (N)
GO:0019773	CC	e	proteasome core complex, alpha-subunit complex	9025-08-01	8/19370	0.00221728	2	8	0.0212399	5682, 5683, 5684, 5685, 5686, 5687, 5688, 143471	Thymus (N)
GO:0000796	CC	e	condensin complex	9025-08-01	8/19370	0.00221728	3	8	0.0212399	9918, 10051, 10592, 23310, 23397, 29781, 54892, 64151	Thymus (N)
GO:0042612	CC	e	MHC class I protein complex	9025-08-01	8/19370	0.00221728	5	8	0.0212399	567, 3105, 3106, 3107, 3133, 3134, 3135, 3140	Thymus (N)
GO:0031462	CC	e	Cul2-RING ubiquitin ligase complex	18/9025	23/19370	0.00273581	6	18	0.0259237	6923, 8453, 9978, 10116, 10444, 10513, 23008, 23053, 23532, 23588, 55527, 57688, 65249, 79699, 116138, 150684, 440561, 440590	Thymus (N)
GO:0099092	CC	e	postsynaptic density, intracellular component	13/9025	15/19370	0.002799	6	13	0.0262387	88, 613, 1499, 1500, 1741, 1785, 2534, 5662, 6792, 9181, 10458, 23043, 80758	Thymus (N)
GO:0005847	CC	e	mRNA cleavage and polyadenylation specificity factor complex	13/9025	15/19370	0.002799	4	13	0.0262387	1478, 8189, 11051, 11052, 23144, 23283, 29101, 29894, 51692, 53981, 55339, 79869, 81608	Thymus (N)
GO:0044297	CC	e	cell body	49/9025	77/19370	0.00282552	2	49	0.0263465	58, 59, 70, 72, 841, 916, 1312, 1809, 2185, 2186, 2534, 2670, 2706, 2771, 2782, 2783, 2784, 3305, 3766, 4771, 5025, 5783, 6158, 6194, 6558, 6780, 6950, 7097, 7203, 7430, 9600, 10159, 10574, 10575, 10576, 10694, 11315, 11337, 22948, 23032, 23162, 23710, 27101, 51393, 57605, 63932, 114134, 114804, 203068	Thymus (N)
GO:0030175	CC	e	filopodium	47/9025	73/19370	0.00303112	5	47	0.027966	58, 59, 70, 72, 88, 1756, 1778, 2195, 2683, 3636, 3688, 3936, 4430, 4478, 4534, 4646, 5756, 5962, 6624, 6845, 7402, 7412, 7430, 9368, 9750, 10123, 10160, 10381, 10458, 10642, 10788, 11344, 22902, 25983, 26230, 50619, 55585, 55740, 57451, 57471, 57698, 64005, 80725, 84687, 89891, 121512, 221178	Thymus (N)
GO:0097542	CC	e	ciliary tip	32/9025	47/19370	0.00327206	2	32	0.030031	1540, 2736, 3797, 6792, 8100, 9371, 9742, 11020, 11127, 22858, 22920, 23059, 26160, 51098, 51626, 51668, 51684, 55081, 55764, 57539, 57560, 57728, 79659, 79809, 80173, 80210, 83658, 89891, 90410, 112752, 150737, 374654	Thymus (N)
GO:0090543	CC	e	Flemming body	25/9025	35/19370	0.00358423	2	25	0.0323874	382, 822, 3603, 5898, 7251, 9525, 9798, 9928, 10015, 10659, 11064, 23265, 23636, 27183, 29127, 54536, 55165, 55763, 55770, 57448, 57553, 60412, 116986, 283489, 285331	Thymus (N)
GO:0005657	CC	e	replication fork	21/9025	28/19370	0.00363897	2	21	0.0325465	604, 641, 1111, 1786, 3014, 4361, 4683, 5111, 5429, 5889, 5890, 7157, 7158, 7320, 7486, 29128, 29980, 51507, 55929, 56941, 201973	Thymus (N)
GO:0044295	CC	e	axonal growth cone	21/9025	28/19370	0.00363897	4	21	0.0325465	2288, 2316, 3320, 3326, 3799, 3800, 3897, 4035, 4649, 5727, 6993, 7074, 9344, 10439, 22906, 23191, 23242, 51199, 51393, 57698, 66008	Thymus (N)
GO:0005778	CC	e	peroxisomal membrane	42/9025	65/19370	0.00396739	7	42	0.0353037	51, 215, 225, 375, 847, 2180, 2181, 2182, 3156, 3295, 3615, 4077, 4257, 4358, 5189, 5190, 5193, 5194, 5195, 5605, 5824, 5825, 5826, 5827, 5830, 8443, 8504, 8540, 9409, 10901, 11145, 11264, 50640, 51762, 55670, 55711, 55825, 57506, 84188, 84749, 84896, 92960	Thymus (N)
GO:0044754	CC	e	autolysosome	9025-10-01	11/19370	0.00405618	9	10	0.0357311	1201, 2512, 3916, 3920, 5289, 8031, 8878, 9842, 84557, 120892	Thymus (N)
GO:0099738	CC	e	cell cortex region	9025-10-01	11/19370	0.00405618	4	10	0.0357311	1522, 1639, 2023, 2035, 2037, 2770, 4926, 10121, 54443, 103910	Thymus (N)
GO:0051233	CC	e	spindle midzone	19/9025	25/19370	0.0041059	2	19	0.0359882	351, 1062, 5347, 6790, 6795, 8502, 9094, 9150, 9212, 9585, 9928, 10982, 22919, 22924, 29127, 55143, 55183, 55207, 79884	Thymus (N)
GO:0030687	CC	e	preribosome, large subunit precursor	17/9025	22/19370	0.00461786	4	17	0.0386377	3692, 10412, 22884, 23076, 23195, 23246, 23481, 51154, 51388, 55759, 56342, 80135, 81887, 84261, 84549, 90441, 117246	Thymus (N)
GO:0030897	CC	e	HOPS complex	9025-07-01	7/19370	0.00476084	3	7	0.0386377	23339, 26276, 27072, 55823, 57617, 64601, 65082	Thymus (N)
GO:1990531	CC	e	phospholipid-translocating ATPase complex	9025-07-01	7/19370	0.00476084	3	7	0.0386377	5205, 10396, 23120, 23250, 55754, 57194, 57205	Thymus (N)
GO:0016272	CC	e	prefoldin complex	9025-07-01	7/19370	0.00476084	2	7	0.0386377	5201, 5202, 5203, 5204, 7411, 10471, 81572	Thymus (N)
GO:0031390	CC	e	Ctf18 RFC-like complex	9025-07-01	7/19370	0.00476084	2	7	0.0386377	5982, 5983, 5984, 5985, 54921, 63922, 79075	Thymus (N)
GO:0071541	CC	e	eukaryotic translation initiation factor 3 complex, eIF3m	9025-07-01	7/19370	0.00476084	3	7	0.0386377	8661, 8662, 8664, 8665, 8667, 8668, 10480	Thymus (N)
GO:0008541	CC	e	proteasome regulatory particle, lid subcomplex	9025-07-01	7/19370	0.00476084	2	7	0.0386377	5709, 5714, 5717, 5718, 5719, 10213, 11047	Thymus (N)
GO:0005828	CC	e	kinetochore microtubule	9025-07-01	7/19370	0.00476084	8	7	0.0386377	1062, 8766, 9183, 9735, 23122, 23332, 81930	Thymus (N)
GO:0070765	CC	e	gamma-secretase complex	9025-07-01	7/19370	0.00476084	4	7	0.0386377	5663, 5664, 10972, 23385, 51107, 55851, 83464	Thymus (N)
GO:0030117	CC	e	membrane coat	9025-07-01	7/19370	0.00476084	3	7	0.0386377	1759, 8867, 27243, 29082, 57132, 84100, 128866	Thymus (N)
GO:0016461	CC	e	unconventional myosin complex	9025-07-01	7/19370	0.00476084	3	7	0.0386377	4542, 4637, 4641, 4646, 4649, 84700, 140465	Thymus (N)
GO:0072357	CC	e	PTW/PP1 phosphatase complex	9025-07-01	7/19370	0.00476084	5	7	0.0386377	4659, 5499, 5500, 5501, 5514, 9878, 80335	Thymus (N)
GO:0030132	CC	e	clathrin coat of coated pit	9025-07-01	7/19370	0.00476084	5	7	0.0386377	1211, 1212, 1213, 2060, 8301, 8867, 58513	Thymus (N)
GO:0031428	CC	e	box C/D RNP complex	9025-07-01	7/19370	0.00476084	4	7	0.0386377	2091, 4809, 9136, 9221, 10528, 51602, 345630	Thymus (N)
GO:0000307	CC	e	cyclin-dependent protein kinase holoenzyme complex	22/9025	30/19370	0.00507766	7	22	0.0410191	595, 891, 894, 896, 898, 899, 900, 901, 983, 1017, 1019, 1021, 1026, 1163, 1164, 5111, 8621, 9134, 10983, 27013, 51755, 645121	Thymus (N)
GO:0031011	CC	e	Ino80 complex	9025-12-01	14/19370	0.00511897	6	12	0.0411631	86, 4798, 7528, 8607, 10445, 10856, 51377, 54617, 79913, 93973, 125476, 283899	Thymus (N)
GO:0015935	CC	e	small ribosomal subunit	15/9025	19/19370	0.00515594	4	15	0.041271	4869, 6191, 6194, 6203, 6217, 6222, 6224, 6227, 6229, 6231, 6233, 6235, 10399, 51021, 64965	Thymus (N)
GO:0045171	CC	e	intercellular bridge	47/9025	75/19370	0.00534409	2	47	0.0421991	14, 1639, 2035, 2948, 4735, 5584, 5768, 8446, 8625, 9055, 9094, 9585, 9657, 10011, 10039, 10112, 10297, 10562, 10848, 11103, 11188, 22826, 22974, 23035, 23063, 23064, 26240, 26471, 27128, 29781, 30846, 51335, 55143, 55165, 55177, 57553, 63935, 64780, 79441, 79622, 81610, 84861, 85403, 134492, 200942, 252839, 284252	Thymus (N)
GO:0033116	CC	e	endoplasmic reticulum-Golgi intermediate compartment membrane	47/9025	75/19370	0.00534409	5	47	0.0421991	537, 811, 966, 1075, 1453, 1522, 2055, 2153, 2157, 2801, 3998, 4245, 5265, 5862, 6091, 6811, 6836, 6890, 6891, 6892, 8613, 9321, 9554, 9570, 9780, 10134, 10282, 10652, 10897, 10945, 10960, 10972, 23423, 51014, 51290, 51614, 54732, 57222, 64689, 79056, 79058, 81671, 81876, 113451, 121665, 128637, 203547	Thymus (N)
GO:0016581	CC	e	NuRD complex	14/5812	14/19370	4.7422e-08	6	14	8.31307e-05	1107, 1108, 1457, 3065, 3066, 5928, 5931, 9112, 9219, 26038, 53615, 54815, 57459, 57504	Adrenal gland (N)
GO:0005852	CC	e	eukaryotic translation initiation factor 3 complex	14/5812	15/19370	5.12459e-07	2	14	9.60944e-05	3646, 8661, 8663, 8664, 8665, 8666, 8667, 8668, 8669, 10480, 10987, 27335, 51386, 728689	Adrenal gland (N)
GO:0012507	CC	e	ER to Golgi transport vesicle membrane	41/5812	54/19370	6.44541e-07	7	41	9.60944e-05	567, 966, 972, 2348, 3105, 3106, 3107, 3113, 3115, 3117, 3118, 3119, 3120, 3122, 3123, 3125, 3126, 3127, 3133, 3134, 3135, 3998, 6396, 6720, 6721, 8615, 9554, 9632, 9919, 10175, 10427, 10484, 10802, 10959, 10972, 11196, 22872, 22937, 51128, 55014, 90411	Adrenal gland (N)
GO:0000118	CC	e	histone deacetylase complex	30/5812	43/19370	6.54666e-07	3	30	9.60944e-05	473, 3065, 3066, 3094, 5928, 5931, 6907, 7764, 8204, 8819, 8841, 8932, 9219, 9611, 9759, 10013, 10014, 10629, 23309, 25942, 51317, 51564, 51780, 55818, 79718, 79885, 90665, 91748, 116092, 221037	Adrenal gland (N)
GO:0000228	CC	e	nuclear chromosome	43/5812	52/19370	8.1094e-07	6	43	9.60944e-05	546, 3020, 3021, 3192, 3550, 3725, 5888, 6598, 6605, 7150, 7153, 8294, 8350, 8351, 8352, 8353, 8354, 8355, 8356, 8357, 8358, 8359, 8360, 8361, 8362, 8363, 8364, 8365, 8366, 8367, 8368, 8370, 8968, 9555, 9918, 10592, 11177, 23064, 54386, 55193, 63979, 121504, 554313	Adrenal gland (N)
GO:0022627	CC	e	cytosolic small ribosomal subunit	31/5812	41/19370	9.04916e-07	5	31	9.60944e-05	3039, 3040, 6187, 6188, 6189, 6191, 6192, 6193, 6194, 6201, 6202, 6203, 6204, 6205, 6207, 6208, 6209, 6217, 6218, 6223, 6227, 6230, 6231, 6232, 6233, 7311, 9636, 51065, 54505, 83939, 140032	Adrenal gland (N)
GO:0022624	CC	e	proteasome accessory complex	15/5812	17/19370	9.99871e-07	2	15	9.60944e-05	5700, 5701, 5702, 5704, 5705, 5707, 5708, 5709, 5710, 5711, 5714, 5717, 5718, 5719, 10213	Adrenal gland (N)
GO:0005793	CC	e	endoplasmic reticulum-Golgi intermediate compartment	46/5812	77/19370	1.04068e-06	5	46	9.60944e-05	871, 1315, 2335, 2804, 3146, 3309, 3998, 4043, 5034, 6399, 6836, 8729, 9107, 9262, 9321, 9554, 9798, 10130, 10597, 10945, 10959, 10960, 10972, 11079, 11196, 11261, 22820, 23071, 23259, 23392, 23405, 23423, 26958, 51006, 51014, 51112, 54732, 55014, 55757, 56005, 56886, 57222, 79748, 90522, 222068, 399687	Adrenal gland (N)
GO:0005790	CC	e	smooth endoplasmic reticulum	20/5812	26/19370	1.05688e-06	6	20	9.60944e-05	338, 351, 821, 3309, 4642, 5479, 5611, 5663, 6134, 6261, 6262, 6263, 6717, 7054, 7871, 10525, 10961, 11337, 57704, 84447	Adrenal gland (N)
GO:0022625	CC	e	cytosolic large ribosomal subunit	42/5812	56/19370	1.11269e-06	5	42	9.60944e-05	4736, 6122, 6124, 6125, 6128, 6129, 6130, 6132, 6133, 6134, 6135, 6137, 6138, 6139, 6141, 6142, 6143, 6146, 6147, 6152, 6154, 6155, 6158, 6160, 6161, 6164, 6165, 6166, 6168, 6169, 6173, 6175, 7311, 9045, 9349, 9513, 11224, 23521, 25873, 51121, 140801, 285855	Adrenal gland (N)
GO:0001725	CC	e	stress fiber	45/5812	70/19370	1.13342e-06	4	45	9.60944e-05	58, 87, 989, 1265, 1535, 2317, 3611, 3936, 3983, 4026, 4624, 4625, 4627, 4628, 4638, 5239, 5747, 5829, 6624, 7010, 7171, 7791, 9124, 9531, 10398, 10580, 10611, 10627, 10801, 10979, 11346, 22885, 22998, 23002, 23022, 23094, 29109, 51474, 55752, 57477, 64236, 79778, 79784, 103910, 171024	Adrenal gland (N)
GO:0002102	CC	e	podosome	22/5812	28/19370	1.15799e-06	5	22	9.60944e-05	2017, 2934, 3190, 3936, 5782, 6455, 6624, 6714, 6840, 7082, 7171, 7412, 7414, 9644, 9948, 23022, 28988, 50807, 51411, 83706, 134265, 285590	Adrenal gland (N)
GO:0071556	CC	e	integral component of lumenal side of endoplasmic reticulum membrane	23/5812	28/19370	1.15799e-06	6	23	9.60944e-05	821, 972, 3105, 3106, 3107, 3113, 3115, 3117, 3118, 3119, 3120, 3122, 3123, 3125, 3126, 3127, 3133, 3134, 3135, 5311, 6892, 10134, 81502	Adrenal gland (N)
GO:0001726	CC	e	ruffle	60/5812	94/19370	1.20437e-06	4	60	9.60944e-05	87, 199, 302, 822, 1464, 2017, 3678, 3688, 3936, 4210, 4289, 4534, 4627, 4646, 4651, 4831, 5058, 5335, 5420, 5753, 5921, 6093, 6249, 6277, 6624, 7094, 7099, 7430, 8826, 8874, 9265, 9368, 9788, 10458, 10787, 23022, 23150, 23191, 23527, 23607, 23647, 26060, 26084, 27131, 28988, 51429, 51474, 51763, 54822, 55198, 55616, 55785, 64419, 83660, 89846, 91663, 93663, 152273, 154796, 221472	Adrenal gland (N)
GO:0042788	CC	e	polysomal ribosome	24/5812	32/19370	1.2409e-06	6	24	9.60944e-05	190, 689, 1660, 1938, 1996, 4736, 6128, 6130, 6132, 6135, 6141, 6142, 6143, 6152, 6160, 6161, 6169, 6173, 6227, 6231, 8667, 23367, 25873, 57532	Adrenal gland (N)
GO:0000502	CC	e	proteasome complex	40/5812	53/19370	1.29612e-06	5	40	9.60944e-05	3315, 5684, 5685, 5687, 5690, 5691, 5692, 5693, 5694, 5696, 5698, 5699, 5700, 5701, 5702, 5704, 5705, 5707, 5708, 5709, 5710, 5711, 5713, 5714, 5717, 5718, 5719, 5721, 5886, 5887, 7415, 9097, 9352, 9690, 10197, 10213, 23392, 29979, 80227, 197131	Adrenal gland (N)
GO:0032587	CC	e	ruffle membrane	57/5812	99/19370	1.31753e-06	5	57	9.60944e-05	199, 324, 378, 387, 1072, 1182, 1729, 1785, 1915, 1956, 2059, 2191, 2268, 3678, 3685, 3688, 3936, 4641, 4646, 4771, 4830, 5058, 5141, 5335, 5336, 5341, 5756, 5879, 6188, 6714, 6868, 7094, 7430, 8394, 9026, 9107, 9181, 9847, 10044, 10395, 10519, 11252, 23122, 23189, 23396, 23499, 23526, 23586, 24138, 30817, 51177, 51763, 55198, 64787, 84687, 152273, 221472	Adrenal gland (N)
GO:0032040	CC	e	small-subunit processome	30/5812	39/19370	1.38311e-06	4	30	9.60944e-05	2091, 4809, 5591, 5822, 6201, 7520, 9277, 10199, 10436, 10528, 10607, 10813, 10885, 11103, 22984, 25879, 27042, 27340, 51118, 51602, 55127, 55272, 55813, 57050, 65083, 79050, 79954, 84294, 84916, 134430	Adrenal gland (N)
GO:0005938	CC	e	cell cortex	80/5812	149/19370	1.38706e-06	3	80	9.60944e-05	120, 302, 387, 388, 389, 667, 752, 857, 1499, 1639, 1778, 2017, 2059, 2185, 2241, 2244, 2263, 2317, 3709, 4082, 4289, 4628, 4642, 4646, 4647, 4650, 4651, 4691, 4735, 4739, 4926, 5048, 5587, 5663, 5664, 5747, 5829, 5879, 5880, 5881, 6261, 6622, 6624, 6764, 8605, 8874, 9026, 9322, 9590, 9847, 9886, 10129, 10398, 10456, 10539, 10979, 11214, 22836, 22906, 23048, 23122, 23221, 23245, 23332, 23647, 260…	Adrenal gland (N)
GO:0005643	CC	e	nuclear pore	42/5812	64/19370	1.45146e-06	3	42	9.60944e-05	1984, 2733, 3267, 3836, 3837, 3839, 4600, 4641, 4927, 4928, 5901, 5902, 5903, 5905, 7175, 8021, 8086, 8480, 8658, 9688, 9818, 9961, 9972, 10527, 11260, 11269, 23165, 23225, 23279, 23299, 55706, 55746, 57122, 59343, 84220, 143244, 285190, 400966, 653489, 727851, 729540, 729857	Adrenal gland (N)
GO:1904813	CC	e	ficolin-1-rich granule lumen	81/5812	124/19370	1.56041e-06	5	81	9.60944e-05	47, 210, 226, 272, 327, 411, 427, 823, 847, 978, 1432, 1460, 1471, 1476, 1508, 1509, 1512, 1654, 1915, 1938, 2495, 2547, 2799, 2821, 2934, 2950, 2990, 2992, 3043, 3146, 3303, 3304, 3310, 3312, 3320, 3326, 3417, 3608, 3615, 3728, 3837, 3848, 4048, 4282, 4332, 4831, 4860, 5049, 5223, 5236, 5265, 5315, 5594, 5701, 5702, 5708, 5709, 5713, 5717, 5718, 5719, 5836, 6727, 6993, 7414, 7415, 9535, 9961, 10…	Adrenal gland (N)
GO:0042470	CC	e	melanosome	64/5812	100/19370	1.63644e-06	8	64	9.60944e-05	191, 302, 309, 311, 476, 483, 526, 535, 682, 821, 822, 1200, 1213, 1508, 1509, 2040, 2194, 2923, 3309, 3312, 3320, 3326, 3688, 3916, 4323, 4629, 4647, 4673, 5034, 5052, 5479, 5861, 5873, 5879, 5901, 6184, 6386, 6510, 6520, 7037, 7184, 7529, 7531, 7534, 8836, 9554, 9601, 10015, 10130, 10211, 10575, 10961, 10972, 10981, 23193, 23385, 23682, 27044, 51393, 54843, 55161, 80331, 84079, 126321	Adrenal gland (N)
GO:0005811	CC	e	lipid droplet	54/5812	96/19370	1.70967e-06	5	54	9.60944e-05	123, 302, 338, 550, 857, 1727, 2167, 2181, 2182, 2597, 4047, 5346, 5908, 5947, 6418, 6683, 7327, 7415, 7879, 8605, 8729, 9144, 9183, 9249, 9600, 9885, 10134, 10226, 10280, 10938, 10970, 22930, 23111, 23197, 23230, 23399, 25840, 27339, 50814, 51097, 51099, 51170, 53349, 57104, 60526, 63874, 84883, 90627, 91543, 157506, 168537, 375775, 646817, 729359	Adrenal gland (N)
GO:0000974	CC	e	Prp19 complex	5812-11-01	11/19370	1.7631e-06	2	11	9.60944e-05	988, 3312, 5356, 10286, 25949, 27339, 51340, 55696, 56259, 56949, 57461	Adrenal gland (N)
GO:0022626	CC	e	cytosolic ribosome	59/5812	76/19370	1.7836e-06	6	59	9.60944e-05	4736, 6122, 6124, 6125, 6128, 6129, 6130, 6132, 6133, 6134, 6135, 6137, 6138, 6139, 6141, 6142, 6143, 6146, 6147, 6152, 6154, 6155, 6158, 6160, 6161, 6164, 6165, 6168, 6169, 6173, 6175, 6187, 6188, 6189, 6191, 6193, 6194, 6201, 6202, 6203, 6204, 6205, 6207, 6208, 6209, 6217, 6218, 6223, 6227, 6230, 6232, 6233, 7311, 9045, 9349, 11224, 23521, 25873, 440275	Adrenal gland (N)
GO:0010494	CC	e	cytoplasmic stress granule	48/5812	76/19370	1.7836e-06	7	48	9.60944e-05	1153, 1653, 1654, 1656, 1981, 1994, 2332, 3190, 3837, 4076, 4154, 4343, 4904, 5042, 5936, 6093, 6780, 7072, 7073, 7415, 7538, 7706, 7812, 8761, 9698, 9898, 9908, 10146, 10658, 11030, 11269, 11273, 23215, 23367, 23369, 23435, 26058, 26065, 26986, 51441, 54542, 55239, 55308, 57521, 57532, 79752, 113251, 253943	Adrenal gland (N)
GO:0034774	CC	e	secretory granule lumen	72/5812	115/19370	1.82192e-06	6	72	9.60944e-05	197, 210, 226, 272, 335, 718, 847, 978, 1432, 1460, 1476, 1512, 1621, 1654, 1915, 1938, 1992, 2268, 2547, 2665, 2821, 2934, 2950, 2992, 3146, 3310, 3312, 3320, 3326, 3417, 3615, 4282, 4790, 4831, 4860, 5049, 5223, 5315, 5701, 5702, 5708, 5709, 5713, 5717, 5718, 5719, 5836, 6093, 6727, 6993, 7018, 7414, 7415, 7520, 8566, 9535, 9961, 10075, 10092, 10120, 10213, 10694, 23191, 23526, 28988, 29106, 29…	Adrenal gland (N)
GO:1903561	CC	e	extracellular vesicle	38/5812	55/19370	1.8863e-06	5	38	9.60944e-05	335, 348, 476, 477, 478, 481, 492, 873, 1213, 1292, 1293, 1303, 2199, 2243, 2244, 2771, 2782, 3689, 4240, 4245, 4891, 5110, 5315, 5611, 5864, 6386, 6558, 6709, 7037, 7280, 7414, 8722, 10015, 10383, 11253, 26160, 91947, 92714	Adrenal gland (N)
GO:1990904	CC	e	ribonucleoprotein complex	106/5812	153/19370	1.97212e-06	2	106	9.60944e-05	60, 81, 143, 677, 1653, 1655, 1660, 1859, 1938, 1994, 1995, 2058, 2078, 2332, 2597, 2926, 2975, 3178, 3181, 3182, 3184, 3185, 3187, 3188, 3189, 3191, 3192, 3303, 3304, 3312, 3508, 3608, 3609, 4670, 4686, 4691, 4869, 4904, 4928, 5042, 5937, 5939, 6124, 6125, 6129, 6146, 6154, 6155, 6175, 6188, 6189, 6191, 6193, 6194, 6201, 6202, 6203, 6637, 6737, 6738, 6741, 7011, 7072, 7073, 7153, 7155, 7431, 751…	Adrenal gland (N)
GO:0016363	CC	e	nuclear matrix	62/5812	111/19370	2.01291e-06	2	62	9.60944e-05	790, 1051, 1072, 1073, 1460, 1788, 1822, 3181, 3192, 3856, 4000, 4001, 4221, 4287, 4670, 4841, 4926, 4968, 5371, 5422, 5580, 5687, 5885, 6041, 6310, 6421, 6678, 7011, 7157, 7431, 7528, 7919, 8089, 8243, 8507, 8520, 8573, 9126, 9612, 9782, 10238, 10274, 10296, 10565, 10580, 10735, 10856, 11260, 11331, 22828, 22944, 23515, 25909, 25932, 26993, 29128, 51588, 55269, 55660, 57731, 64395, 84148	Adrenal gland (N)
GO:0030496	CC	e	midbody	96/5812	171/19370	2.021e-06	2	96	9.60944e-05	302, 311, 387, 403, 983, 989, 998, 1060, 1400, 1500, 1540, 1663, 1785, 2079, 2664, 2669, 2770, 2771, 2773, 3192, 3309, 4117, 4218, 4628, 4735, 5289, 5347, 5501, 5585, 5586, 5727, 5899, 5901, 5911, 5962, 6683, 6840, 6867, 7184, 8502, 8826, 9101, 9150, 9371, 9600, 9798, 9817, 10190, 10300, 10399, 10726, 11078, 11258, 11336, 22849, 22924, 23111, 23157, 23170, 23172, 23331, 23503, 23568, 25932, 26112…	Adrenal gland (N)
GO:0000786	CC	e	nucleosome	84/5812	107/19370	2.03583e-06	3	84	9.60944e-05	3005, 3006, 3007, 3008, 3009, 3012, 3013, 3014, 3015, 3017, 3018, 3020, 3021, 3024, 7994, 8290, 8294, 8329, 8330, 8332, 8334, 8335, 8336, 8337, 8338, 8339, 8340, 8341, 8342, 8343, 8344, 8345, 8346, 8347, 8348, 8349, 8350, 8351, 8352, 8353, 8354, 8355, 8356, 8357, 8358, 8359, 8360, 8361, 8362, 8363, 8364, 8365, 8366, 8367, 8368, 8370, 8968, 8969, 8970, 9555, 23522, 50809, 54145, 55506, 55766, 5684…	Adrenal gland (N)
GO:0005758	CC	e	mitochondrial intermembrane space	48/5812	84/19370	2.04579e-06	6	48	9.60944e-05	204, 249, 402, 824, 847, 2268, 2647, 2671, 3283, 3284, 4067, 4077, 4702, 4719, 4725, 4976, 6472, 6622, 6770, 6821, 7064, 9131, 10131, 10367, 10456, 10628, 10989, 11315, 23568, 25996, 26235, 26519, 27166, 30968, 51012, 51142, 57019, 57486, 60681, 65018, 80025, 81570, 84902, 131076, 153768, 221154, 647087, 100287932	Adrenal gland (N)
GO:0030176	CC	e	integral component of endoplasmic reticulum membrane	64/5812	121/19370	2.06058e-06	5	64	9.60944e-05	267, 550, 662, 1388, 1717, 1798, 2081, 2542, 3309, 3895, 6238, 6252, 6319, 6890, 6891, 7095, 7108, 7466, 9451, 9524, 10170, 10237, 10269, 10299, 22845, 22908, 23065, 23141, 23204, 23344, 23471, 23770, 26608, 28972, 29927, 51000, 51009, 51283, 51495, 51604, 51614, 51669, 54344, 54788, 55161, 55831, 57003, 57142, 57222, 57414, 60481, 64834, 79139, 80131, 84236, 84447, 91319, 113419, 201562, 202018,…	Adrenal gland (N)
GO:0071013	CC	e	catalytic step 2 spliceosome	60/5812	85/19370	2.08762e-06	4	60	9.60944e-05	988, 1655, 1659, 2483, 3178, 3181, 3183, 3185, 3187, 3190, 3192, 4670, 5356, 5411, 6426, 6628, 6629, 6634, 6635, 6637, 6638, 8899, 9092, 9343, 9416, 9716, 9775, 9785, 9939, 10236, 10283, 10286, 10291, 10492, 10569, 10594, 10946, 10992, 22913, 23020, 23398, 23450, 23451, 23517, 24144, 24148, 25949, 26986, 27316, 27339, 51340, 51428, 51639, 55094, 55596, 55696, 56949, 57461, 57703, 220988	Adrenal gland (N)
GO:0072562	CC	e	blood microparticle	68/5812	112/19370	2.0978e-06	2	68	9.60944e-05	2, 58, 60, 70, 71, 72, 197, 213, 335, 336, 348, 590, 629, 710, 714, 716, 718, 720, 721, 735, 1191, 1192, 1356, 1370, 2040, 2147, 2162, 2243, 2244, 2335, 2934, 3039, 3040, 3043, 3045, 3075, 3240, 3250, 3263, 3273, 3303, 3304, 3305, 3306, 3310, 3312, 3674, 3700, 3827, 3848, 4478, 5340, 5345, 5444, 5705, 6386, 7018, 7037, 7448, 7534, 8542, 51279, 54973, 56850, 83939, 253461, 445582, 728378	Adrenal gland (N)
GO:0000781	CC	e	chromosome, telomeric region	98/5812	160/19370	2.1678e-06	3	98	9.60944e-05	142, 328, 472, 545, 546, 675, 983, 1642, 2067, 2072, 2145, 2146, 2237, 2547, 3014, 3018, 3020, 3021, 3181, 4171, 4172, 4173, 4174, 4175, 4176, 4221, 4436, 4683, 5000, 5001, 5111, 5371, 5431, 5499, 5500, 5501, 5591, 5813, 5888, 5976, 6117, 6118, 6672, 6741, 7011, 7013, 7158, 7515, 7520, 8290, 8294, 8359, 8360, 8361, 8362, 8363, 8364, 8365, 8366, 8367, 8368, 8370, 8520, 8563, 8658, 9555, 9894, 2302…	Adrenal gland (N)
GO:0005770	CC	e	late endosome	71/5812	138/19370	2.2496e-06	8	71	9.60944e-05	375, 538, 540, 1182, 1318, 1783, 3064, 3312, 3482, 3643, 3784, 3916, 3920, 3949, 4074, 4077, 4534, 5289, 5594, 5595, 5604, 5605, 5641, 5660, 5873, 5906, 6556, 6614, 6714, 7018, 7251, 7852, 7879, 8218, 8878, 9528, 9693, 9711, 10312, 23245, 23339, 23392, 23400, 23461, 26276, 27072, 27183, 28956, 30849, 51009, 51652, 51699, 55737, 55823, 57231, 57498, 57599, 57617, 64089, 64601, 66005, 79065, 79139,…	Adrenal gland (N)
GO:0030027	CC	e	lamellipodium	114/5812	185/19370	2.32526e-06	4	114	9.60944e-05	58, 59, 60, 70, 72, 199, 324, 387, 822, 832, 1000, 1072, 1495, 1499, 1500, 1605, 1627, 1654, 1785, 1803, 1809, 2017, 2185, 2191, 2241, 2319, 3611, 3636, 3688, 3983, 4076, 4163, 4210, 4628, 4638, 4651, 4739, 4771, 4831, 5034, 5058, 5290, 5311, 5335, 5420, 5586, 5783, 5829, 5872, 5879, 5880, 5881, 5962, 6093, 6453, 6624, 6642, 6643, 6810, 6993, 8394, 8470, 8476, 8525, 8633, 8874, 9459, 9578, 10006,…	Adrenal gland (N)
GO:0005681	CC	e	spliceosomal complex	58/5812	90/19370	2.35262e-06	3	58	9.60944e-05	988, 1153, 1207, 1659, 1665, 3178, 3181, 3183, 3189, 3312, 3958, 4670, 4691, 5935, 6626, 6628, 6629, 6634, 6635, 6637, 6638, 7536, 7919, 8227, 8449, 8458, 8487, 8539, 9128, 9129, 9785, 10181, 10236, 10286, 10291, 10569, 10907, 10946, 10992, 11338, 23020, 23451, 24144, 24148, 27238, 27316, 51340, 51428, 51729, 51759, 54957, 55760, 56259, 57703, 57794, 140890, 144983, 494115	Adrenal gland (N)
GO:0005840	CC	e	ribosome	30/5812	46/19370	2.35818e-06	5	30	9.60944e-05	328, 821, 5610, 6133, 6138, 6155, 6173, 6188, 6191, 6193, 6201, 6203, 6204, 6205, 6207, 6218, 6223, 6230, 6232, 6238, 6622, 6730, 7536, 9349, 10985, 23521, 51081, 51182, 55037, 134218	Adrenal gland (N)
GO:0031965	CC	e	nuclear membrane	116/5812	233/19370	2.42395e-06	4	116	9.60944e-05	25, 241, 327, 358, 489, 595, 598, 894, 1003, 1104, 1192, 1760, 1910, 1956, 2010, 2597, 2643, 2733, 2776, 3300, 3691, 3837, 3840, 3930, 4000, 4001, 4056, 4599, 4646, 4904, 4928, 5048, 5058, 5108, 5356, 5621, 5663, 5903, 5905, 6386, 6683, 7175, 7514, 8086, 8089, 8658, 8888, 9123, 9189, 9218, 9631, 9688, 9818, 9821, 9972, 10390, 10456, 10885, 10907, 10927, 10983, 11270, 23001, 23133, 23165, 23223, 2…	Adrenal gland (N)
GO:0044297	CC	e	cell body	44/5812	77/19370	2.42853e-06	2	44	9.60944e-05	58, 59, 70, 72, 841, 1312, 1809, 2185, 2186, 2534, 2771, 2775, 2782, 2783, 2784, 3305, 4771, 5028, 5783, 6158, 6194, 6558, 6780, 6950, 7203, 7430, 9479, 9600, 10159, 10574, 10575, 10576, 10694, 11315, 11337, 22948, 23032, 23710, 27101, 51393, 57605, 63932, 65018, 203068	Adrenal gland (N)
GO:0010008	CC	e	endosome membrane	114/5812	227/19370	2.55325e-06	6	114	9.60944e-05	20, 338, 388, 392, 527, 533, 535, 537, 1182, 1183, 1184, 1509, 1956, 2064, 3113, 3115, 3117, 3118, 3119, 3120, 3482, 3643, 3656, 3688, 3916, 3949, 4360, 4430, 4615, 4689, 5906, 6233, 6293, 6642, 6643, 6885, 7018, 7037, 7098, 7099, 7251, 7311, 7314, 7316, 7317, 7323, 7879, 8650, 8678, 8724, 8737, 8906, 8943, 9114, 9375, 9445, 9559, 9779, 9781, 9784, 9886, 10057, 10159, 10226, 10312, 10454, 10938, …	Adrenal gland (N)
GO:0015630	CC	e	microtubule cytoskeleton	81/5812	162/19370	2.62415e-06	6	81	9.60944e-05	14, 402, 403, 667, 989, 1155, 1639, 2009, 2241, 2242, 2597, 2963, 3301, 4134, 4735, 5347, 5413, 5414, 5515, 5518, 5778, 6249, 6472, 6683, 6709, 6760, 7277, 7846, 8826, 9218, 9371, 9584, 9793, 9927, 10011, 10120, 10121, 10300, 10376, 10397, 10801, 11127, 11188, 11261, 22920, 22974, 23077, 23139, 23157, 23176, 23580, 23623, 25764, 25932, 27072, 27175, 30846, 30849, 51434, 51807, 54462, 55700, 55717…	Adrenal gland (N)
GO:1904115	CC	e	axon cytoplasm	37/5812	63/19370	2.63323e-06	6	37	9.60944e-05	547, 667, 1176, 1740, 1778, 2647, 3091, 3315, 3798, 3799, 4130, 4747, 4976, 5048, 5905, 6683, 6687, 7345, 8546, 8655, 8943, 9371, 10013, 10947, 11127, 22906, 23011, 23095, 23287, 23291, 23557, 26258, 26985, 51566, 55860, 66008, 84709	Adrenal gland (N)
GO:0016604	CC	e	nuclear body	146/5812	321/19370	2.64688e-06	2	146	9.60944e-05	25, 81, 118, 142, 405, 408, 463, 546, 648, 1059, 1060, 1196, 1387, 1478, 1659, 1660, 1856, 1939, 1998, 2022, 2035, 2313, 2872, 2959, 3005, 3091, 3508, 4000, 4077, 4193, 4288, 4641, 4772, 4928, 5111, 5586, 5753, 6045, 6047, 6097, 6102, 6118, 6185, 6239, 6305, 6497, 6634, 6672, 6932, 7013, 7086, 7089, 7157, 7158, 7174, 7469, 7536, 7703, 7706, 7874, 8178, 8189, 8263, 8487, 8556, 8565, 8658, 9031, 91…	Adrenal gland (N)
GO:0001650	CC	e	fibrillar center	71/5812	140/19370	2.68604e-06	2	71	9.60944e-05	31, 1022, 1316, 1601, 1663, 1736, 2091, 3815, 3988, 4841, 5049, 5356, 5435, 5783, 6239, 6598, 6629, 6949, 7013, 7150, 7296, 7343, 7430, 8204, 8284, 8467, 8480, 8615, 8731, 8991, 9618, 9682, 9730, 9807, 9825, 9875, 9879, 9937, 10421, 10528, 10892, 11262, 11340, 22858, 23160, 23411, 23607, 26064, 26091, 27125, 27244, 30851, 51386, 51602, 54496, 54862, 55127, 55249, 55269, 55339, 55810, 56924, 64425…	Adrenal gland (N)
GO:0005635	CC	e	nuclear envelope	105/5812	182/19370	2.82032e-06	4	105	9.88804e-05	142, 241, 311, 662, 665, 667, 1192, 1434, 1536, 1639, 1996, 2010, 2475, 2560, 2733, 2879, 3643, 3837, 3930, 4000, 4001, 4008, 4056, 4259, 4864, 4928, 5048, 5130, 5321, 5422, 5595, 5880, 5901, 5902, 5903, 5905, 6240, 6277, 6396, 6453, 6720, 7112, 7175, 7301, 7514, 8086, 8379, 8480, 8605, 8815, 9107, 9112, 9631, 9688, 9798, 9818, 10280, 10456, 10526, 10527, 10553, 10682, 11270, 23001, 23165, 23190,…	Adrenal gland (N)
GO:0031410	CC	e	cytoplasmic vesicle	138/5812	291/19370	2.97973e-06	6	138	0.000100719	20, 161, 313, 335, 387, 388, 389, 408, 472, 528, 540, 550, 636, 667, 857, 1173, 1182, 1186, 1211, 1856, 1994, 2098, 2242, 2260, 2263, 2319, 2633, 2634, 2635, 2643, 3267, 3373, 3964, 4210, 4323, 4642, 4646, 4891, 5159, 5170, 5705, 5872, 5879, 5880, 5881, 6102, 6507, 6683, 6737, 7018, 7037, 7054, 7805, 7851, 7852, 8312, 8692, 8766, 8907, 8916, 9097, 9179, 9181, 9344, 9583, 9784, 9886, 10016, 10211,…	Adrenal gland (N)
GO:0005764	CC	e	lysosome	134/5812	275/19370	3.00888e-06	7	134	0.000100719	20, 287, 411, 414, 427, 445, 823, 824, 847, 949, 968, 987, 1200, 1213, 1486, 1508, 1509, 1512, 1514, 1777, 1783, 1992, 2475, 2517, 2519, 2548, 2581, 2629, 2697, 2717, 3055, 3122, 3312, 3373, 3553, 3643, 3784, 3916, 3920, 3949, 3988, 4077, 4126, 4668, 4669, 4758, 4864, 4952, 5305, 5445, 5476, 5538, 5641, 5660, 5864, 5873, 6556, 6622, 6642, 6643, 6714, 7073, 7128, 7226, 7249, 7375, 7805, 7852, 7879…	Adrenal gland (N)
GO:0015629	CC	e	actin cytoskeleton	125/5812	245/19370	3.0793e-06	6	125	0.000100719	25, 31, 58, 60, 81, 226, 800, 822, 829, 830, 832, 1072, 1073, 1266, 1398, 1495, 1496, 1612, 1627, 1660, 2241, 2268, 2314, 2316, 2317, 2321, 2633, 2909, 2934, 3005, 3183, 3652, 3728, 3936, 3983, 4046, 4082, 4430, 4542, 4627, 4638, 4640, 4641, 4642, 4643, 4646, 4647, 4650, 4659, 4703, 4735, 5244, 5756, 6525, 6622, 6624, 6710, 6840, 6868, 7430, 7454, 7791, 8470, 8573, 8826, 8997, 9262, 9344, 9368, 9…	Adrenal gland (N)
GO:0005925	CC	e	focal adhesion	272/5812	418/19370	3.14244e-06	5	272	0.000100719	60, 70, 71, 81, 87, 88, 102, 118, 247, 301, 308, 309, 375, 387, 388, 402, 527, 567, 667, 682, 823, 824, 847, 857, 966, 998, 1000, 1072, 1213, 1264, 1265, 1266, 1464, 1465, 1495, 1499, 1535, 1601, 1605, 1785, 1803, 1956, 2017, 2022, 2037, 2185, 2191, 2242, 2261, 2273, 2274, 2314, 2316, 2317, 2318, 2319, 2321, 2580, 2665, 2697, 2783, 2923, 2934, 3055, 3190, 3303, 3304, 3309, 3312, 3313, 3315, 3339,…	Adrenal gland (N)
GO:0005769	CC	e	early endosome	138/5812	268/19370	3.16003e-06	8	138	0.000100719	287, 302, 335, 336, 338, 344, 345, 348, 351, 388, 920, 1182, 1183, 1184, 1730, 1992, 2064, 2697, 3064, 3135, 3146, 3329, 3482, 3784, 3791, 3949, 4035, 4430, 4642, 4771, 4891, 4952, 5245, 5594, 5595, 5604, 5605, 5770, 5861, 5906, 5909, 6456, 6477, 6478, 6614, 7018, 7037, 7098, 7099, 7251, 7412, 7803, 7852, 8263, 8301, 8639, 8650, 8673, 8724, 9100, 9101, 9114, 9135, 9146, 9179, 9559, 9711, 9765, 97…	Adrenal gland (N)
GO:0031982	CC	e	vesicle	78/5812	160/19370	3.39887e-06	4	78	0.000104014	60, 221, 301, 302, 387, 649, 801, 805, 808, 966, 1072, 1192, 1780, 1781, 1889, 2040, 2059, 2319, 2580, 2597, 2665, 2783, 2950, 3303, 3304, 3799, 4282, 4430, 4478, 4542, 4637, 4640, 4641, 4642, 4643, 4646, 4647, 5286, 5315, 5865, 6233, 6642, 7018, 7086, 7106, 7311, 7314, 7316, 7430, 7534, 8301, 8407, 8573, 8673, 8766, 9052, 9181, 9218, 9368, 9559, 9829, 9882, 10519, 10540, 23400, 26058, 51168, 551…	Adrenal gland (N)
GO:0045121	CC	e	membrane raft	110/5812	240/19370	3.44271e-06	4	110	0.000104014	19, 287, 292, 302, 351, 476, 480, 490, 493, 538, 682, 824, 841, 857, 871, 920, 948, 1200, 1398, 1445, 1509, 1604, 1739, 1803, 1820, 1910, 1938, 1956, 2040, 2047, 2185, 2534, 2697, 2770, 2771, 2773, 2817, 2824, 3098, 3329, 3551, 3572, 3635, 3672, 3688, 3717, 3784, 3791, 3920, 3932, 3945, 4067, 4641, 4864, 5023, 5230, 5244, 5420, 5515, 5519, 5538, 5577, 5621, 5663, 5664, 5788, 5912, 6386, 6469, 671…	Adrenal gland (N)
GO:0005813	CC	e	centrosome	224/5812	528/19370	3.51093e-06	3	224	0.000104014	324, 328, 402, 403, 472, 585, 598, 636, 675, 801, 805, 808, 891, 983, 996, 998, 1017, 1070, 1107, 1108, 1400, 1452, 1453, 1499, 1540, 1639, 1654, 1660, 1663, 1778, 1781, 1783, 1785, 2140, 2648, 2733, 2770, 2771, 2773, 2932, 3014, 3099, 3192, 3214, 3303, 3304, 3397, 4082, 4117, 4172, 4204, 4218, 4659, 4692, 4750, 4780, 4830, 4869, 4926, 4957, 5048, 5108, 5111, 5116, 5142, 5347, 5566, 5567, 5573, 5…	Adrenal gland (N)
GO:0005768	CC	e	endosome	128/5812	295/19370	3.51607e-06	7	128	0.000104014	19, 20, 301, 302, 351, 387, 408, 460, 476, 477, 529, 552, 682, 857, 1017, 1213, 1535, 1785, 1889, 1956, 2264, 2319, 2321, 2348, 2534, 2817, 3482, 3716, 3791, 4043, 4074, 4218, 4642, 5063, 5289, 5298, 5337, 5585, 5864, 5865, 5872, 6642, 6643, 6683, 6810, 6948, 7037, 7046, 7126, 7251, 7430, 8678, 8766, 9135, 9146, 9182, 9375, 9545, 9559, 9619, 9685, 9784, 9897, 9980, 10016, 10079, 10092, 10109, 101…	Adrenal gland (N)
GO:0005765	CC	e	lysosomal membrane	163/5812	330/19370	3.68013e-06	7	163	0.000104014	20, 162, 164, 215, 302, 309, 373, 408, 523, 526, 527, 528, 529, 533, 535, 949, 968, 972, 1173, 1182, 1183, 1184, 1186, 1291, 1356, 1509, 1601, 1803, 1889, 2475, 2548, 2629, 2647, 2767, 2770, 2773, 2776, 2782, 2783, 3108, 3113, 3115, 3117, 3118, 3119, 3120, 3122, 3123, 3125, 3126, 3127, 3134, 3312, 3326, 3799, 3916, 3920, 4035, 4067, 4074, 4646, 4647, 4758, 4864, 4891, 5337, 5660, 5663, 5664, 6396…	Adrenal gland (N)
GO:0005819	CC	e	spindle	64/5812	127/19370	3.68125e-06	5	64	0.000104014	311, 989, 996, 1211, 1213, 1400, 1453, 1540, 1639, 2010, 2908, 3315, 4627, 4735, 4739, 4926, 5347, 5925, 6623, 6683, 6993, 7013, 7283, 7756, 7803, 7813, 8218, 8379, 9150, 9181, 9857, 10296, 10300, 10426, 10459, 10726, 11083, 11258, 22919, 22974, 23157, 23170, 23384, 23568, 27175, 27339, 51434, 51647, 54617, 54888, 55614, 55700, 56992, 57509, 57542, 57553, 57805, 64210, 79029, 79902, 80097, 256364…	Adrenal gland (N)
GO:0030133	CC	e	transport vesicle	50/5812	93/19370	3.74923e-06	7	50	0.000104014	372, 523, 633, 966, 1113, 1176, 1314, 1315, 1604, 2261, 2264, 2348, 3055, 3482, 3784, 4074, 5126, 6494, 6836, 7805, 8615, 8766, 8906, 9276, 9321, 9527, 9554, 10066, 10226, 10618, 10652, 10945, 10959, 10961, 10972, 11014, 11261, 22818, 22820, 23400, 23423, 25844, 26258, 26958, 51014, 54732, 81876, 84079, 163882, 283849	Adrenal gland (N)
GO:0005874	CC	e	microtubule	137/5812	297/19370	3.78446e-06	6	137	0.000104014	324, 393, 547, 908, 1155, 1639, 1739, 1759, 1778, 1780, 1781, 1783, 1785, 1808, 2009, 2010, 2258, 2801, 2931, 3798, 3799, 3925, 4130, 4131, 4133, 4134, 4210, 4599, 4600, 4957, 4976, 5116, 5423, 5605, 6249, 6645, 6683, 6903, 6904, 6950, 7203, 7277, 7278, 7280, 7283, 7756, 7846, 8655, 8661, 8826, 8867, 9112, 9181, 9371, 9532, 9702, 9859, 10013, 10059, 10128, 10300, 10376, 10381, 10382, 10383, 10397…	Adrenal gland (N)
GO:0005741	CC	e	mitochondrial outer membrane	85/5812	180/19370	3.79741e-06	6	85	0.000104014	32, 445, 517, 518, 598, 665, 841, 1374, 1375, 1727, 2180, 2181, 2182, 2475, 2631, 2697, 3032, 3098, 3099, 3162, 4170, 4257, 4830, 4891, 4976, 5138, 5298, 5339, 5414, 5501, 5880, 6233, 6622, 7311, 7314, 7316, 7416, 7417, 7419, 9804, 9823, 9830, 9927, 10059, 10452, 10456, 10493, 10651, 10981, 11331, 23111, 23230, 23645, 23787, 25813, 25875, 51001, 51100, 51703, 54543, 54708, 54832, 55177, 55288, 55…	Adrenal gland (N)
GO:0005912	CC	e	adherens junction	77/5812	162/19370	3.8831e-06	5	77	0.000104724	60, 102, 118, 247, 301, 302, 324, 659, 1000, 1003, 1266, 1495, 1496, 1499, 1500, 1605, 1656, 1982, 2319, 3728, 3875, 4067, 4627, 4643, 4771, 5239, 5499, 5796, 5962, 6386, 6904, 7082, 7094, 7414, 7791, 8502, 8613, 9124, 9231, 9265, 9414, 10152, 10188, 10211, 10397, 10458, 10580, 10611, 10818, 10890, 10979, 11315, 23150, 23336, 23396, 23580, 23616, 28316, 29766, 51248, 54800, 54806, 55691, 55971, 5…	Adrenal gland (N)
GO:0005856	CC	e	cytoskeleton	177/5812	400/19370	4.29839e-06	5	177	0.000113024	60, 71, 88, 118, 120, 247, 287, 387, 388, 389, 636, 800, 829, 832, 841, 889, 1191, 1207, 1264, 1265, 1266, 1378, 1605, 1627, 1718, 1794, 1859, 1996, 2017, 2035, 2036, 2037, 2040, 2185, 2268, 2318, 3094, 3315, 3635, 3636, 3716, 3717, 3728, 3848, 3996, 4035, 4168, 4355, 4478, 4643, 4744, 4771, 4846, 5034, 5501, 5594, 5595, 5747, 5783, 5784, 5879, 5880, 5881, 6093, 6386, 6443, 6525, 6624, 6640, 6641…	Adrenal gland (N)
GO:0071682	CC	e	endocytic vesicle lumen	15/5812	18/19370	4.31981e-06	5	15	0.000113024	335, 338, 348, 1514, 3039, 3040, 3043, 3240, 3263, 3320, 6288, 6678, 7184, 10525, 10808	Adrenal gland (N)
GO:0016607	CC	e	nuclear speck	202/5812	411/19370	4.41633e-06	3	202	0.000113851	190, 328, 535, 665, 988, 997, 1196, 1198, 1408, 1432, 1452, 1665, 1793, 1859, 2034, 2334, 2908, 2961, 2966, 3014, 3091, 3192, 3303, 3304, 3428, 3550, 3603, 3636, 4000, 4208, 4223, 4841, 4869, 4968, 5073, 5093, 5356, 5411, 5501, 5566, 5930, 5936, 6015, 6046, 6239, 6421, 6426, 6428, 6429, 6430, 6431, 6432, 6446, 6629, 6651, 6729, 6891, 6938, 7764, 7919, 7994, 8106, 8178, 8204, 8227, 8241, 8394, 852…	Adrenal gland (N)
GO:0043202	CC	e	lysosomal lumen	50/5812	95/19370	4.65196e-06	6	50	0.000118187	338, 411, 427, 633, 972, 1200, 1462, 1464, 1509, 1514, 1634, 2517, 2548, 2581, 2588, 2629, 2717, 2799, 2817, 2990, 2992, 3073, 3074, 3312, 3320, 3339, 3373, 3920, 3988, 4060, 4126, 4669, 4758, 5159, 5476, 5538, 5641, 5660, 6948, 8722, 9672, 10437, 10577, 23400, 23646, 54749, 66005, 81567, 196463, 375790	Adrenal gland (N)
GO:0032991	CC	e	protein-containing complex	352/5812	640/19370	4.82267e-06	1	352	0.000120773	25, 59, 60, 81, 86, 142, 196, 213, 267, 301, 375, 476, 488, 493, 675, 718, 790, 801, 805, 808, 821, 837, 841, 847, 857, 972, 998, 1104, 1108, 1191, 1213, 1291, 1292, 1311, 1353, 1398, 1399, 1499, 1642, 1643, 1660, 1676, 1785, 1837, 1956, 1978, 2035, 2073, 2168, 2237, 2547, 2643, 2664, 2752, 2806, 2879, 2887, 2908, 2962, 3020, 3021, 3054, 3064, 3065, 3066, 3080, 3091, 3148, 3183, 3192, 3280, 3303,…	Adrenal gland (N)
GO:0048471	CC	e	perinuclear region of cytoplasm	337/5812	708/19370	5.06925e-06	2	337	0.000125161	19, 25, 81, 164, 199, 215, 231, 267, 302, 309, 324, 328, 351, 375, 377, 381, 392, 488, 535, 538, 540, 547, 636, 857, 988, 1022, 1113, 1191, 1192, 1453, 1499, 1508, 1524, 1540, 1656, 1739, 1780, 1785, 1796, 1822, 1889, 1956, 1974, 2009, 2040, 2064, 2181, 2185, 2186, 2316, 2319, 2332, 2521, 2534, 2580, 2597, 2634, 2635, 2783, 3064, 3065, 3148, 3162, 3301, 3303, 3304, 3312, 3320, 3326, 3482, 3675, 3…	Adrenal gland (N)
GO:0005730	CC	e	nucleolus	406/5812	823/19370	5.18e-06	5	406	0.000126119	25, 37, 103, 104, 142, 328, 379, 402, 439, 472, 604, 738, 822, 864, 894, 1070, 1107, 1316, 1476, 1655, 1656, 1660, 1663, 1665, 1730, 1736, 1915, 2091, 2130, 2237, 2258, 2316, 2332, 2483, 2547, 2733, 2802, 2975, 3148, 3162, 3283, 3284, 3312, 3313, 3337, 3428, 3516, 3608, 3609, 3691, 3708, 3710, 3717, 3875, 4141, 4193, 4287, 4288, 4332, 4601, 4609, 4641, 4651, 4659, 4670, 4683, 4691, 4763, 4771, 48…	Adrenal gland (N)
GO:0043231	CC	e	intracellular membrane-bounded organelle	338/5812	844/19370	5.61015e-06	4	338	0.000133037	19, 20, 102, 162, 164, 190, 224, 313, 338, 472, 490, 491, 492, 493, 523, 526, 535, 645, 662, 673, 682, 688, 738, 847, 861, 864, 949, 1175, 1176, 1182, 1186, 1191, 1212, 1312, 1315, 1316, 1436, 1495, 1512, 1514, 1545, 1557, 1558, 1559, 1562, 1565, 1571, 1601, 1605, 1621, 1650, 1730, 1798, 1819, 1829, 2017, 2060, 2117, 2319, 2539, 2548, 2580, 2597, 2697, 2956, 2962, 2990, 3055, 3073, 3099, 3108, 31…	Adrenal gland (N)
GO:0005911	CC	e	cell-cell junction	83/5812	180/19370	5.61595e-06	4	83	0.000133037	60, 71, 87, 120, 351, 889, 998, 1000, 1003, 1265, 1445, 1495, 1499, 1500, 1739, 1829, 2264, 2316, 2549, 3611, 3678, 3728, 3815, 3856, 3937, 3987, 4620, 5058, 5062, 5295, 5311, 5335, 5411, 5580, 5582, 5587, 5605, 5754, 5756, 5777, 5796, 5829, 5908, 6624, 6868, 7010, 7409, 7414, 7454, 8476, 8502, 8573, 9578, 9693, 9900, 9948, 10096, 10211, 10806, 10818, 11252, 23136, 23322, 23607, 23705, 25932, 260…	Adrenal gland (N)
GO:0005783	CC	e	endoplasmic reticulum	457/5812	1037/19370	5.78565e-06	5	457	0.000134677	48, 123, 213, 241, 267, 328, 341, 348, 351, 444, 445, 476, 478, 488, 489, 538, 550, 598, 662, 665, 821, 824, 831, 837, 847, 857, 871, 987, 1471, 1565, 1586, 1595, 1621, 1650, 1717, 1718, 1727, 1730, 1739, 1776, 1937, 1994, 2010, 2040, 2047, 2081, 2132, 2180, 2181, 2182, 2222, 2244, 2261, 2264, 2330, 2353, 2542, 2629, 2907, 2923, 3032, 3064, 3105, 3106, 3107, 3134, 3156, 3162, 3283, 3284, 3303, 33…	Adrenal gland (N)
GO:0005789	CC	e	endoplasmic reticulum membrane	422/5812	972/19370	5.83881e-06	4	422	0.000134677	13, 19, 215, 224, 241, 267, 310, 338, 372, 387, 389, 444, 487, 488, 489, 537, 662, 667, 682, 821, 837, 857, 920, 966, 983, 998, 1183, 1314, 1315, 1388, 1535, 1536, 1545, 1557, 1558, 1559, 1562, 1565, 1571, 1586, 1589, 1595, 1603, 1650, 1717, 1718, 1727, 1739, 1760, 1798, 1956, 1984, 2052, 2081, 2132, 2180, 2181, 2182, 2222, 2326, 2327, 2330, 2348, 2475, 2542, 2677, 2697, 2773, 3105, 3156, 3162, 3…	Adrenal gland (N)
GO:0005794	CC	e	Golgi apparatus	390/5812	985/19370	6.67147e-06	5	390	0.000149937	19, 48, 102, 162, 164, 197, 213, 267, 324, 348, 351, 378, 381, 393, 400, 402, 403, 411, 476, 478, 535, 538, 540, 545, 567, 604, 636, 649, 688, 738, 824, 847, 857, 948, 987, 1176, 1182, 1183, 1184, 1191, 1200, 1315, 1363, 1388, 1453, 1471, 1514, 1523, 1535, 1536, 1622, 1739, 1759, 1785, 2017, 2132, 2181, 2194, 2242, 2261, 2263, 2264, 2580, 2592, 2629, 2633, 2634, 2664, 2683, 2697, 2717, 2776, 2801…	Adrenal gland (N)
GO:0005739	CC	e	mitochondrion	485/5812	1300/19370	7.25938e-06	5	485	0.000161085	16, 25, 32, 37, 38, 48, 128, 142, 159, 204, 211, 287, 292, 293, 309, 328, 402, 411, 487, 498, 501, 506, 509, 513, 515, 516, 521, 539, 540, 586, 598, 622, 665, 682, 823, 835, 837, 841, 847, 983, 1152, 1159, 1160, 1191, 1192, 1327, 1337, 1340, 1350, 1353, 1374, 1375, 1407, 1408, 1431, 1432, 1545, 1565, 1583, 1584, 1585, 1593, 1633, 1653, 1656, 1716, 1727, 1891, 2004, 2011, 2040, 2081, 2180, 2237, 2…	Adrenal gland (N)
GO:0043025	CC	e	neuronal cell body	147/5812	354/19370	7.82434e-06	3	147	0.000168075	25, 94, 102, 267, 338, 348, 477, 478, 538, 547, 657, 658, 659, 720, 790, 821, 824, 998, 1136, 1152, 1266, 1535, 1536, 1586, 1639, 1728, 1741, 1917, 1975, 2048, 2182, 2185, 2317, 2332, 2475, 2664, 2779, 2931, 3054, 3065, 3320, 3326, 3337, 3572, 3611, 3623, 3710, 3776, 3784, 3897, 3916, 4035, 4038, 4130, 4131, 4133, 4155, 4218, 4642, 4651, 4856, 4926, 5048, 5179, 5372, 5373, 5538, 5577, 5663, 5664,…	Adrenal gland (N)
GO:0016020	CC	e	membrane	1140/5812	2116/19370	8.54169e-06	2	1140	0.000176523	16, 20, 47, 51, 60, 70, 71, 102, 103, 120, 142, 143, 156, 160, 163, 164, 190, 215, 226, 241, 247, 249, 267, 292, 293, 302, 308, 309, 310, 311, 334, 348, 372, 378, 471, 476, 477, 478, 481, 488, 490, 493, 498, 506, 509, 515, 538, 540, 550, 567, 583, 590, 636, 667, 682, 738, 752, 790, 805, 817, 821, 823, 826, 830, 831, 832, 835, 847, 857, 891, 896, 948, 965, 966, 968, 972, 983, 987, 988, 998, 1003, …	Adrenal gland (N)
GO:0033290	CC	e	eukaryotic 48S preinitiation complex	13/5812	15/19370	8.66624e-06	4	13	0.000176523	3646, 8661, 8663, 8664, 8665, 8666, 8667, 8668, 8669, 10480, 27335, 51386, 728689	Adrenal gland (N)
GO:0005859	CC	e	muscle myosin complex	13/5812	15/19370	8.66624e-06	4	13	0.000176523	4619, 4620, 4621, 4622, 4624, 4625, 4626, 4629, 4632, 4634, 8735, 10398, 140465	Adrenal gland (N)
GO:0030127	CC	e	COPII vesicle coat	13/5812	15/19370	8.66624e-06	5	13	0.000176523	6396, 9632, 10016, 10427, 10483, 10484, 10802, 22872, 25956, 51014, 51128, 56681, 59349	Adrenal gland (N)
GO:0070062	CC	e	extracellular exosome	1075/5812	2095/19370	8.7607e-06	6	1075	0.000176523	2, 16, 38, 47, 48, 58, 59, 60, 70, 71, 72, 81, 87, 88, 95, 102, 128, 143, 159, 165, 191, 197, 203, 204, 210, 213, 216, 217, 220, 221, 223, 226, 229, 231, 247, 249, 301, 302, 308, 309, 310, 311, 316, 327, 334, 335, 336, 338, 345, 348, 350, 351, 358, 375, 377, 378, 381, 387, 388, 389, 392, 403, 411, 427, 439, 445, 471, 476, 481, 483, 490, 491, 498, 501, 506, 523, 525, 526, 527, 528, 529, 535, 537, …	Adrenal gland (N)
GO:0005815	CC	e	microtubule organizing center	52/5812	101/19370	9.14613e-06	2	52	0.000182195	20, 229, 1070, 1729, 2908, 3875, 5058, 5144, 5531, 5594, 5604, 5888, 6525, 6867, 7251, 7431, 7525, 7813, 7871, 8615, 9645, 10015, 10129, 10211, 10564, 10579, 11073, 11078, 11190, 11215, 22919, 22924, 23116, 23122, 23170, 23301, 23331, 23332, 23384, 27436, 49856, 54862, 55671, 55904, 57448, 57509, 64210, 80700, 115098, 134492, 140609, 254102	Adrenal gland (N)
GO:0005654	CC	e	nucleoplasm	1726/5812	3803/19370	1.07115e-05	2	1726	0.000208177	25, 37, 47, 60, 86, 103, 104, 118, 124, 125, 126, 127, 142, 190, 196, 211, 231, 301, 311, 324, 328, 402, 403, 405, 408, 439, 463, 466, 472, 490, 515, 523, 545, 546, 595, 604, 645, 648, 659, 661, 667, 675, 688, 694, 790, 801, 817, 822, 841, 860, 861, 864, 891, 894, 896, 900, 904, 983, 988, 996, 997, 1003, 1017, 1022, 1025, 1032, 1051, 1059, 1060, 1104, 1105, 1107, 1108, 1147, 1153, 1186, 1193, 119…	Adrenal gland (N)
GO:0033116	CC	e	endoplasmic reticulum-Golgi intermediate compartment membrane	41/5812	75/19370	1.08067e-05	5	41	0.000208177	537, 966, 1453, 1604, 2157, 2348, 2801, 3998, 4245, 5265, 6091, 6836, 6890, 6891, 6892, 8613, 9321, 9554, 9780, 10134, 10175, 10652, 10945, 10959, 10960, 10972, 23423, 51006, 51014, 51614, 54732, 55014, 57222, 64689, 79748, 81671, 81876, 90411, 90522, 128637, 147007	Adrenal gland (N)
GO:0005737	CC	e	cytoplasm	1894/5812	4648/19370	1.14259e-05	2	1894	0.000217713	16, 25, 48, 59, 60, 70, 72, 81, 87, 102, 103, 104, 118, 133, 143, 156, 159, 164, 165, 190, 196, 199, 203, 204, 213, 215, 216, 220, 221, 223, 301, 302, 308, 309, 310, 311, 324, 328, 338, 348, 351, 358, 373, 375, 377, 378, 379, 381, 392, 393, 400, 402, 403, 405, 408, 439, 445, 463, 472, 477, 491, 525, 595, 598, 659, 662, 667, 677, 678, 694, 775, 790, 801, 805, 808, 817, 822, 823, 824, 831, 833, 835…	Adrenal gland (N)
GO:0016282	CC	e	eukaryotic 43S preinitiation complex	14/5812	17/19370	1.20814e-05	4	14	0.000225305	3646, 8661, 8663, 8664, 8665, 8666, 8667, 8668, 8669, 10480, 27335, 51386, 54505, 728689	Adrenal gland (N)
GO:0042613	CC	e	MHC class II protein complex	14/5812	17/19370	1.20814e-05	5	14	0.000225305	567, 972, 3108, 3113, 3115, 3117, 3118, 3119, 3120, 3122, 3123, 3125, 3126, 3127	Adrenal gland (N)
GO:0005634	CC	e	nucleus	2061/5812	5336/19370	1.24415e-05	5	2061	0.000229579	25, 32, 60, 71, 81, 86, 102, 103, 104, 118, 123, 142, 143, 165, 166, 190, 191, 196, 199, 210, 213, 226, 247, 267, 292, 293, 301, 302, 310, 324, 328, 334, 335, 348, 358, 373, 387, 388, 389, 402, 403, 405, 408, 427, 445, 463, 466, 472, 473, 501, 506, 515, 538, 539, 545, 546, 585, 595, 604, 648, 665, 667, 673, 675, 677, 678, 689, 694, 790, 794, 801, 805, 808, 817, 822, 824, 835, 860, 861, 864, 891, …	Adrenal gland (N)
GO:0005829	CC	e	cytosol	2464/5812	5286/19370	1.26863e-05	2	2464	0.000231657	14, 16, 25, 31, 32, 47, 48, 51, 58, 59, 60, 70, 71, 72, 81, 87, 88, 91, 95, 104, 118, 120, 123, 124, 125, 126, 127, 128, 143, 156, 157, 159, 160, 161, 162, 163, 164, 191, 196, 199, 203, 210, 211, 215, 216, 220, 221, 223, 224, 226, 229, 231, 241, 247, 262, 267, 271, 272, 287, 301, 302, 308, 311, 316, 324, 327, 335, 336, 338, 351, 372, 375, 378, 387, 388, 389, 392, 393, 400, 402, 408, 440, 445, 471…	Adrenal gland (N)
GO:0030904	CC	e	retromer complex	5812-11-01	12/19370	1.53457e-05	3	11	0.00027733	6642, 6643, 8724, 9559, 9779, 27131, 29934, 51699, 55667, 55737, 58533	Adrenal gland (N)
GO:0035578	CC	e	azurophil granule lumen	47/5812	91/19370	1.62845e-05	7	47	0.000291293	47, 302, 411, 718, 1727, 1778, 2512, 2517, 2519, 2588, 2665, 2717, 2799, 2990, 3074, 4332, 5036, 5476, 5580, 5594, 5611, 5707, 5834, 6386, 7276, 7415, 8836, 9798, 10097, 10383, 10487, 10493, 10576, 10577, 10694, 23197, 23526, 25801, 29108, 51816, 54472, 55860, 58485, 81567, 93100, 201294, 203068	Adrenal gland (N)
GO:0005884	CC	e	actin filament	44/5812	84/19370	2.07039e-05	6	44	0.000366605	58, 60, 70, 71, 87, 88, 199, 301, 1627, 2011, 2017, 2316, 2534, 3055, 3059, 3936, 4430, 4646, 4650, 5058, 5358, 5756, 5879, 5880, 6714, 7010, 7171, 7430, 7454, 7525, 8522, 8826, 9817, 11344, 23022, 25802, 28988, 57477, 57617, 57731, 92241, 147179, 154796, 345651	Adrenal gland (N)
GO:0000791	CC	e	euchromatin	24/5812	38/19370	2.50362e-05	3	24	0.000438884	1499, 1788, 3005, 3006, 3007, 3015, 3024, 3398, 3717, 3725, 6045, 6929, 8805, 9314, 9971, 10155, 10856, 23411, 26287, 27316, 29128, 55209, 84733, 440093	Adrenal gland (N)
GO:0000139	CC	e	Golgi membrane	223/5812	587/19370	3.01342e-05	5	223	0.000523022	102, 162, 164, 372, 373, 375, 377, 403, 408, 540, 567, 682, 857, 966, 972, 998, 1182, 1184, 1314, 1315, 1523, 1571, 1604, 1718, 1785, 1956, 2132, 2348, 2475, 2633, 2634, 2635, 2650, 2683, 2697, 2773, 2801, 2802, 2803, 2804, 3105, 3106, 3107, 3113, 3115, 3117, 3118, 3119, 3120, 3122, 3123, 3125, 3126, 3127, 3133, 3134, 3135, 3382, 3998, 4122, 4218, 4245, 4684, 4846, 4926, 5298, 5321, 5337, 5663, 5…	Adrenal gland (N)
GO:0030175	CC	e	filopodium	39/5812	73/19370	3.06801e-05	5	39	0.000527276	58, 59, 70, 72, 88, 998, 1605, 1778, 2258, 2683, 3636, 3688, 3936, 4430, 4478, 4534, 4646, 5420, 5756, 5962, 6624, 7402, 7412, 7430, 8633, 9368, 10123, 10160, 10381, 10411, 10458, 10788, 11344, 55585, 55740, 64005, 65059, 84687, 89891	Adrenal gland (N)
GO:0032982	CC	e	myosin filament	13/5812	16/19370	3.34131e-05	5	13	0.000568671	72, 4619, 4620, 4621, 4622, 4624, 4625, 4626, 4629, 8735, 9172, 22989, 57644	Adrenal gland (N)
GO:0030864	CC	e	cortical actin cytoskeleton	28/5812	47/19370	3.57887e-05	7	28	0.000603247	88, 824, 1000, 1627, 1915, 2017, 2319, 2934, 3059, 3996, 4640, 4771, 5962, 9948, 10211, 10395, 10411, 10487, 11034, 11214, 28988, 57477, 57619, 84687, 91663, 130271, 134549, 100820829	Adrenal gland (N)
GO:0030666	CC	e	endocytic vesicle membrane	38/5812	71/19370	4.01456e-05	6	38	0.00067024	160, 161, 163, 817, 857, 948, 949, 972, 1173, 1175, 1785, 3113, 3115, 3117, 3118, 3119, 3120, 3122, 3123, 3125, 3126, 3127, 4035, 4067, 4193, 4481, 4846, 5727, 6233, 7311, 7314, 7316, 8685, 9332, 9463, 23166, 57089, 79971	Adrenal gland (N)
GO:0044233	CC	e	mitochondria-associated endoplasmic reticulum membrane	15/5812	20/19370	4.26367e-05	3	15	0.000705114	821, 2182, 9474, 9804, 10134, 10452, 10768, 10981, 23682, 51075, 53349, 55014, 79143, 118987, 440026	Adrenal gland (N)
GO:0000242	CC	e	pericentriolar material	16/5812	22/19370	4.3901e-05	2	16	0.000719238	585, 3932, 4750, 5108, 6950, 7283, 8658, 27175, 27241, 51175, 55125, 55755, 64793, 80351, 84376, 121441	Adrenal gland (N)
GO:0005776	CC	e	autophagosome	37/5812	69/19370	5.38566e-05	6	37	0.000868268	550, 3064, 3312, 4077, 4210, 5178, 5305, 6737, 8406, 8678, 8878, 9342, 9474, 9779, 10133, 11337, 11345, 23001, 23400, 23710, 29978, 29979, 30849, 53349, 55014, 55823, 56893, 57617, 57655, 64601, 79065, 79735, 79837, 81631, 225689, 340061, 643246	Adrenal gland (N)
GO:0032588	CC	e	trans-Golgi network membrane	49/5812	99/19370	5.83823e-05	4	49	0.000930402	162, 164, 351, 400, 538, 540, 738, 972, 1211, 1213, 3113, 3115, 3117, 3118, 3119, 3120, 3122, 3123, 3125, 3126, 3127, 3482, 3996, 4074, 4218, 4430, 6293, 6482, 8907, 9179, 9382, 9463, 10066, 10079, 10466, 22796, 22836, 23431, 23647, 25839, 25999, 54812, 55275, 55858, 57511, 57589, 63971, 84342, 113178	Adrenal gland (N)
GO:0000776	CC	e	kinetochore	58/5812	122/19370	5.97943e-05	5	58	0.000944319	324, 989, 1060, 1452, 1639, 1780, 1783, 3192, 4659, 4735, 4928, 5048, 5347, 5501, 5663, 5664, 5905, 6249, 6396, 7158, 7175, 7514, 7756, 8243, 8379, 8655, 9183, 9184, 9793, 10403, 10540, 10671, 11258, 23122, 23157, 23219, 23279, 23291, 23332, 25909, 25936, 25942, 26039, 51112, 55746, 57122, 79023, 79902, 81929, 83540, 84148, 84516, 119504, 134492, 151246, 253635, 283489, 284058	Adrenal gland (N)
GO:0030136	CC	e	clathrin-coated vesicle	34/5812	62/19370	6.72794e-05	8	34	0.00104549	102, 164, 460, 1213, 1601, 2348, 4035, 4952, 5244, 5286, 7851, 8218, 8301, 8650, 8724, 8907, 9026, 10134, 10188, 10456, 11037, 23245, 26276, 27072, 51429, 54497, 55681, 55788, 55823, 57617, 64601, 112574, 115548, 144717	Adrenal gland (N)
GO:0045177	CC	e	apical part of cell	37/5812	70/19370	6.73935e-05	2	37	0.00104549	351, 358, 528, 728, 998, 1000, 1184, 1499, 1856, 2191, 3710, 3949, 4035, 4257, 4430, 4478, 4646, 4771, 4891, 5108, 5641, 5727, 7082, 7283, 7412, 7430, 8650, 8777, 10207, 23094, 24138, 25932, 50617, 51626, 79659, 103910, 221395	Adrenal gland (N)
GO:1990907	CC	e	beta-catenin-TCF complex	5812-11-01	13/19370	7.24195e-05	4	11	0.00111361	1499, 6925, 6932, 6934, 7088, 7090, 7091, 51176, 83439, 90780, 283149	Adrenal gland (N)
GO:0005875	CC	e	microtubule associated complex	21/5812	33/19370	7.32059e-05	2	21	0.00111591	1639, 2009, 2339, 4130, 4131, 4133, 4134, 4210, 5048, 5829, 6780, 7461, 8682, 10013, 10048, 10121, 10513, 11337, 23095, 23291, 23637	Adrenal gland (N)
GO:0031093	CC	e	platelet alpha granule lumen	36/5812	67/19370	7.42689e-05	7	36	0.00112236	2, 81, 87, 88, 197, 213, 226, 351, 710, 1191, 2157, 2162, 2243, 2244, 2335, 2621, 3082, 3273, 3481, 3827, 5265, 5340, 5345, 5768, 6678, 7057, 7450, 10916, 51097, 51571, 54676, 54863, 78991, 83706, 139322, 374354	Adrenal gland (N)
GO:0030670	CC	e	phagocytic vesicle membrane	38/5812	72/19370	7.9176e-05	7	38	0.00117623	527, 533, 535, 538, 567, 1535, 1536, 1785, 3105, 3106, 3107, 3133, 3134, 3135, 4218, 4952, 5289, 5880, 6556, 6810, 6890, 6891, 6892, 7879, 8673, 9114, 9474, 9554, 10312, 10890, 10981, 23545, 23682, 30849, 50617, 51762, 55647, 200576	Adrenal gland (N)
GO:0031901	CC	e	early endosome membrane	74/5812	167/19370	8.72858e-05	7	74	0.00128582	301, 538, 567, 857, 1182, 1183, 1956, 2047, 2060, 3105, 3106, 3107, 3122, 3133, 3134, 3135, 3996, 4952, 5371, 5663, 6455, 6642, 6643, 7251, 8027, 8673, 8723, 8724, 8898, 9135, 9146, 9765, 9980, 10079, 10254, 10410, 10457, 10825, 10938, 22876, 23011, 23041, 23317, 23516, 23646, 25999, 26060, 26276, 27131, 29934, 30844, 53373, 55198, 55283, 55614, 55858, 55920, 56674, 58533, 64089, 79572, 79689, 79…	Adrenal gland (N)
GO:0030134	CC	e	COPII-coated ER to Golgi transport vesicle	24/5812	40/19370	9.0503e-05	8	24	0.00132197	351, 2157, 2801, 3998, 5265, 10959, 10960, 10972, 11196, 22872, 23259, 23392, 23423, 51014, 51614, 54732, 55014, 57222, 59349, 79748, 81555, 90522, 113419, 222068	Adrenal gland (N)
GO:0030479	CC	e	actin cortical patch	5812-12-01	15/19370	9.12482e-05	3	12	0.00132197	829, 830, 1072, 1073, 2764, 9026, 9535, 10096, 10097, 11034, 57180, 653857	Adrenal gland (N)
GO:0016234	CC	e	inclusion body	15/5812	21/19370	0.000107664	3	15	0.00153443	2997, 3064, 3303, 3304, 3326, 5621, 5704, 5705, 6622, 8878, 9529, 9817, 10013, 23001, 120892	Adrenal gland (N)
GO:0030017	CC	e	sarcomere	26/5812	45/19370	0.000119409	2	26	0.00168809	58, 70, 375, 801, 805, 808, 832, 3611, 3998, 4534, 4620, 4621, 4622, 4624, 4625, 4626, 4632, 4634, 5687, 8878, 10060, 23345, 25802, 54545, 79912, 92235	Adrenal gland (N)
GO:0036464	CC	e	cytoplasmic ribonucleoprotein granule	41/5812	81/19370	0.000127481	6	41	0.00178779	60, 998, 1025, 1512, 1656, 1660, 1780, 1992, 2332, 3192, 4163, 4343, 4619, 4691, 5093, 5701, 5879, 6128, 6158, 6175, 6191, 6194, 6629, 6780, 7846, 8087, 8826, 9475, 9513, 10970, 23318, 23644, 26065, 26523, 26986, 51441, 53339, 57523, 84271, 203068, 219988	Adrenal gland (N)
GO:0016605	CC	e	PML body	49/5812	102/19370	0.000128724	3	49	0.00179089	545, 546, 1025, 1107, 2475, 2872, 3646, 4149, 4261, 4683, 5371, 5888, 5925, 6047, 6117, 6118, 6497, 6672, 6934, 7157, 7181, 7750, 7874, 7994, 8878, 9189, 9641, 9683, 10114, 10626, 11073, 11262, 11315, 23001, 23137, 23411, 23515, 26287, 26993, 28996, 51588, 54778, 57731, 59343, 79618, 79677, 84268, 204851, 219988	Adrenal gland (N)
GO:0030426	CC	e	growth cone	61/5812	134/19370	0.000141217	3	61	0.00193401	267, 393, 801, 808, 1314, 1400, 1500, 1627, 1741, 1785, 1809, 1996, 2017, 2059, 2185, 2258, 2332, 3508, 4131, 4747, 5663, 5664, 5802, 5881, 6622, 6624, 8087, 8239, 8633, 8826, 8882, 9513, 9860, 10006, 10092, 10236, 10280, 10300, 10381, 10519, 10540, 11336, 11344, 22853, 23022, 23064, 23405, 26059, 26958, 50861, 54434, 54536, 56104, 57447, 57580, 65018, 79784, 80315, 84687, 85440, 120892	Adrenal gland (N)
GO:0005832	CC	e	chaperonin-containing T-complex	5812-09-01	10/19370	0.000143334	3	9	0.00194779	908, 6950, 7203, 10574, 10575, 10576, 10693, 10694, 22948	Adrenal gland (N)
GO:0031234	CC	e	extrinsic component of cytoplasmic side of plasma membrane	35/5812	67/19370	0.000146829	4	35	0.00197993	387, 488, 640, 1540, 1837, 2185, 2241, 2242, 2268, 2534, 3055, 3932, 4067, 5747, 5753, 5879, 6277, 6714, 6850, 7525, 7881, 8826, 9265, 9885, 10160, 10188, 10979, 23344, 27131, 51429, 54206, 57488, 57655, 112574, 100820829	Adrenal gland (N)
GO:0014069	CC	e	postsynaptic density	102/5812	247/19370	0.000151669	4	102	0.00200472	102, 118, 120, 375, 408, 476, 538, 659, 775, 832, 1000, 1136, 1266, 1627, 1740, 2035, 2059, 2185, 2332, 2534, 3188, 3337, 3708, 3836, 4038, 4067, 4131, 4218, 4355, 4615, 4736, 4744, 5028, 5062, 5063, 5142, 5170, 5582, 5594, 5621, 5727, 6128, 6129, 6132, 6142, 6169, 6175, 6188, 6207, 6208, 6223, 6230, 6232, 6654, 6711, 6714, 6774, 6801, 7249, 8087, 8502, 8525, 8661, 8777, 8898, 9026, 9045, 9101, 9…	Adrenal gland (N)
GO:0005788	CC	e	endoplasmic reticulum lumen	123/5812	306/19370	0.000151709	5	123	0.00200472	102, 197, 213, 334, 335, 336, 338, 348, 351, 411, 414, 567, 590, 710, 718, 720, 821, 871, 920, 1000, 1114, 1287, 1291, 1292, 1293, 1303, 1306, 1356, 1462, 1471, 1605, 1622, 2098, 2147, 2157, 2158, 2200, 2243, 2326, 2335, 2519, 2621, 2923, 3309, 3371, 3491, 3827, 3895, 3912, 3913, 3915, 3956, 4052, 4221, 4240, 5033, 5034, 5179, 5265, 5479, 5594, 5595, 5611, 5768, 6469, 6868, 7018, 7057, 7184, 7373…	Adrenal gland (N)
GO:0070971	CC	e	endoplasmic reticulum exit site	20/5812	32/19370	0.000152098	2	20	0.00200472	338, 3105, 4253, 8613, 9632, 9919, 10015, 10016, 10427, 10483, 10484, 10802, 22872, 25956, 51128, 56681, 64693, 81555, 120892, 375056	Adrenal gland (N)
GO:0030658	CC	e	transport vesicle membrane	23/5812	39/19370	0.000176716	6	23	0.00231182	972, 1363, 1621, 3113, 3115, 3117, 3118, 3119, 3120, 3122, 3123, 3125, 3126, 3127, 3708, 5861, 6645, 9718, 29106, 55754, 57221, 94121, 110599583	Adrenal gland (N)
GO:0031902	CC	e	late endosome membrane	58/5812	127/19370	0.000198329	7	58	0.00257534	302, 309, 388, 968, 1182, 1183, 3108, 3122, 3123, 3125, 3126, 3127, 3916, 3920, 4864, 4891, 5337, 6556, 7251, 7879, 8673, 9528, 10410, 10581, 11267, 23339, 23400, 23461, 23516, 23646, 26276, 27072, 27183, 27243, 29919, 51160, 51652, 55283, 55823, 55858, 57132, 57231, 57406, 57617, 64089, 64601, 79065, 79572, 79643, 80700, 85377, 92421, 114883, 124997, 128866, 129531, 200576, 285195	Adrenal gland (N)
GO:0071564	CC	e	npBAF complex	5812-10-01	12/19370	0.000205769	5	10	0.00263294	86, 6595, 6597, 6598, 6599, 6601, 6604, 6605, 6760, 8289	Adrenal gland (N)
GO:0031209	CC	e	SCAR complex	5812-10-01	12/19370	0.000205769	2	10	0.00263294	3071, 10006, 10011, 10152, 10787, 10810, 23191, 26999, 51225, 55845	Adrenal gland (N)
GO:0030130	CC	e	clathrin coat of trans-Golgi network vesicle	5812-07-01	7/19370	0.00021841	6	7	0.00277444	160, 1211, 1212, 1213, 8218, 11276, 83988	Adrenal gland (N)
GO:0005694	CC	e	chromosome	84/5812	198/19370	0.000227974	5	84	0.0028751	545, 1059, 1104, 2033, 2091, 2271, 2332, 2959, 4288, 4292, 4691, 4926, 5058, 5510, 5810, 5885, 5930, 5934, 5965, 7874, 8237, 8243, 8726, 8815, 8886, 8888, 8899, 9126, 9149, 9188, 9319, 9575, 9656, 9790, 9904, 9933, 10199, 10274, 10362, 10436, 10459, 10735, 10771, 11073, 11103, 11143, 11340, 22893, 23029, 23047, 23063, 23076, 23244, 23466, 23481, 25885, 29072, 30836, 50809, 51406, 51535, 51608, 51…	Adrenal gland (N)
GO:0043034	CC	e	costamere	13/5812	18/19370	0.000267826	2	13	0.00335356	287, 1605, 2318, 3611, 3856, 3880, 5239, 5339, 6840, 7414, 8087, 23336, 79026	Adrenal gland (N)
GO:0005844	CC	e	polysome	21/5812	35/19370	0.000280708	3	21	0.00348994	1660, 1981, 2332, 2521, 3069, 4440, 4628, 5687, 6188, 6191, 6192, 6194, 7431, 8087, 9513, 10985, 26523, 51389, 124540, 140801, 440275	Adrenal gland (N)
GO:0000792	CC	e	heterochromatin	24/5812	42/19370	0.000282993	3	24	0.00349357	546, 648, 1656, 1788, 3008, 3009, 3015, 3065, 4204, 5371, 6950, 7155, 7317, 8932, 10155, 23272, 23411, 26038, 29128, 53615, 56916, 84733, 85456, 115426	Adrenal gland (N)
GO:0072686	CC	e	mitotic spindle	53/5812	115/19370	0.000309263	6	53	0.00379118	822, 983, 996, 998, 1213, 1639, 1729, 2009, 2035, 2648, 2669, 2801, 3192, 4117, 4134, 4926, 5311, 5594, 5778, 5905, 6188, 6907, 7175, 8086, 8379, 8452, 8502, 8556, 8655, 8841, 9611, 9859, 10726, 22974, 23063, 23116, 23122, 23332, 26065, 27436, 49856, 51335, 55689, 57520, 60509, 79718, 93627, 114327, 134492, 151393, 201163, 252839, 256364	Adrenal gland (N)
GO:0030018	CC	e	Z disc	58/5812	129/19370	0.000330109	2	58	0.00401862	87, 88, 287, 493, 667, 775, 1073, 1465, 1499, 1674, 2274, 2316, 2317, 2318, 2483, 3315, 3728, 3856, 3880, 4624, 4625, 4659, 4703, 5058, 5142, 5239, 5339, 5530, 5532, 5663, 5664, 6261, 6262, 6263, 6717, 8470, 9124, 9531, 9759, 10049, 10398, 10539, 10611, 10627, 11346, 23022, 23224, 23363, 26263, 29780, 51719, 55742, 64236, 80206, 91624, 103910, 171024, 100820829	Adrenal gland (N)
GO:0005637	CC	e	nuclear inner membrane	26/5812	47/19370	0.00033601	5	26	0.00406225	2010, 2081, 3708, 3930, 4001, 4086, 4088, 5664, 7108, 9782, 10128, 10227, 10269, 10280, 11270, 23306, 23411, 23592, 25972, 26092, 56255, 84823, 147991, 221496, 286148, 100131211	Adrenal gland (N)
GO:0032839	CC	e	dendrite cytoplasm	20/5812	33/19370	0.000373242	6	20	0.00448146	821, 2319, 2899, 3192, 3208, 3798, 3799, 4133, 5594, 5813, 6421, 7881, 9026, 9371, 23710, 26090, 66008, 79971, 120892, 127933	Adrenal gland (N)
GO:0005902	CC	e	microvillus	34/5812	67/19370	0.000421379	5	34	0.00502501	523, 525, 529, 538, 3384, 4430, 4478, 4542, 4640, 4641, 4642, 4643, 4646, 4647, 5156, 5962, 6624, 7010, 7412, 7430, 8639, 8692, 9368, 10411, 10788, 10809, 23303, 25932, 51181, 51741, 60412, 64005, 83874, 120892	Adrenal gland (N)
GO:0008540	CC	e	proteasome regulatory particle, base subcomplex	5812-08-01	9/19370	0.000432286	2	8	0.00508589	5700, 5701, 5702, 5704, 5705, 5707, 5708, 5710	Adrenal gland (N)
GO:0031080	CC	e	nuclear pore outer ring	5812-08-01	9/19370	0.000432286	3	8	0.00508589	4928, 6396, 23279, 55746, 57122, 79023, 79902, 81929	Adrenal gland (N)
GO:0005640	CC	e	nuclear outer membrane	17/5812	27/19370	0.000461143	6	17	0.00538923	1717, 1760, 2010, 3710, 4056, 5663, 6622, 10128, 10280, 23224, 23345, 54884, 55627, 80772, 85450, 89795, 161176	Adrenal gland (N)
GO:0017101	CC	e	aminoacyl-tRNA synthetase multienzyme complex	5812-09-01	11/19370	0.000576464	2	9	0.0066483	1615, 2058, 3376, 3735, 4141, 5859, 5917, 9521, 51520	Adrenal gland (N)
GO:0030877	CC	e	beta-catenin destruction complex	5812-09-01	11/19370	0.000576464	2	9	0.0066483	324, 1452, 1499, 2931, 2932, 6477, 8312, 27101, 56998	Adrenal gland (N)
GO:0044322	CC	e	endoplasmic reticulum quality control compartment	16/5812	25/19370	0.000583651	2	16	0.0066872	267, 821, 7844, 9709, 10299, 10952, 11236, 11253, 27248, 55741, 55757, 56886, 79139, 84236, 84447, 111089941	Adrenal gland (N)
GO:0030054	CC	e	cell junction	80/5812	192/19370	0.00062531	2	80	0.00711798	387, 1000, 1003, 1495, 1499, 1643, 1739, 1740, 1741, 1822, 1829, 1837, 1956, 2035, 2037, 2241, 2697, 2962, 3664, 3691, 3791, 3936, 4758, 4774, 5156, 5663, 5796, 5872, 5889, 5906, 6542, 6714, 7082, 7159, 7852, 8448, 8502, 8895, 9231, 9644, 9948, 10135, 10207, 10437, 10979, 22827, 23136, 23137, 25879, 26064, 26136, 29781, 51138, 51411, 53343, 54468, 54623, 54994, 55357, 55740, 55755, 55914, 56882, …	Adrenal gland (N)
GO:0140275	CC	e	MIB complex	5812-10-01	13/19370	0.000650266	4	10	0.00725146	3313, 10651, 10989, 25813, 54927, 55735, 79135, 84303, 125988, 139322	Adrenal gland (N)
GO:0001401	CC	e	SAM complex	5812-10-01	13/19370	0.000650266	5	10	0.00725146	3313, 10651, 10989, 25813, 54927, 55735, 79135, 84303, 125988, 139322	Adrenal gland (N)
GO:0005682	CC	e	U5 snRNP	5812-12-01	17/19370	0.000653583	5	12	0.00725146	6628, 6634, 6635, 6637, 6638, 9416, 10421, 10594, 10907, 23020, 24148, 54957	Adrenal gland (N)
GO:0005753	CC	e	mitochondrial proton-transporting ATP synthase complex	5812-12-01	17/19370	0.000653583	5	12	0.00725146	498, 506, 509, 513, 514, 515, 516, 521, 539, 9556, 10632, 84833	Adrenal gland (N)
GO:0016459	CC	e	myosin complex	19/5812	32/19370	0.000690276	2	19	0.0076104	4430, 4624, 4625, 4628, 4635, 4637, 4640, 4642, 4643, 4650, 4651, 22989, 23026, 51168, 57530, 57644, 64005, 140465, 399687	Adrenal gland (N)
GO:0030427	CC	e	site of polarized growth	5812-06-01	6/19370	0.000728435	2	6	0.00793135	1627, 2017, 3059, 10129, 28988, 285527	Adrenal gland (N)
GO:0005786	CC	e	signal recognition particle, endoplasmic reticulum targeting	5812-06-01	6/19370	0.000728435	4	6	0.00793135	6726, 6727, 6728, 6729, 6730, 6731	Adrenal gland (N)
GO:0015030	CC	e	Cajal body	28/5812	53/19370	0.000748602	3	28	0.00810062	1017, 2091, 2332, 2483, 3181, 4863, 6631, 7514, 8178, 8882, 9092, 9128, 9129, 9343, 9879, 10208, 10346, 11325, 23379, 25820, 25988, 26121, 51602, 79618, 90806, 96764, 114034, 102157402	Adrenal gland (N)
GO:0071339	CC	e	MLL1 complex	17/5812	28/19370	0.000772577	7	17	0.00830876	3054, 4149, 4297, 5929, 6045, 6878, 6880, 10856, 26121, 27043, 29915, 57680, 81887, 84148, 124944, 125476, 284058	Adrenal gland (N)
GO:0045335	CC	e	phagocytic vesicle	32/5812	64/19370	0.00088367	8	32	0.00944557	19, 71, 311, 752, 948, 998, 1182, 2317, 2475, 2923, 3685, 3799, 4218, 4641, 5906, 6812, 6814, 7431, 7454, 7791, 7879, 8678, 8766, 9830, 10981, 23380, 23580, 23682, 51762, 55647, 219972, 252983	Adrenal gland (N)
GO:0030139	CC	e	endocytic vesicle	30/5812	59/19370	0.000891901	7	30	0.00947577	19, 335, 552, 1803, 2319, 3482, 4646, 5337, 5872, 5898, 7018, 8692, 9135, 9693, 9788, 10254, 10938, 23392, 23607, 25938, 30011, 30844, 30845, 30846, 51735, 54413, 54497, 55823, 79890, 154796	Adrenal gland (N)
GO:0071007	CC	e	U2-type catalytic step 2 spliceosome	18/5812	30/19370	0.000931042	5	18	0.00983203	988, 1659, 5356, 6628, 6629, 6634, 6635, 6637, 9343, 9716, 10286, 10594, 25949, 27339, 51340, 55696, 56949, 57703	Adrenal gland (N)
GO:0045334	CC	e	clathrin-coated endocytic vesicle	16/5812	26/19370	0.000939115	9	16	0.0098579	160, 161, 163, 1173, 1175, 1211, 1212, 1213, 1785, 1856, 4643, 4646, 8218, 8301, 22876, 55788	Adrenal gland (N)
GO:0005667	CC	e	transcription regulator complex	81/5812	197/19370	0.000975333	2	81	0.0101771	142, 166, 196, 328, 463, 466, 688, 860, 1387, 1390, 1499, 2033, 2034, 2140, 2547, 3059, 3091, 3725, 3726, 3727, 4087, 4088, 4772, 4862, 5089, 5090, 5591, 5925, 5934, 5966, 5970, 6497, 6498, 6662, 6774, 6886, 6909, 6925, 6929, 6938, 7088, 7089, 7090, 7091, 7157, 7391, 7528, 8543, 9124, 9219, 9314, 9439, 9440, 9442, 9464, 9575, 9935, 10011, 10432, 10456, 10524, 10725, 10923, 11267, 23028, 26574, 30…	Adrenal gland (N)
GO:0097542	CC	e	ciliary tip	25/5812	47/19370	0.00113345	2	25	0.011757	1540, 8655, 9371, 9742, 11127, 22858, 22920, 23059, 26160, 28981, 51626, 51684, 55081, 55764, 57539, 57560, 57728, 79659, 79809, 80210, 83658, 89891, 112752, 140735, 150737	Adrenal gland (N)
GO:0000123	CC	e	histone acetyltransferase complex	15/5812	24/19370	0.00116857	6	15	0.01205	1387, 2033, 2648, 3054, 8473, 9643, 9767, 10933, 10943, 11143, 51147, 55683, 84148, 84289, 284058	Adrenal gland (N)
GO:0035577	CC	e	azurophil granule membrane	29/5812	57/19370	0.00119883	8	29	0.0122183	527, 719, 968, 1650, 2040, 2548, 2683, 3916, 3920, 4126, 4257, 4718, 5547, 5660, 5663, 5908, 6836, 8673, 8895, 9218, 9342, 9545, 10970, 11010, 23317, 23385, 55754, 80331, 84061	Adrenal gland (N)
GO:0005881	CC	e	cytoplasmic microtubule	29/5812	57/19370	0.00119883	7	29	0.0122183	324, 403, 636, 1540, 1778, 5048, 6288, 6993, 7178, 7283, 7846, 9545, 10376, 22919, 23116, 23122, 23291, 23332, 27175, 51181, 51626, 54867, 58477, 65983, 80346, 84790, 93663, 145483, 221035	Adrenal gland (N)
GO:0000421	CC	e	autophagosome membrane	20/5812	35/19370	0.00122407	6	20	0.0124034	3916, 5587, 6185, 7879, 9342, 9821, 10159, 11337, 11345, 23400, 23710, 51100, 55014, 55283, 81631, 81671, 124997, 284417, 340061, 643246	Adrenal gland (N)
GO:0000839	CC	e	Hrd1p ubiquitin ligase ERAD-L complex	5812-07-01	8/19370	0.00128893	8	7	0.0125527	550, 6400, 51009, 57414, 79139, 84447, 91319	Adrenal gland (N)
GO:0042555	CC	e	MCM complex	5812-07-01	8/19370	0.00128893	2	7	0.0125527	4171, 4172, 4173, 4174, 4175, 4176, 254394	Adrenal gland (N)
GO:0034366	CC	e	spherical high-density lipoprotein particle	5812-07-01	8/19370	0.00128893	6	7	0.0125527	335, 336, 344, 345, 1191, 3250, 5444	Adrenal gland (N)
GO:0036513	CC	e	Derlin-1 retrotranslocation complex	5812-07-01	8/19370	0.00128893	3	7	0.0125527	267, 6400, 7415, 11236, 79139, 81502, 84447	Adrenal gland (N)
GO:0042612	CC	e	MHC class I protein complex	5812-07-01	8/19370	0.00128893	5	7	0.0125527	567, 3105, 3106, 3107, 3133, 3134, 3135	Adrenal gland (N)
GO:0000221	CC	e	vacuolar proton-transporting V-type ATPase, V1 domain	5812-07-01	8/19370	0.00128893	5	7	0.0125527	523, 525, 526, 528, 529, 9550, 51606	Adrenal gland (N)
GO:0071203	CC	e	WASH complex	5812-07-01	8/19370	0.00128893	2	7	0.0125527	829, 832, 9897, 23325, 51019, 253725, 387680	Adrenal gland (N)
GO:0030424	CC	e	axon	122/5812	318/19370	0.00131094	5	122	0.0126966	60, 102, 216, 351, 387, 476, 478, 538, 547, 682, 720, 721, 821, 1312, 1496, 1586, 1639, 1837, 1859, 1982, 1996, 2047, 2048, 2258, 2332, 2566, 2617, 2664, 2899, 2931, 2932, 3054, 3064, 3208, 3480, 3508, 3643, 3739, 3897, 3996, 4130, 4131, 4134, 4642, 4741, 4744, 4747, 4763, 4856, 5058, 5339, 5414, 5538, 5594, 5630, 5802, 5864, 5909, 6091, 6332, 6622, 6772, 6812, 7054, 8087, 8567, 8766, 8826, 8828,…	Adrenal gland (N)
GO:0032154	CC	e	cleavage furrow	27/5812	53/19370	0.00143816	4	27	0.0138521	387, 388, 389, 989, 3384, 3688, 4221, 4627, 4628, 4638, 4735, 4771, 5501, 5585, 5586, 5898, 5962, 6840, 8766, 9600, 11258, 23011, 23157, 51474, 54434, 84930, 84936	Adrenal gland (N)
GO:0031463	CC	e	Cul3-RING ubiquitin ligase complex	20/5812	36/19370	0.00156824	6	20	0.0150225	7126, 8216, 8452, 8507, 9817, 9903, 10016, 23053, 23510, 26249, 54442, 54800, 55958, 55975, 57542, 57563, 59349, 84078, 89890, 90293	Adrenal gland (N)
GO:0034663	CC	e	endoplasmic reticulum chaperone complex	5812-08-01	10/19370	0.0015881	3	8	0.0150483	3309, 5034, 5479, 7184, 10130, 10525, 54431, 54658	Adrenal gland (N)
GO:0005916	CC	e	fascia adherens	5812-08-01	10/19370	0.0015881	5	8	0.0150483	87, 1000, 1499, 1674, 1832, 2697, 3728, 7414	Adrenal gland (N)
GO:0071005	CC	e	U2-type precatalytic spliceosome	26/5812	50/19370	0.00163444	5	26	0.0154042	3550, 4809, 6628, 6629, 6634, 6635, 6637, 8449, 9092, 9128, 9129, 9343, 10283, 10291, 10594, 10907, 10946, 10992, 23020, 23450, 23451, 24148, 26121, 55234, 57703, 79753	Adrenal gland (N)
GO:0016471	CC	e	vacuolar proton-transporting V-type ATPase complex	5812-10-01	14/19370	0.00166188	5	10	0.015579	525, 535, 9114, 9296, 9550, 10159, 10312, 23545, 50617, 147007	Adrenal gland (N)
GO:0042641	CC	e	actomyosin	5812-09-01	12/19370	0.00168855	2	9	0.0155791	1627, 4627, 4628, 8476, 9578, 9759, 10015, 79784, 399687	Adrenal gland (N)
GO:0044615	CC	e	nuclear pore nuclear basket	5812-09-01	12/19370	0.00168855	3	9	0.0155791	1070, 4928, 5903, 7175, 8379, 8888, 9972, 55795, 129401	Adrenal gland (N)
GO:0071006	CC	e	U2-type catalytic step 1 spliceosome	5812-09-01	12/19370	0.00168855	5	9	0.0155791	9775, 9939, 10594, 23020, 27339, 54883, 55696, 57461, 57703	Adrenal gland (N)
GO:0101003	CC	e	ficolin-1-rich granule membrane	30/5812	61/19370	0.00182888	7	30	0.0167855	161, 387, 527, 535, 965, 1315, 1378, 1604, 1729, 1832, 2548, 3071, 3689, 3916, 3920, 3958, 5269, 5273, 5547, 5879, 6556, 7226, 8655, 10159, 10288, 10312, 11026, 23352, 57020, 100049587	Adrenal gland (N)
GO:0005802	CC	e	trans-Golgi network	74/5812	181/19370	0.00187867	4	74	0.0171527	102, 375, 400, 538, 540, 636, 1212, 1785, 2316, 2629, 2650, 2803, 3482, 4074, 4952, 5286, 5587, 5872, 5879, 6810, 7045, 8218, 8613, 8678, 8729, 8766, 9179, 9581, 9648, 9980, 10079, 10133, 10564, 10565, 10618, 10890, 10981, 23011, 23122, 23250, 23258, 23682, 25999, 26225, 26960, 27032, 27344, 51056, 51429, 51763, 54103, 55088, 55627, 55717, 57448, 58475, 60592, 66005, 79065, 79585, 79895, 79971, 8…	Adrenal gland (N)
GO:0042383	CC	e	sarcolemma	45/5812	101/19370	0.00213884	4	45	0.0193267	287, 301, 302, 358, 476, 481, 633, 682, 817, 857, 1000, 1291, 1292, 1293, 1605, 1674, 1739, 1837, 2318, 3688, 3856, 3880, 3908, 3916, 5239, 5339, 5530, 5663, 6261, 6262, 6263, 6443, 6640, 6641, 7402, 7412, 7414, 7871, 10211, 10519, 23336, 23385, 55627, 79026, 79147	Adrenal gland (N)
GO:0005868	CC	e	cytoplasmic dynein complex	14/5812	23/19370	0.00235089	4	14	0.0208741	1778, 1780, 1781, 1783, 6993, 7175, 8655, 8723, 23386, 51626, 79659, 83658, 89891, 140735	Adrenal gland (N)
GO:0000793	CC	e	condensed chromosome	14/5812	23/19370	0.00235089	6	14	0.0208741	3146, 3148, 4288, 5888, 7153, 8467, 9031, 9555, 9918, 10592, 29781, 55183, 64151, 283489	Adrenal gland (N)
GO:0034363	CC	e	intermediate-density lipoprotein particle	5812-05-01	5/19370	0.00242916	6	5	0.0208741	335, 338, 344, 345, 348	Adrenal gland (N)
GO:0097422	CC	e	tubular endosome	5812-05-01	5/19370	0.00242916	2	5	0.0208741	9559, 27131, 55737, 58533, 84079	Adrenal gland (N)
GO:0098835	CC	e	presynaptic endocytic zone membrane	5812-05-01	5/19370	0.00242916	5	5	0.0208741	1211, 1212, 1759, 10059, 115548	Adrenal gland (N)
GO:0002189	CC	e	ribose phosphate diphosphokinase complex	5812-05-01	5/19370	0.00242916	5	5	0.0208741	5631, 5634, 5635, 5636, 221823	Adrenal gland (N)
GO:0005784	CC	e	Sec61 translocon complex	5812-05-01	5/19370	0.00242916	4	5	0.0208741	6748, 10952, 23204, 29927, 55176	Adrenal gland (N)
GO:0042765	CC	e	GPI-anchor transamidase complex	5812-05-01	5/19370	0.00242916	6	5	0.0208741	8733, 10026, 51604, 94005, 128869	Adrenal gland (N)
GO:0016460	CC	e	myosin II complex	5812-05-01	5/19370	0.00242916	3	5	0.0208741	4627, 4628, 10627, 79784, 103910	Adrenal gland (N)
GO:0005787	CC	e	signal peptidase complex	5812-05-01	5/19370	0.00242916	4	5	0.0208741	9789, 23478, 28972, 60559, 90701	Adrenal gland (N)
GO:0005622	CC	e	intracellular anatomical structure	27/5812	54/19370	0.00252667	2	27	0.0216061	1508, 1659, 1660, 1665, 6640, 6641, 6645, 7286, 8449, 8685, 8721, 9785, 10006, 10367, 11212, 22907, 23616, 51225, 54505, 54956, 55114, 55760, 57118, 79665, 79668, 90957, 100820829	Adrenal gland (N)
GO:0030659	CC	e	cytoplasmic vesicle membrane	52/5812	122/19370	0.00290116	5	52	0.024688	162, 164, 408, 1176, 2561, 2562, 2566, 3064, 3708, 3709, 3710, 3784, 4641, 5311, 5898, 6249, 6261, 6262, 6263, 6558, 7226, 8766, 8907, 9052, 9344, 9467, 9718, 9847, 10188, 10227, 10513, 10652, 10890, 10947, 23095, 23710, 25932, 26509, 26985, 29907, 30011, 51429, 51573, 55667, 57089, 57584, 84079, 91147, 93664, 219972, 282679, 340061	Adrenal gland (N)
GO:0098978	CC	e	glutamatergic synapse	125/5812	332/19370	0.00301146	4	125	0.0255028	60, 87, 88, 102, 163, 348, 375, 378, 387, 490, 491, 492, 493, 821, 1173, 1182, 1432, 1487, 1488, 1500, 1605, 1627, 1739, 1741, 1759, 1785, 1978, 1994, 1996, 2047, 2048, 2059, 2060, 2185, 2316, 2319, 2475, 2534, 2899, 2932, 2982, 2983, 3208, 3312, 3337, 3688, 3717, 3836, 4067, 4218, 5023, 5028, 5062, 5063, 5335, 5499, 5501, 5530, 5532, 5573, 5575, 5577, 5789, 5802, 5813, 5879, 5906, 5970, 6146, 64…	Adrenal gland (N)
GO:0014704	CC	e	intercalated disc	23/5812	45/19370	0.00307422	6	23	0.0259092	287, 476, 477, 481, 1000, 1495, 1674, 1739, 1829, 1832, 2258, 2697, 3688, 3728, 4619, 5058, 5239, 5290, 7533, 23363, 29098, 29109, 57731	Adrenal gland (N)
GO:0055038	CC	e	recycling endosome membrane	40/5812	89/19370	0.00346072	7	40	0.029027	567, 1183, 2923, 3105, 3106, 3107, 3133, 3134, 3135, 4218, 5872, 5879, 5911, 5912, 8216, 8673, 8766, 9744, 10066, 10079, 10133, 10397, 10825, 10890, 10938, 11252, 25999, 30844, 30845, 30846, 51104, 51762, 53373, 55041, 56850, 57826, 79572, 85377, 113178, 286410	Adrenal gland (N)
GO:0005876	CC	e	spindle microtubule	22/5812	42/19370	0.00347948	7	22	0.0290454	143, 403, 801, 805, 808, 983, 1453, 4926, 5347, 5423, 9371, 11127, 22920, 23116, 23122, 23332, 27175, 51115, 55177, 150465, 151393, 256364	Adrenal gland (N)
GO:0030667	CC	e	secretory granule membrane	43/5812	97/19370	0.00360326	6	43	0.0297222	161, 221, 387, 535, 728, 965, 1315, 1378, 1604, 1621, 1729, 2215, 2683, 3071, 3106, 3107, 3382, 3482, 3708, 3709, 3710, 3958, 5023, 5269, 5273, 5788, 5864, 5873, 5879, 7305, 7879, 8673, 8826, 10788, 10890, 10972, 11336, 23317, 26002, 29106, 64924, 94103, 340061	Adrenal gland (N)
GO:0099092	CC	e	postsynaptic density, intracellular component	5812-10-01	15/19370	0.00364534	6	10	0.0297222	88, 1499, 1500, 1741, 1785, 2534, 6455, 9181, 10458, 23043	Adrenal gland (N)
GO:0008180	CC	e	COP9 signalosome	5812-10-01	15/19370	0.00364534	3	10	0.0297222	2873, 5335, 8533, 9318, 10920, 10980, 10987, 27040, 50813, 51138	Adrenal gland (N)
GO:0030008	CC	e	TRAPP complex	5812-10-01	15/19370	0.00364534	3	10	0.0297222	6399, 10597, 27095, 51112, 51399, 51693, 58485, 60684, 83696, 126003	Adrenal gland (N)
GO:0071565	CC	e	nBAF complex	5812-10-01	15/19370	0.00364534	5	10	0.0297222	5977, 6595, 6597, 6598, 6599, 6601, 6604, 6605, 8289, 26039	Adrenal gland (N)
GO:0030897	CC	e	HOPS complex	5812-06-01	7/19370	0.00378859	3	6	0.0299162	23339, 26276, 27072, 55823, 57617, 64601	Adrenal gland (N)
GO:0071541	CC	e	eukaryotic translation initiation factor 3 complex, eIF3m	5812-06-01	7/19370	0.00378859	3	6	0.0299162	8661, 8664, 8665, 8667, 8668, 10480	Adrenal gland (N)
GO:0008541	CC	e	proteasome regulatory particle, lid subcomplex	5812-06-01	7/19370	0.00378859	2	6	0.0299162	5709, 5714, 5717, 5718, 5719, 10213	Adrenal gland (N)
GO:0070765	CC	e	gamma-secretase complex	5812-06-01	7/19370	0.00378859	4	6	0.0299162	5663, 5664, 10972, 23385, 51107, 55851	Adrenal gland (N)
GO:0016461	CC	e	unconventional myosin complex	5812-06-01	7/19370	0.00378859	3	6	0.0299162	4542, 4637, 4641, 4646, 4649, 140465	Adrenal gland (N)
GO:0030132	CC	e	clathrin coat of coated pit	5812-06-01	7/19370	0.00378859	5	6	0.0299162	1211, 1212, 1213, 2060, 8301, 8867	Adrenal gland (N)
GO:0030991	CC	e	intraciliary transport particle A	5812-06-01	7/19370	0.00378859	2	6	0.0299162	9742, 55764, 57539, 57728, 79809, 112752	Adrenal gland (N)
GO:0016514	CC	e	SWI/SNF complex	5812-12-01	19/19370	0.00394839	5	12	0.0310382	86, 5925, 6595, 6597, 6598, 6599, 6601, 6603, 6604, 6605, 6760, 8289	Adrenal gland (N)
GO:0030126	CC	e	COPI vesicle coat	5812-09-01	13/19370	0.00402469	5	9	0.0312181	372, 1314, 1315, 9276, 22818, 22820, 23423, 26958, 51014	Adrenal gland (N)
GO:0042627	CC	e	chylomicron	5812-09-01	13/19370	0.00402469	5	9	0.0312181	335, 336, 338, 341, 344, 345, 348, 350, 4023	Adrenal gland (N)
GO:0001741	CC	e	XY body	5812-09-01	13/19370	0.00402469	7	9	0.0312181	1788, 3014, 6598, 6599, 7319, 7320, 23309, 80714, 157570	Adrenal gland (N)
GO:0044754	CC	e	autolysosome	5812-08-01	11/19370	0.00428578	9	8	0.0319805	2495, 2512, 3916, 3920, 5289, 8031, 8878, 120892	Adrenal gland (N)
GO:0016580	CC	e	Sin3 complex	5812-08-01	11/19370	0.00428578	5	8	0.0319805	1457, 3065, 3066, 3622, 5928, 10933, 23309, 25942	Adrenal gland (N)
GO:0099738	CC	e	cell cortex region	5812-08-01	11/19370	0.00428578	4	8	0.0319805	1639, 2023, 2035, 2037, 2770, 4926, 10121, 103910	Adrenal gland (N)
GO:0019774	CC	e	proteasome core complex, beta-subunit complex	5812-08-01	11/19370	0.00428578	2	8	0.0319805	5690, 5691, 5692, 5693, 5694, 5696, 5698, 5699	Adrenal gland (N)
GO:0005952	CC	e	cAMP-dependent protein kinase complex	5812-07-01	9/19370	0.00428718	3	7	0.0319805	5566, 5567, 5573, 5575, 5576, 5577, 5613	Adrenal gland (N)
GO:0005885	CC	e	Arp2/3 protein complex	5812-07-01	9/19370	0.00428718	2	7	0.0319805	10092, 10093, 10094, 10096, 10097, 10109, 10552	Adrenal gland (N)
GO:0044294	CC	e	dendritic growth cone	5812-07-01	9/19370	0.00428718	4	7	0.0319805	3320, 3326, 4133, 5727, 9344, 9479, 23191	Adrenal gland (N)
GO:0031095	CC	e	platelet dense tubular network membrane	5812-07-01	9/19370	0.00428718	5	7	0.0319805	487, 488, 489, 3708, 3709, 3710, 10938	Adrenal gland (N)
GO:0030131	CC	e	clathrin adaptor complex	5812-07-01	9/19370	0.00428718	4	7	0.0319805	162, 163, 8546, 8907, 9179, 10947, 26985	Adrenal gland (N)
GO:0098794	CC	e	postsynapse	42/5812	96/19370	0.00494032	2	42	0.0362438	25, 163, 387, 547, 712, 714, 1139, 1173, 1975, 1979, 1994, 2048, 2060, 2316, 2332, 2566, 2931, 2932, 3717, 4204, 4208, 4289, 5027, 5621, 5705, 5813, 5879, 6132, 6175, 6622, 6810, 6812, 8775, 8874, 8943, 10810, 22930, 23154, 23236, 55914, 120892, 140735	Adrenal gland (N)
GO:0031941	CC	e	filamentous actin	17/5812	31/19370	0.0049414	2	17	0.0362438	71, 1809, 4640, 4641, 4646, 5881, 6525, 9124, 9645, 10094, 10611, 10787, 23301, 23384, 23607, 64236, 254102	Adrenal gland (N)
GO:0046540	CC	e	U4/U6 x U5 tri-snRNP complex	17/5812	31/19370	0.0049414	6	17	0.0362438	4809, 6628, 6634, 6635, 6637, 6638, 9092, 9128, 9129, 9343, 9416, 10594, 10907, 23020, 24148, 26121, 54957	Adrenal gland (N)
GO:0005771	CC	e	multivesicular body	21/5812	41/19370	0.00549688	9	21	0.0401501	972, 1514, 2697, 3916, 5573, 5575, 7178, 7251, 8766, 10013, 23392, 23400, 27243, 51510, 51534, 51652, 57132, 79643, 91782, 92421, 128866	Adrenal gland (N)
GO:0005686	CC	e	U2 snRNP	5812-12-01	20/19370	0.00591841	5	12	0.0430497	6628, 6629, 6634, 6635, 6637, 6638, 10291, 10946, 10992, 23450, 23451, 51639	Adrenal gland (N)
GO:0005778	CC	e	peroxisomal membrane	30/5812	65/19370	0.00631796	7	30	0.045766	51, 215, 224, 375, 847, 2180, 2181, 2182, 3156, 3295, 3615, 4077, 4257, 5189, 5190, 5194, 5605, 5824, 5827, 5830, 8504, 8540, 10478, 11264, 26063, 51762, 55711, 57506, 84896, 91452	Adrenal gland (N)
GO:0031252	CC	e	cell leading edge	23/5812	47/19370	0.00641025	2	23	0.0462435	25, 375, 538, 667, 1654, 3691, 4076, 4627, 5048, 7283, 7431, 7852, 8476, 8543, 8729, 9578, 9748, 10011, 10013, 23122, 23616, 26986, 91039	Adrenal gland (N)
GO:0005903	CC	e	brush border	26/5812	54/19370	0.00671239	3	26	0.0480278	87, 120, 358, 830, 832, 1192, 2059, 2314, 2316, 2317, 3710, 4430, 4627, 4637, 4640, 4641, 4642, 4643, 5339, 7430, 10059, 10096, 27131, 51181, 79784, 103910	Adrenal gland (N)
GO:0017053	CC	e	transcription repressor complex	26/5812	54/19370	0.00671239	3	26	0.0480278	595, 1487, 1488, 2874, 3005, 3065, 3068, 3146, 3516, 5978, 6497, 6907, 7529, 8841, 9611, 9612, 9759, 10438, 10443, 23013, 25942, 51132, 55122, 56980, 57708, 79718	Adrenal gland (N)
GO:0070821	CC	e	tertiary granule membrane	33/5812	73/19370	0.00675833	7	33	0.04816	102, 527, 966, 1143, 1315, 1535, 1536, 2040, 2548, 3684, 3689, 3903, 5269, 5337, 5787, 5912, 6556, 7226, 8655, 8673, 9725, 10159, 10288, 11026, 23250, 23352, 28956, 57826, 79895, 138050, 160364, 196527, 100049587	Adrenal gland (N)
GO:0043209	CC	e	myelin sheath	16/5812	29/19370	0.00690156	2	16	0.0487847	801, 805, 808, 2064, 2664, 2752, 2775, 3320, 3710, 4155, 4642, 5339, 5354, 7846, 10382, 127281	Adrenal gland (N)
GO:0005905	CC	e	clathrin-coated pit	28/5812	60/19370	0.00690166	4	28	0.0487847	351, 408, 659, 1173, 1601, 1785, 2017, 2060, 3329, 3949, 4035, 4646, 4952, 6453, 7018, 7037, 8218, 8301, 8650, 9026, 9873, 10059, 10188, 10266, 22876, 23048, 85021, 115548	Adrenal gland (N)
GO:0042613	CC	e	MHC class II protein complex	14/3254	17/19370	1.00817e-07	5	14	7.71137e-05	567, 972, 3108, 3111, 3113, 3117, 3118, 3119, 3120, 3122, 3123, 3125, 3126, 3127	Aorta (N)
GO:0022624	CC	e	proteasome accessory complex	13/3254	17/19370	1.00817e-07	2	13	7.71137e-05	5700, 5701, 5704, 5707, 5708, 5709, 5710, 5711, 5714, 5717, 5718, 5719, 10213	Aorta (N)
GO:0000974	CC	e	Prp19 complex	3254-10-01	11/19370	1.65005e-07	2	10	7.71137e-05	988, 3312, 5356, 10286, 25949, 27339, 51340, 55696, 56259, 56949	Aorta (N)
GO:0071556	CC	e	integral component of lumenal side of endoplasmic reticulum membrane	21/3254	28/19370	2.12726e-07	6	21	7.71137e-05	821, 972, 3105, 3106, 3107, 3113, 3117, 3118, 3119, 3120, 3122, 3123, 3125, 3126, 3127, 3133, 3134, 5311, 6892, 10134, 81502	Aorta (N)
GO:0043034	CC	e	costamere	13/3254	18/19370	3.06724e-07	2	13	7.71137e-05	287, 1605, 2318, 3611, 3856, 3880, 5239, 5339, 6840, 7414, 8087, 23336, 79026	Aorta (N)
GO:0005643	CC	e	nuclear pore	33/3254	64/19370	3.80847e-07	3	33	7.71137e-05	2733, 3836, 3839, 3843, 4641, 4927, 4928, 5901, 5902, 5903, 5905, 7175, 8021, 9688, 9961, 9972, 10527, 11269, 23165, 23225, 23279, 23299, 55746, 57122, 59343, 64328, 84220, 285190, 400966, 653489, 727851, 729540, 729857	Aorta (N)
GO:0012507	CC	e	ER to Golgi transport vesicle membrane	29/3254	54/19370	4.27309e-07	7	29	7.71137e-05	567, 972, 2348, 3105, 3106, 3107, 3113, 3117, 3118, 3119, 3120, 3122, 3123, 3125, 3126, 3127, 3133, 3134, 6396, 6721, 9554, 9632, 9871, 9919, 10484, 10490, 10972, 22872, 22937	Aorta (N)
GO:0022627	CC	e	cytosolic small ribosomal subunit	21/3254	41/19370	4.30967e-07	5	21	7.71137e-05	3039, 3040, 6187, 6188, 6189, 6192, 6201, 6202, 6205, 6208, 6218, 6222, 6223, 6224, 6230, 6231, 6233, 7311, 9636, 83939, 140032	Aorta (N)
GO:0032982	CC	e	myosin filament	3254-12-01	16/19370	4.62332e-07	5	12	7.71137e-05	72, 4619, 4620, 4621, 4622, 4624, 4625, 4626, 4629, 8735, 22989, 57644	Aorta (N)
GO:0005681	CC	e	spliceosomal complex	44/3254	90/19370	5.31505e-07	3	44	7.71137e-05	988, 1153, 1665, 3178, 3181, 3312, 3958, 4670, 4691, 6626, 6629, 6634, 6635, 6637, 7536, 7919, 8449, 8458, 8487, 8539, 9129, 9785, 10181, 10236, 10286, 10291, 10907, 10946, 10992, 11338, 22938, 23020, 23451, 24144, 24148, 25980, 27316, 51340, 51759, 56259, 57703, 57794, 144983, 494115	Aorta (N)
GO:0016581	CC	e	NuRD complex	3254-11-01	14/19370	6.5499e-07	6	11	7.71137e-05	1108, 1457, 3065, 3066, 5928, 5931, 9219, 26038, 53615, 57459, 57504	Aorta (N)
GO:1903561	CC	e	extracellular vesicle	26/3254	55/19370	6.58748e-07	5	26	7.71137e-05	335, 348, 476, 477, 478, 1213, 1292, 1293, 1303, 2199, 2243, 2771, 2782, 3689, 4240, 5270, 5315, 5611, 6386, 6709, 7280, 7414, 10015, 10085, 10383, 91947	Aorta (N)
GO:0000792	CC	e	heterochromatin	21/3254	42/19370	7.25584e-07	3	21	7.71137e-05	546, 1656, 2296, 3008, 3009, 3015, 3065, 4204, 5371, 6950, 7155, 7317, 8932, 23272, 23468, 26038, 29128, 53615, 56916, 85456, 115426	Aorta (N)
GO:0000228	CC	e	nuclear chromosome	35/3254	52/19370	7.78126e-07	6	35	7.71137e-05	546, 3020, 3021, 3192, 3550, 3725, 7150, 7153, 8294, 8350, 8351, 8352, 8353, 8354, 8355, 8356, 8357, 8358, 8359, 8360, 8361, 8362, 8363, 8364, 8365, 8366, 8367, 8368, 8370, 8968, 23064, 54386, 55193, 121504, 554313	Aorta (N)
GO:0071007	CC	e	U2-type catalytic step 2 spliceosome	17/3254	30/19370	8.43292e-07	5	17	7.71137e-05	988, 5356, 6629, 6634, 6635, 6637, 9343, 9410, 10286, 10594, 22938, 25949, 27339, 51340, 55696, 56949, 57703	Aorta (N)
GO:0005884	CC	e	actin filament	35/3254	84/19370	9.41719e-07	6	35	7.71137e-05	58, 60, 70, 71, 87, 88, 199, 301, 1627, 2316, 2534, 3059, 3936, 4430, 4646, 4650, 5058, 5358, 5756, 5879, 5880, 7168, 7169, 7170, 7171, 7430, 7454, 7525, 8826, 23022, 25802, 57477, 57731, 147179, 345651	Aorta (N)
GO:0001725	CC	e	stress fiber	41/3254	70/19370	9.54352e-07	4	41	7.71137e-05	58, 87, 989, 1265, 2317, 3611, 3936, 4026, 4624, 4625, 4627, 4628, 4638, 5239, 5829, 6624, 7168, 7170, 7171, 7791, 9124, 9260, 9531, 10398, 10580, 10611, 10627, 10979, 22885, 22998, 23002, 23022, 23094, 51474, 54751, 55752, 57477, 64236, 79784, 103910, 171024	Aorta (N)
GO:0032587	CC	e	ruffle membrane	41/3254	99/19370	9.62269e-07	5	41	7.71137e-05	199, 208, 324, 378, 1072, 1729, 1785, 1915, 2059, 3685, 3688, 3690, 3936, 4641, 4646, 5058, 5141, 5335, 5756, 5879, 6188, 6868, 7094, 7168, 7430, 9107, 9847, 10235, 10395, 10519, 11252, 23189, 23396, 23499, 23526, 23586, 55198, 84687, 92154, 152273, 221472	Aorta (N)
GO:0034774	CC	e	secretory granule lumen	49/3254	115/19370	9.69741e-07	6	49	7.71137e-05	1, 226, 272, 335, 718, 978, 1476, 1654, 1915, 1938, 2547, 2665, 2821, 2934, 3146, 3310, 3312, 3320, 3326, 4282, 5315, 5683, 5689, 5701, 5708, 5709, 5713, 5717, 5718, 5719, 5836, 6093, 6279, 6280, 6282, 6993, 7414, 7415, 7520, 8566, 9535, 9961, 10075, 10120, 10213, 10694, 23191, 23526, 51719	Aorta (N)
GO:0022625	CC	e	cytosolic large ribosomal subunit	25/3254	56/19370	1.00072e-06	5	25	7.71137e-05	4736, 6122, 6124, 6125, 6129, 6130, 6132, 6134, 6137, 6138, 6141, 6142, 6144, 6147, 6152, 6154, 6165, 6175, 7311, 9045, 9349, 23521, 51121, 140801, 285855	Aorta (N)
GO:0001726	CC	e	ruffle	44/3254	94/19370	1.09897e-06	4	44	7.71137e-05	87, 199, 302, 822, 1464, 3688, 3936, 4289, 4627, 4646, 5058, 5335, 5753, 5921, 6093, 6249, 6277, 6282, 6624, 7094, 7099, 7430, 8826, 8874, 9260, 9265, 10458, 10787, 23022, 23191, 23527, 26084, 27131, 51429, 51474, 55198, 55616, 64419, 83660, 89846, 91663, 93663, 152273, 221472	Aorta (N)
GO:0016363	CC	e	nuclear matrix	41/3254	111/19370	1.1318e-06	2	41	7.71137e-05	790, 1051, 1063, 1072, 1073, 1822, 3181, 3192, 3856, 4000, 4670, 4841, 4926, 5119, 5371, 5580, 5885, 6041, 7431, 7528, 7919, 8243, 8520, 8573, 9126, 9612, 9782, 10274, 10296, 10409, 10565, 10580, 10735, 10856, 22938, 23515, 25909, 25932, 29128, 57731, 84148	Aorta (N)
GO:0042470	CC	e	melanosome	48/3254	100/19370	1.15956e-06	8	48	7.71137e-05	191, 302, 309, 311, 476, 526, 535, 682, 821, 822, 1200, 1213, 1508, 1509, 2040, 2194, 3309, 3312, 3320, 3326, 3688, 3690, 3916, 4323, 4629, 4673, 5034, 5879, 5901, 6184, 6386, 6520, 7184, 7529, 7531, 7534, 9554, 9601, 10015, 10211, 10575, 10972, 23193, 23385, 27044, 51393, 54843, 126321	Aorta (N)
GO:0071013	CC	e	catalytic step 2 spliceosome	48/3254	85/19370	1.19074e-06	4	48	7.71137e-05	988, 1655, 2483, 3178, 3181, 3187, 3190, 3192, 4670, 5356, 5411, 6426, 6629, 6634, 6635, 6637, 8899, 9092, 9343, 9410, 9775, 9785, 9939, 10236, 10286, 10291, 10492, 10594, 10946, 10992, 22913, 22938, 23020, 23450, 23451, 23517, 24144, 24148, 25949, 26986, 27316, 27339, 51340, 55094, 55696, 56949, 57703, 220988	Aorta (N)
GO:0045111	CC	e	intermediate filament cytoskeleton	26/3254	53/19370	1.19622e-06	6	26	7.71137e-05	1674, 1837, 3856, 3860, 3872, 4323, 4741, 5204, 5339, 5586, 6279, 6595, 7431, 7690, 9100, 9867, 10694, 10763, 23195, 23224, 23336, 51147, 54828, 79991, 83693, 91404	Aorta (N)
GO:0000502	CC	e	proteasome complex	33/3254	53/19370	1.19622e-06	5	33	7.71137e-05	3315, 5683, 5684, 5685, 5689, 5691, 5692, 5693, 5694, 5696, 5698, 5699, 5700, 5701, 5704, 5707, 5708, 5709, 5710, 5711, 5713, 5714, 5717, 5718, 5719, 5720, 5887, 7337, 7415, 9690, 10197, 10213, 23392	Aorta (N)
GO:0072562	CC	e	blood microparticle	48/3254	112/19370	1.31534e-06	2	48	7.71137e-05	1, 2, 58, 60, 70, 71, 72, 213, 335, 336, 348, 716, 718, 720, 721, 1192, 1356, 2040, 2162, 2243, 2335, 2934, 3039, 3040, 3043, 3045, 3046, 3250, 3303, 3304, 3305, 3306, 3310, 3312, 3674, 3848, 4478, 5340, 5627, 6386, 7534, 8542, 23549, 56850, 83939, 253461, 445582, 728378	Aorta (N)
GO:0030666	CC	e	endocytic vesicle membrane	29/3254	71/19370	1.35569e-06	6	29	7.71137e-05	160, 161, 163, 818, 857, 972, 1173, 1175, 1785, 3113, 3117, 3118, 3119, 3120, 3122, 3123, 3125, 3126, 3127, 4035, 4067, 6233, 7311, 7314, 7316, 9332, 9463, 23166, 57089	Aorta (N)
GO:1904813	CC	e	ficolin-1-rich granule lumen	57/3254	124/19370	1.36081e-06	5	57	7.71137e-05	1, 47, 226, 272, 411, 978, 1471, 1476, 1508, 1509, 1522, 1654, 1915, 1938, 2547, 2821, 2934, 3043, 3146, 3303, 3304, 3310, 3312, 3320, 3326, 3608, 3728, 3848, 4048, 4282, 4318, 5236, 5265, 5315, 5683, 5689, 5701, 5708, 5709, 5713, 5717, 5718, 5719, 5836, 6993, 7414, 7415, 8621, 9535, 9961, 10075, 10097, 10120, 10213, 10694, 51646, 51719	Aorta (N)
GO:0005938	CC	e	cell cortex	55/3254	149/19370	1.39416e-06	3	55	7.71137e-05	208, 302, 364, 388, 667, 752, 857, 1397, 1499, 1778, 2059, 2185, 2317, 3709, 4082, 4289, 4628, 4642, 4646, 4650, 4691, 4735, 4739, 4926, 5663, 5664, 5829, 5879, 5880, 5881, 6624, 8605, 8874, 9322, 9590, 9847, 10129, 10398, 10456, 10539, 10755, 10979, 11214, 22836, 22844, 23245, 23332, 26064, 57553, 80762, 83737, 117583, 143098, 285527, 728378	Aorta (N)
GO:0042383	CC	e	sarcolemma	38/3254	101/19370	1.43483e-06	4	38	7.71137e-05	287, 301, 302, 476, 633, 682, 857, 1291, 1292, 1293, 1605, 1674, 1739, 1837, 2318, 3688, 3856, 3880, 3916, 5239, 5339, 5534, 5663, 6442, 6443, 6518, 6640, 6641, 7402, 7414, 10211, 10519, 23336, 23385, 55627, 64091, 79026, 113146	Aorta (N)
GO:0022626	CC	e	cytosolic ribosome	35/3254	76/19370	1.43923e-06	6	35	7.71137e-05	4736, 6122, 6124, 6125, 6129, 6130, 6132, 6134, 6137, 6138, 6141, 6142, 6144, 6147, 6152, 6154, 6165, 6175, 6187, 6188, 6189, 6201, 6202, 6205, 6208, 6218, 6222, 6223, 6224, 6230, 6233, 7311, 9045, 9349, 23521	Aorta (N)
GO:0000786	CC	e	nucleosome	67/3254	107/19370	1.45166e-06	3	67	7.71137e-05	3006, 3007, 3008, 3009, 3010, 3015, 3017, 3018, 3020, 3021, 3024, 7994, 8290, 8294, 8339, 8340, 8341, 8342, 8343, 8344, 8345, 8346, 8347, 8348, 8349, 8350, 8351, 8352, 8353, 8354, 8355, 8356, 8357, 8358, 8359, 8360, 8361, 8362, 8363, 8364, 8365, 8366, 8367, 8368, 8370, 8968, 8970, 8971, 23522, 54145, 83740, 84656, 85236, 94239, 121504, 126961, 221656, 255626, 333932, 340096, 391769, 440093, 44068…	Aorta (N)
GO:0044297	CC	e	cell body	35/3254	77/19370	1.54917e-06	2	35	7.98735e-05	58, 59, 70, 72, 1312, 1809, 2185, 2186, 2534, 2771, 2775, 2782, 2783, 2784, 3305, 5783, 6780, 6950, 7203, 7430, 9600, 10159, 10574, 10575, 10576, 10694, 11315, 11337, 22948, 23032, 23710, 51393, 57605, 63932, 203068	Aorta (N)
GO:1990904	CC	e	ribonucleoprotein complex	73/3254	153/19370	1.84427e-06	2	73	9.10086e-05	60, 81, 143, 677, 1653, 1655, 1660, 1859, 1938, 1994, 2058, 2078, 2597, 2975, 3178, 3181, 3182, 3184, 3187, 3188, 3191, 3192, 3303, 3304, 3312, 3508, 3608, 3609, 4670, 4686, 4691, 4904, 4928, 5937, 5939, 6124, 6125, 6129, 6154, 6175, 6188, 6189, 6201, 6202, 6637, 6737, 6741, 7072, 7073, 7153, 7155, 7431, 7514, 7520, 8106, 9343, 9728, 10146, 10236, 10492, 10521, 10659, 10856, 23468, 23521, 23586, …	Aorta (N)
GO:0005635	CC	e	nuclear envelope	69/3254	182/19370	1.93209e-06	4	69	9.10086e-05	142, 311, 664, 665, 667, 1063, 1192, 1434, 1536, 2475, 2560, 2733, 2781, 2879, 3930, 4000, 4008, 4864, 4928, 5002, 5130, 5880, 5901, 5902, 5903, 5905, 6240, 6277, 6396, 7112, 7175, 7514, 8605, 8815, 9107, 9631, 9688, 9798, 10280, 10456, 10526, 10527, 23001, 23165, 23175, 23190, 23224, 23225, 23279, 23299, 23345, 23399, 23468, 23511, 23534, 25777, 26509, 27243, 51374, 54491, 55379, 55627, 55746, 5…	Aorta (N)
GO:0031982	CC	e	vesicle	56/3254	160/19370	2.0643e-06	4	56	9.10086e-05	60, 301, 302, 801, 805, 808, 1072, 1192, 1780, 1781, 1889, 2040, 2059, 2580, 2597, 2665, 2783, 3303, 3304, 4282, 4430, 4478, 4542, 4637, 4641, 4642, 4643, 4646, 5286, 5315, 5350, 6233, 6642, 6844, 7086, 7106, 7311, 7314, 7316, 7430, 7534, 8301, 8407, 8573, 8673, 8766, 9882, 10409, 10490, 10519, 10540, 23400, 26058, 55198, 64005, 79026	Aorta (N)
GO:0000781	CC	e	chromosome, telomeric region	63/3254	160/19370	2.0643e-06	3	63	9.10086e-05	142, 472, 545, 546, 1642, 2145, 2146, 2547, 3018, 3020, 3021, 3181, 3981, 4174, 4175, 5001, 5111, 5371, 5431, 5499, 5500, 5501, 5591, 5976, 6117, 6118, 6672, 6741, 7515, 7520, 8290, 8294, 8359, 8360, 8361, 8362, 8363, 8364, 8365, 8366, 8367, 8368, 8370, 8520, 10111, 23028, 23064, 23347, 23468, 24144, 25777, 54386, 55183, 55226, 56160, 57187, 79577, 79618, 79991, 80335, 121504, 255626, 554313	Aorta (N)
GO:0005859	CC	e	muscle myosin complex	3254-11-01	15/19370	2.08045e-06	4	11	9.10086e-05	4619, 4620, 4621, 4622, 4624, 4625, 4626, 4629, 8735, 10398, 140465	Aorta (N)
GO:0005852	CC	e	eukaryotic translation initiation factor 3 complex	3254-11-01	15/19370	2.08045e-06	2	11	9.10086e-05	8661, 8663, 8664, 8665, 8666, 8667, 10480, 10987, 27335, 51386, 728689	Aorta (N)
GO:0000776	CC	e	kinetochore	44/3254	122/19370	2.15613e-06	5	44	9.10086e-05	324, 989, 1060, 1063, 1452, 1780, 3192, 4085, 4735, 4928, 5347, 5501, 5663, 5664, 5905, 6249, 6396, 7175, 7514, 7756, 8243, 8655, 9183, 9184, 9770, 9793, 10428, 10540, 23157, 23219, 23279, 23332, 25909, 25942, 55746, 57122, 79003, 79902, 81620, 81929, 84148, 84516, 119504, 151246	Aorta (N)
GO:0005912	CC	e	adherens junction	65/3254	162/19370	2.18047e-06	5	65	9.10086e-05	60, 102, 118, 301, 302, 324, 659, 1266, 1495, 1496, 1499, 1500, 1605, 1656, 1982, 3655, 3728, 3875, 4067, 4301, 4627, 4643, 5239, 5499, 5796, 6282, 6386, 6904, 7082, 7094, 7414, 7791, 9124, 9231, 9260, 9265, 9266, 9267, 9414, 10152, 10188, 10211, 10458, 10580, 10611, 10890, 10979, 11315, 23336, 23396, 23616, 54800, 57477, 57619, 57731, 64236, 64855, 83478, 84687, 85456, 90952, 91624, 117583, 1345…	Aorta (N)
GO:0030018	CC	e	Z disc	49/3254	129/19370	2.29746e-06	2	49	9.36616e-05	87, 88, 287, 667, 775, 845, 1073, 1465, 1499, 1674, 2274, 2316, 2317, 2318, 2483, 3315, 3728, 3856, 3880, 4624, 4625, 5058, 5142, 5239, 5339, 5532, 5663, 5664, 6717, 7273, 8470, 9124, 9260, 9531, 9759, 10049, 10273, 10398, 10539, 10611, 10627, 23022, 23224, 51719, 55742, 64236, 91624, 103910, 171024	Aorta (N)
GO:0030027	CC	e	lamellipodium	78/3254	185/19370	2.36223e-06	4	78	9.41135e-05	58, 59, 60, 70, 72, 199, 324, 822, 1072, 1495, 1499, 1500, 1605, 1627, 1654, 1785, 1809, 2185, 3611, 3688, 4076, 4628, 4638, 4739, 5034, 5058, 5290, 5311, 5335, 5586, 5783, 5829, 5872, 5879, 5880, 5881, 6093, 6624, 6642, 6643, 6810, 6993, 8470, 8476, 8874, 9459, 9578, 10094, 10096, 10097, 10109, 10152, 10211, 10381, 10411, 10456, 10458, 10519, 10787, 10788, 22885, 23022, 23075, 23129, 23191, 2338…	Aorta (N)
GO:0030496	CC	e	midbody	56/3254	171/19370	2.49625e-06	2	56	9.52058e-05	302, 311, 602, 989, 1060, 1063, 1400, 1500, 1540, 1785, 2079, 2664, 2669, 2770, 2771, 2773, 3192, 3309, 4628, 4735, 5291, 5347, 5501, 5586, 5901, 6840, 6867, 7184, 8826, 9371, 9600, 9798, 10190, 10399, 10726, 22924, 23157, 23170, 23331, 23568, 25932, 26240, 27183, 51100, 51646, 51652, 55226, 55920, 55958, 57448, 58525, 63971, 84936, 90293, 93627, 129531	Aorta (N)
GO:0010008	CC	e	endosome membrane	73/3254	227/19370	2.57235e-06	6	73	9.52058e-05	338, 388, 392, 527, 533, 535, 537, 1183, 1509, 3111, 3113, 3117, 3118, 3119, 3120, 3482, 3688, 3916, 4360, 4430, 4689, 5906, 6233, 6642, 6643, 7099, 7311, 7314, 7316, 7317, 7879, 8649, 8650, 8678, 8724, 8906, 8943, 9114, 9445, 9781, 9784, 10159, 10312, 10938, 11267, 23062, 23154, 23317, 23385, 23396, 23527, 25777, 27072, 27183, 30845, 30846, 50617, 51107, 51160, 51324, 51510, 51534, 53373, 55198,…	Aorta (N)
GO:0030136	CC	e	clathrin-coated vesicle	26/3254	62/19370	2.61641e-06	8	26	9.52058e-05	102, 1213, 1601, 2348, 4035, 5286, 6844, 8218, 8301, 8650, 8724, 9341, 10134, 10188, 10456, 11037, 22848, 23062, 23245, 26276, 27072, 51429, 54497, 55823, 112574, 115548	Aorta (N)
GO:0015629	CC	e	actin cytoskeleton	94/3254	245/19370	2.62336e-06	6	94	9.52058e-05	25, 58, 60, 81, 226, 558, 800, 822, 829, 830, 1072, 1073, 1266, 1495, 1496, 1612, 1627, 1660, 2314, 2316, 2317, 2633, 2909, 2934, 3652, 3728, 3936, 4082, 4430, 4542, 4627, 4638, 4641, 4642, 4643, 4646, 4650, 4735, 5756, 6525, 6624, 6708, 6710, 6840, 6868, 7168, 7169, 7170, 7430, 7454, 7791, 8470, 8573, 8826, 9260, 9262, 9344, 10094, 10095, 10096, 10097, 10109, 10456, 10458, 10602, 10611, 10788, 1…	Aorta (N)
GO:0005856	CC	e	cytoskeleton	116/3254	400/19370	2.6612e-06	5	116	9.52058e-05	60, 71, 88, 118, 287, 388, 800, 829, 889, 1264, 1265, 1266, 1378, 1605, 1627, 1859, 2035, 2037, 2040, 2185, 2318, 3315, 3635, 3716, 3717, 3728, 3848, 3868, 4035, 4355, 4478, 4643, 4744, 5034, 5217, 5501, 5775, 5783, 5784, 5879, 5880, 5881, 6093, 6279, 6280, 6386, 6442, 6443, 6525, 6624, 6640, 6641, 6876, 7094, 7145, 7168, 7170, 7171, 7203, 7266, 7402, 7414, 7431, 8407, 8409, 8476, 8717, 9124, 920…	Aorta (N)
GO:0005911	CC	e	cell-cell junction	61/3254	180/19370	2.78115e-06	4	61	9.75072e-05	60, 71, 87, 351, 360, 364, 889, 1265, 1495, 1499, 1500, 1739, 2316, 2549, 3611, 3690, 3728, 3856, 3937, 3987, 4301, 4620, 5058, 5062, 5295, 5311, 5335, 5411, 5580, 5754, 5756, 5777, 5796, 5829, 5908, 6442, 6523, 6624, 6868, 7122, 7414, 7454, 7535, 8476, 8573, 8825, 9578, 9948, 10096, 10211, 11252, 23136, 23322, 25932, 27040, 54532, 55327, 55679, 90952, 91663, 128239	Aorta (N)
GO:0035578	CC	e	azurophil granule lumen	34/3254	91/19370	3.00731e-06	7	34	0.000103369	47, 302, 411, 718, 1778, 2171, 2512, 2519, 2665, 3074, 4125, 5580, 5611, 5707, 5834, 6386, 7415, 9798, 10097, 10383, 10487, 10493, 10576, 10577, 10694, 23526, 25801, 51816, 54472, 58485, 80142, 81567, 201294, 203068	Aorta (N)
GO:0005925	CC	e	focal adhesion	203/3254	418/19370	3.17484e-06	5	203	0.000107029	60, 70, 71, 81, 87, 88, 102, 118, 301, 308, 309, 375, 388, 402, 527, 567, 667, 682, 857, 976, 1072, 1213, 1264, 1265, 1266, 1464, 1465, 1495, 1499, 1601, 1605, 1785, 2022, 2037, 2185, 2242, 2273, 2274, 2314, 2316, 2317, 2318, 2580, 2665, 2783, 2934, 3190, 3303, 3304, 3309, 3312, 3315, 3339, 3482, 3603, 3611, 3655, 3674, 3675, 3676, 3685, 3688, 3689, 3690, 3691, 3693, 3716, 3717, 3728, 3927, 3936,…	Aorta (N)
GO:0045121	CC	e	membrane raft	71/3254	240/19370	3.27471e-06	4	71	0.000108313	19, 287, 292, 302, 351, 476, 480, 490, 682, 836, 857, 871, 1200, 1509, 1739, 1820, 1910, 1938, 2040, 2185, 2534, 2770, 2771, 2773, 2824, 3098, 3329, 3551, 3572, 3635, 3688, 3717, 3920, 3932, 4067, 4641, 4864, 5023, 5515, 5519, 5538, 5663, 5664, 6386, 6442, 6778, 6868, 7048, 7132, 7416, 7535, 8436, 8611, 8717, 8826, 8837, 8915, 10211, 10395, 10580, 11160, 11315, 23180, 25999, 27040, 64750, 79026, …	Aorta (N)
GO:0005765	CC	e	lysosomal membrane	100/3254	330/19370	3.38714e-06	7	100	0.000108637	162, 215, 290, 302, 309, 523, 526, 527, 528, 529, 533, 535, 968, 972, 1173, 1183, 1291, 1356, 1509, 1601, 1889, 2475, 2629, 2647, 2770, 2773, 2782, 2783, 3108, 3111, 3113, 3117, 3118, 3119, 3120, 3122, 3123, 3125, 3126, 3127, 3134, 3312, 3326, 3916, 3920, 4035, 4067, 4646, 4864, 5663, 5664, 6396, 6520, 7311, 7317, 7879, 8519, 8546, 8649, 8673, 8943, 9114, 9550, 9583, 10159, 10211, 10312, 10325, 1…	Aorta (N)
GO:0032991	CC	e	protein-containing complex	220/3254	640/19370	3.40846e-06	1	220	0.000108637	25, 59, 60, 81, 142, 196, 208, 213, 267, 301, 375, 476, 488, 602, 718, 790, 801, 805, 808, 821, 857, 972, 1108, 1213, 1291, 1292, 1311, 1373, 1399, 1499, 1642, 1660, 1785, 1837, 2035, 2288, 2547, 2664, 2752, 2879, 2887, 2908, 3020, 3021, 3065, 3066, 3091, 3148, 3192, 3280, 3303, 3304, 3309, 3320, 3326, 3329, 3611, 3690, 3875, 3987, 4052, 4086, 4087, 4090, 4155, 4217, 4620, 4627, 4678, 4692, 4926,…	Aorta (N)
GO:0016604	CC	e	nuclear body	89/3254	321/19370	3.58117e-06	2	89	0.000110226	25, 81, 118, 142, 463, 546, 1059, 1060, 1387, 1478, 1660, 2022, 2035, 2303, 2313, 2872, 2959, 3091, 3508, 4000, 4077, 4288, 4641, 4733, 4772, 4928, 5111, 5205, 5586, 5753, 6118, 6185, 6305, 6634, 6672, 6932, 7086, 7089, 7174, 7536, 7706, 7874, 8263, 8487, 8556, 9031, 9169, 9325, 9572, 9612, 9656, 10039, 10048, 10147, 10274, 10730, 11051, 11073, 22938, 23064, 23379, 23582, 25820, 25833, 25962, 261…	Aorta (N)
GO:0016607	CC	e	nuclear speck	128/3254	411/19370	3.58406e-06	3	128	0.000110226	535, 665, 988, 1452, 1647, 1665, 1793, 1859, 2034, 2908, 2966, 3091, 3192, 3303, 3304, 3428, 3550, 3603, 4000, 4223, 4301, 4841, 5093, 5356, 5411, 5501, 5566, 5936, 6046, 6426, 6428, 6429, 6431, 6432, 6446, 6629, 6651, 6733, 6891, 6938, 7919, 7994, 8106, 8539, 8621, 8899, 9092, 9129, 9263, 9320, 9321, 9343, 9410, 9584, 9646, 9759, 9774, 9775, 9802, 9879, 9939, 9967, 10014, 10135, 10212, 10286, 10…	Aorta (N)
GO:0005813	CC	e	centrosome	132/3254	528/19370	3.69454e-06	3	132	0.000111473	324, 402, 472, 585, 801, 805, 808, 891, 1063, 1108, 1400, 1452, 1499, 1540, 1654, 1660, 1778, 1781, 1785, 2733, 2770, 2771, 2773, 2932, 3099, 3192, 3303, 3304, 3397, 4082, 4204, 4692, 4780, 4926, 4957, 5111, 5142, 5347, 5566, 5567, 5573, 5576, 5586, 5663, 5664, 5693, 5902, 5977, 6201, 6249, 6500, 6623, 6904, 6950, 7188, 8409, 8452, 8556, 8655, 8733, 8766, 8874, 8881, 9114, 9189, 9325, 9342, 9371,…	Aorta (N)
GO:0048471	CC	e	perinuclear region of cytoplasm	215/3254	708/19370	3.75179e-06	2	215	0.000111473	19, 25, 81, 199, 215, 267, 302, 309, 324, 351, 375, 377, 381, 392, 488, 535, 602, 857, 947, 988, 1063, 1192, 1499, 1508, 1540, 1656, 1739, 1780, 1785, 1796, 1822, 1889, 1974, 2040, 2185, 2186, 2288, 2316, 2521, 2534, 2580, 2597, 2634, 2635, 2783, 3065, 3148, 3162, 3301, 3303, 3304, 3312, 3320, 3326, 3482, 3675, 3688, 3708, 3875, 3912, 3916, 3936, 3987, 4067, 4085, 4131, 4430, 4478, 4599, 4646, 46…	Aorta (N)
GO:0030658	CC	e	transport vesicle membrane	19/3254	39/19370	4.02745e-06	6	19	0.000117669	972, 1363, 3113, 3117, 3118, 3119, 3120, 3122, 3123, 3125, 3126, 3127, 3708, 5066, 6645, 9718, 26154, 55754, 110599583	Aorta (N)
GO:0031234	CC	e	extrinsic component of cytoplasmic side of plasma membrane	27/3254	67/19370	4.22454e-06	4	27	0.000121403	488, 640, 1540, 1837, 2185, 2242, 2534, 3932, 4067, 5753, 5879, 6277, 6850, 7525, 7535, 8826, 9265, 9267, 9885, 10188, 10979, 23344, 27131, 51429, 54206, 57488, 112574	Aorta (N)
GO:0005730	CC	e	nucleolus	230/3254	823/19370	4.52079e-06	5	230	0.000127822	25, 37, 103, 142, 402, 439, 472, 738, 822, 864, 894, 1316, 1373, 1476, 1655, 1656, 1660, 1665, 1730, 1736, 1915, 2091, 2130, 2316, 2483, 2547, 2733, 2802, 2975, 3148, 3162, 3312, 3428, 3516, 3608, 3609, 3691, 3708, 3710, 3717, 3843, 3875, 4288, 4601, 4641, 4670, 4691, 4763, 4857, 5160, 5291, 5292, 5371, 5394, 5499, 5500, 5501, 5591, 5725, 5756, 5777, 5901, 5927, 5934, 5936, 5980, 5981, 6122, 6124…	Aorta (N)
GO:0005783	CC	e	endoplasmic reticulum	259/3254	1037/19370	4.64729e-06	5	259	0.000129313	48, 123, 213, 267, 348, 351, 445, 476, 478, 488, 550, 664, 665, 821, 857, 871, 987, 1471, 1522, 1565, 1595, 1650, 1717, 1730, 1739, 1774, 1937, 1994, 2040, 2132, 2180, 2182, 2218, 2542, 2629, 2781, 2907, 3105, 3106, 3107, 3134, 3156, 3162, 3303, 3304, 3309, 3543, 3708, 3709, 3710, 4043, 4714, 4864, 5033, 5034, 5130, 5138, 5205, 5265, 5310, 5311, 5350, 5352, 5355, 5580, 5611, 5663, 5664, 5740, 591…	Aorta (N)
GO:0005794	CC	e	Golgi apparatus	226/3254	985/19370	5.09871e-06	5	226	0.000139657	19, 48, 102, 109, 162, 213, 267, 324, 348, 351, 378, 381, 393, 402, 411, 476, 478, 535, 545, 567, 624, 688, 738, 857, 987, 1176, 1183, 1200, 1277, 1315, 1363, 1471, 1514, 1536, 1739, 1759, 1785, 2132, 2194, 2218, 2242, 2580, 2629, 2633, 2634, 2664, 2801, 2802, 2803, 2804, 2907, 3105, 3106, 3107, 3397, 3482, 4035, 4043, 4067, 4646, 4739, 4780, 4864, 5138, 5156, 5205, 5265, 5272, 5310, 5311, 5527, …	Aorta (N)
GO:0031965	CC	e	nuclear membrane	67/3254	233/19370	5.31585e-06	4	67	0.000143364	25, 595, 894, 1192, 1910, 2597, 2733, 3691, 3840, 3930, 4000, 4599, 4646, 4904, 4928, 5058, 5356, 5663, 5903, 5905, 6386, 6945, 7175, 7514, 8888, 9123, 9189, 9330, 9631, 9688, 9972, 10390, 10456, 10907, 10983, 23001, 23165, 23175, 23224, 23225, 23345, 23399, 25777, 25909, 26057, 26173, 26509, 28959, 51495, 54498, 54788, 54884, 55183, 55746, 55914, 57122, 59343, 63931, 79004, 79050, 79902, 84516, …	Aorta (N)
GO:0005789	CC	e	endoplasmic reticulum membrane	252/3254	972/19370	5.45494e-06	4	252	0.000144886	19, 215, 267, 310, 338, 372, 488, 537, 667, 682, 821, 857, 1183, 1314, 1315, 1528, 1536, 1543, 1545, 1548, 1551, 1553, 1555, 1557, 1558, 1559, 1562, 1565, 1571, 1576, 1577, 1595, 1603, 1650, 1717, 1739, 2052, 2132, 2180, 2182, 2326, 2348, 2475, 2538, 2542, 2773, 2903, 3105, 3156, 3162, 3309, 3703, 3708, 3709, 3710, 3930, 4047, 4306, 4599, 5130, 5156, 5311, 5352, 5355, 5447, 5627, 5663, 5664, 5740…	Aorta (N)
GO:0070062	CC	e	extracellular exosome	738/3254	2095/19370	6.09645e-06	6	738	0.000157163	1, 2, 16, 47, 48, 58, 59, 60, 70, 71, 72, 81, 87, 88, 95, 102, 130, 143, 165, 191, 204, 213, 216, 217, 220, 223, 226, 229, 290, 301, 302, 306, 308, 309, 310, 311, 316, 334, 335, 336, 338, 345, 348, 351, 375, 377, 378, 381, 388, 392, 411, 439, 445, 476, 490, 498, 523, 526, 527, 528, 529, 535, 537, 550, 558, 567, 633, 642, 682, 718, 720, 721, 730, 752, 780, 790, 810, 821, 822, 826, 829, 830, 972, 9…	Aorta (N)
GO:0005903	CC	e	brush border	23/3254	54/19370	7.14607e-06	3	23	0.000179379	87, 830, 1192, 2059, 2314, 2316, 2317, 3710, 4430, 4627, 4637, 4641, 4642, 4643, 5339, 7430, 10059, 10096, 10755, 27131, 51181, 79784, 103910	Aorta (N)
GO:0030864	CC	e	cortical actin cytoskeleton	21/3254	47/19370	7.1629e-06	7	21	0.000179379	88, 1627, 1915, 2934, 3059, 3927, 7122, 9948, 10211, 10395, 10411, 10487, 11034, 11214, 57477, 57619, 79083, 84687, 91663, 92154, 134549	Aorta (N)
GO:0016020	CC	e	membrane	732/3254	2116/19370	7.74129e-06	2	732	0.000191133	16, 47, 51, 60, 70, 71, 102, 103, 109, 142, 143, 160, 163, 215, 226, 267, 291, 292, 293, 302, 306, 308, 309, 310, 311, 334, 348, 372, 378, 476, 477, 478, 488, 490, 498, 515, 550, 567, 583, 637, 667, 682, 738, 752, 790, 805, 818, 821, 826, 830, 857, 891, 896, 968, 972, 976, 987, 988, 1072, 1108, 1192, 1209, 1211, 1213, 1265, 1291, 1312, 1314, 1315, 1327, 1374, 1379, 1434, 1452, 1462, 1499, 1528, 1…	Aorta (N)
GO:0030670	CC	e	phagocytic vesicle membrane	28/3254	72/19370	8.13572e-06	7	28	0.000198082	306, 527, 533, 535, 567, 1536, 1785, 3105, 3106, 3107, 3133, 3134, 5880, 6556, 6810, 6890, 6891, 6892, 7879, 8673, 9114, 9230, 9341, 9474, 9554, 10312, 10890, 50617	Aorta (N)
GO:0005737	CC	e	cytoplasm	1133/3254	4648/19370	9.20831e-06	2	1133	0.000218137	16, 25, 48, 59, 60, 70, 72, 81, 87, 102, 103, 109, 118, 143, 165, 174, 196, 199, 204, 213, 215, 216, 220, 223, 290, 301, 302, 306, 308, 309, 310, 311, 324, 338, 348, 351, 360, 364, 375, 377, 378, 381, 392, 393, 402, 439, 445, 463, 472, 477, 595, 602, 642, 659, 664, 667, 677, 694, 775, 790, 801, 805, 808, 818, 822, 836, 840, 845, 864, 889, 891, 894, 896, 900, 947, 972, 984, 988, 990, 1032, 1051, 1…	Aorta (N)
GO:0005654	CC	e	nucleoplasm	1054/3254	3803/19370	9.4259e-06	2	1054	0.000220315	25, 37, 47, 60, 103, 118, 124, 125, 126, 127, 142, 196, 208, 301, 311, 324, 360, 402, 439, 463, 472, 490, 515, 523, 545, 546, 595, 602, 659, 664, 667, 688, 694, 790, 801, 818, 822, 836, 840, 860, 861, 864, 891, 894, 896, 900, 988, 990, 1032, 1051, 1059, 1060, 1063, 1108, 1147, 1153, 1193, 1316, 1327, 1385, 1387, 1399, 1434, 1436, 1457, 1459, 1464, 1477, 1478, 1479, 1487, 1499, 1605, 1633, 1642, 1…	Aorta (N)
GO:0005829	CC	e	cytosol	1483/3254	5286/19370	9.67285e-06	2	1483	0.000223112	14, 16, 25, 32, 47, 48, 51, 58, 59, 60, 70, 71, 72, 81, 87, 88, 95, 118, 123, 124, 125, 126, 127, 130, 143, 160, 161, 162, 163, 191, 196, 199, 208, 215, 216, 220, 223, 226, 229, 267, 272, 287, 301, 302, 308, 311, 316, 324, 335, 336, 338, 351, 372, 375, 378, 388, 392, 393, 402, 440, 445, 472, 523, 526, 528, 529, 535, 567, 583, 585, 595, 602, 637, 640, 642, 665, 667, 673, 677, 689, 738, 752, 790, 8…	Aorta (N)
GO:0005634	CC	e	nucleus	1247/3254	5336/19370	1.02755e-05	5	1247	0.000233934	25, 32, 60, 71, 81, 102, 103, 118, 123, 142, 143, 165, 166, 191, 196, 199, 208, 213, 226, 267, 292, 293, 301, 302, 310, 324, 334, 335, 348, 388, 402, 445, 463, 472, 473, 515, 539, 545, 546, 585, 595, 602, 642, 664, 665, 667, 673, 677, 689, 694, 790, 801, 805, 808, 822, 836, 840, 860, 861, 864, 891, 894, 896, 900, 972, 984, 988, 989, 990, 1032, 1051, 1059, 1063, 1072, 1153, 1192, 1193, 1316, 1385,…	Aorta (N)
GO:0042641	CC	e	actomyosin	3254-09-01	12/19370	1.42358e-05	2	9	0.000319941	1627, 4627, 4628, 8476, 9578, 9759, 10015, 79784, 399687	Aorta (N)
GO:0005769	CC	e	early endosome	73/3254	268/19370	1.58353e-05	8	73	0.000351383	208, 287, 302, 335, 336, 338, 345, 348, 351, 388, 1183, 1730, 3146, 3329, 3482, 4035, 4430, 4642, 5119, 5245, 5906, 6477, 6523, 6614, 7099, 7803, 8263, 8301, 8639, 8650, 8673, 8724, 9100, 9114, 9341, 9784, 9910, 10211, 10938, 11252, 22876, 23074, 23180, 23245, 23325, 23355, 23385, 23392, 27072, 27183, 30844, 30845, 30846, 51019, 51107, 51160, 51652, 55614, 55737, 55823, 57705, 66008, 79139, 81609…	Aorta (N)
GO:0045334	CC	e	clathrin-coated endocytic vesicle	14/3254	26/19370	1.76975e-05	9	14	0.000387797	160, 161, 163, 1173, 1175, 1211, 1213, 1785, 4643, 4646, 6439, 8218, 8301, 22876	Aorta (N)
GO:0005874	CC	e	microtubule	79/3254	297/19370	2.04963e-05	6	79	0.00044358	324, 393, 1155, 1739, 1759, 1778, 1780, 1781, 1785, 1808, 2288, 2801, 2931, 3925, 4130, 4131, 4134, 4599, 4957, 4976, 6249, 6645, 6904, 6950, 7203, 7280, 7756, 8655, 8661, 8826, 9371, 9532, 9859, 10059, 10126, 10381, 10382, 10383, 10458, 10540, 10574, 10575, 10576, 10694, 10726, 10749, 10783, 11076, 11186, 11337, 22948, 23499, 23710, 25941, 26052, 55346, 55614, 55920, 56992, 57326, 57619, 58526, …	Aorta (N)
GO:0071005	CC	e	U2-type precatalytic spliceosome	21/3254	50/19370	2.29674e-05	5	21	0.000486667	3550, 6629, 6634, 6635, 6637, 8449, 9092, 9129, 9343, 10291, 10594, 10907, 10946, 10992, 23020, 23450, 23451, 24148, 26121, 55234, 57703	Aorta (N)
GO:0033290	CC	e	eukaryotic 48S preinitiation complex	3254-10-01	15/19370	2.33201e-05	4	10	0.000486667	8661, 8663, 8664, 8665, 8666, 8667, 10480, 27335, 51386, 728689	Aorta (N)
GO:0030479	CC	e	actin cortical patch	3254-10-01	15/19370	2.33201e-05	3	10	0.000486667	829, 830, 1072, 1073, 9535, 10096, 10097, 11034, 57180, 653857	Aorta (N)
GO:0000118	CC	e	histone deacetylase complex	19/3254	43/19370	2.36164e-05	3	19	0.000487055	473, 3065, 3066, 5928, 5931, 8932, 9219, 9611, 9759, 10014, 23186, 23309, 23468, 25942, 51564, 55818, 79718, 116092, 221037	Aorta (N)
GO:0017053	CC	e	transcription repressor complex	22/3254	54/19370	2.62287e-05	3	22	0.000534639	595, 1487, 1488, 2874, 3065, 3068, 3146, 3516, 5926, 6667, 7529, 9611, 9612, 9759, 10438, 23013, 23186, 23468, 25942, 55122, 56980, 79718	Aorta (N)
GO:0030175	CC	e	filopodium	27/3254	73/19370	2.86058e-05	5	27	0.000576391	58, 59, 70, 72, 88, 1605, 1778, 3655, 3688, 3936, 4430, 4478, 4646, 5756, 6624, 7402, 7430, 10123, 10381, 10411, 10458, 10788, 55585, 64005, 65059, 84687, 89891	Aorta (N)
GO:0010494	CC	e	cytoplasmic stress granule	28/3254	76/19370	3.46748e-05	7	28	0.000690738	1153, 1653, 1654, 1656, 1981, 1994, 3190, 4076, 4904, 5936, 6093, 6780, 7072, 7073, 7415, 7706, 7812, 10146, 11030, 11269, 23215, 23367, 23435, 26058, 26986, 51441, 55239, 55308	Aorta (N)
GO:1990907	CC	e	beta-catenin-TCF complex	3254-09-01	13/19370	3.93249e-05	4	9	0.000774569	1499, 6925, 6932, 6934, 7088, 7090, 7091, 51176, 83439	Aorta (N)
GO:0031941	CC	e	filamentous actin	15/3254	31/19370	4.64522e-05	2	15	0.000904785	71, 1809, 4641, 4646, 5881, 6525, 9124, 9260, 9645, 10094, 10611, 10787, 23384, 64236, 254102	Aorta (N)
GO:0015630	CC	e	microtubule cytoskeleton	48/3254	162/19370	4.80279e-05	6	48	0.000925196	14, 402, 667, 989, 1155, 2242, 2597, 3301, 4134, 4735, 5347, 5413, 5414, 5515, 5518, 5584, 5778, 6249, 6472, 6709, 6760, 8826, 9371, 9584, 9793, 9891, 10120, 10121, 11186, 22920, 23077, 23157, 23176, 25932, 27072, 30846, 51434, 55700, 55717, 55752, 57551, 58526, 63935, 89796, 89927, 151011, 346288, 347733	Aorta (N)
GO:0002102	CC	e	podosome	14/3254	28/19370	5.25516e-05	5	14	0.00100134	2934, 3190, 3936, 5782, 6624, 6840, 7082, 7171, 7414, 9644, 9948, 23022, 50807, 83706	Aorta (N)
GO:0099738	CC	e	cell cortex region	3254-08-01	11/19370	6.41101e-05	4	8	0.00119558	1522, 2023, 2035, 2037, 2770, 4926, 10121, 103910	Aorta (N)
GO:0019774	CC	e	proteasome core complex, beta-subunit complex	3254-08-01	11/19370	6.41101e-05	2	8	0.00119558	5689, 5691, 5692, 5693, 5694, 5696, 5698, 5699	Aorta (N)
GO:0098978	CC	e	glutamatergic synapse	84/3254	332/19370	7.84157e-05	4	84	0.00144698	60, 87, 88, 102, 163, 348, 375, 378, 490, 821, 1173, 1487, 1488, 1500, 1605, 1627, 1739, 1759, 1785, 1994, 2059, 2185, 2239, 2316, 2475, 2534, 2903, 2932, 2983, 3312, 3688, 3690, 3717, 3836, 4067, 4885, 5023, 5062, 5063, 5335, 5499, 5501, 5532, 5534, 5573, 5575, 5584, 5879, 5906, 5970, 6711, 6712, 6774, 6780, 6810, 7415, 7525, 7531, 7534, 8087, 8650, 8766, 8775, 8828, 8943, 9775, 10082, 10109, 10…	Aorta (N)
GO:0005793	CC	e	endoplasmic reticulum-Golgi intermediate compartment	27/3254	77/19370	9.14031e-05	5	27	0.00165776	290, 871, 1315, 2335, 2804, 3146, 3309, 4043, 5034, 8729, 9107, 9262, 9321, 9554, 9798, 10897, 10972, 22820, 23392, 23405, 23423, 51006, 51014, 54732, 55757, 56886, 399687	Aorta (N)
GO:0005940	CC	e	septin ring	3254-09-01	14/19370	9.36213e-05	7	9	0.00165776	989, 4735, 5413, 5414, 23157, 23176, 55752, 151011, 346288	Aorta (N)
GO:0031105	CC	e	septin complex	3254-09-01	14/19370	9.36213e-05	2	9	0.00165776	989, 4735, 5413, 5414, 23157, 23176, 55752, 151011, 346288	Aorta (N)
GO:0032153	CC	e	cell division site	3254-09-01	14/19370	9.36213e-05	2	9	0.00165776	989, 4735, 5413, 5414, 23157, 23176, 55752, 151011, 346288	Aorta (N)
GO:0008091	CC	e	spectrin	3254-07-01	9/19370	9.84823e-05	2	7	0.0017093	2037, 6708, 6709, 6710, 6711, 6712, 57731	Aorta (N)
GO:0031080	CC	e	nuclear pore outer ring	3254-07-01	9/19370	9.84823e-05	3	7	0.0017093	4928, 6396, 23279, 55746, 57122, 79902, 81929	Aorta (N)
GO:0005819	CC	e	spindle	39/3254	127/19370	0.000107171	5	39	0.00181725	311, 989, 1063, 1211, 1213, 1400, 1540, 2908, 3315, 4627, 4735, 4739, 4926, 5347, 5925, 6623, 6993, 7756, 7803, 7813, 8218, 9857, 10296, 10459, 10726, 23157, 23170, 23384, 23568, 27339, 51433, 51434, 55614, 55700, 56992, 57553, 57805, 64210, 79902	Aorta (N)
GO:0005667	CC	e	transcription regulator complex	55/3254	197/19370	0.000107618	2	55	0.00181725	142, 166, 196, 463, 688, 860, 1385, 1387, 1390, 1499, 2033, 2034, 2547, 3059, 3091, 3725, 3727, 4087, 4088, 4772, 5591, 5925, 5934, 5966, 5970, 6774, 6886, 6925, 6929, 6938, 7088, 7089, 7090, 7091, 7391, 7528, 8543, 9124, 9219, 9314, 9439, 9442, 9464, 9935, 10456, 11267, 23028, 23186, 51008, 51176, 53635, 54345, 55729, 57326, 64321	Aorta (N)
GO:0016282	CC	e	eukaryotic 43S preinitiation complex	3254-10-01	17/19370	0.000108849	4	10	0.00181725	8661, 8663, 8664, 8665, 8666, 8667, 10480, 27335, 51386, 728689	Aorta (N)
GO:0016010	CC	e	dystrophin-associated glycoprotein complex	3254-10-01	17/19370	0.000108849	4	10	0.00181725	1605, 3856, 3880, 5239, 6442, 6443, 6640, 6641, 6645, 7402	Aorta (N)
GO:0005839	CC	e	proteasome core complex	3254-11-01	20/19370	0.00011202	2	11	0.00185256	5683, 5684, 5685, 5689, 5691, 5692, 5693, 5694, 5696, 5698, 5699	Aorta (N)
GO:0002189	CC	e	ribose phosphate diphosphokinase complex	3254-05-01	5/19370	0.000133453	5	5	0.00211937	5631, 5634, 5635, 5636, 221823	Aorta (N)
GO:0016460	CC	e	myosin II complex	3254-05-01	5/19370	0.000133453	3	5	0.00211937	4627, 4628, 10627, 79784, 103910	Aorta (N)
GO:0005787	CC	e	signal peptidase complex	3254-05-01	5/19370	0.000133453	4	5	0.00211937	9789, 23478, 28972, 60559, 90701	Aorta (N)
GO:0008541	CC	e	proteasome regulatory particle, lid subcomplex	3254-06-01	7/19370	0.000134199	2	6	0.00211937	5709, 5714, 5717, 5718, 5719, 10213	Aorta (N)
GO:0070765	CC	e	gamma-secretase complex	3254-06-01	7/19370	0.000134199	4	6	0.00211937	5663, 5664, 10972, 23385, 51107, 55851	Aorta (N)
GO:0014069	CC	e	postsynaptic density	65/3254	247/19370	0.000146694	4	65	0.00229602	102, 118, 375, 476, 659, 664, 775, 1266, 1627, 2035, 2059, 2171, 2185, 2534, 2903, 3188, 3708, 3836, 4067, 4131, 4355, 4736, 4744, 5062, 5063, 5142, 5170, 6129, 6132, 6142, 6175, 6188, 6208, 6222, 6223, 6230, 6711, 6774, 8087, 8516, 8661, 8777, 8898, 9045, 9231, 9349, 9463, 9867, 10097, 10280, 10486, 10611, 23380, 26037, 26052, 29102, 29904, 50488, 57120, 57142, 80315, 84687, 85461, 140735, 220988	Aorta (N)
GO:0008250	CC	e	oligosaccharyltransferase complex	3254-08-01	12/19370	0.000163859	4	8	0.00254198	1603, 1650, 3703, 6184, 6185, 7991, 84061, 200185	Aorta (N)
GO:0005834	CC	e	heterotrimeric G-protein complex	15/3254	34/19370	0.000173247	4	15	0.00264504	2770, 2771, 2773, 2774, 2775, 2778, 2779, 2780, 2781, 2782, 2783, 2784, 2787, 10681, 346562	Aorta (N)
GO:0005811	CC	e	lipid droplet	31/3254	96/19370	0.000173519	5	31	0.00264504	123, 302, 338, 364, 550, 857, 2167, 2182, 2597, 4047, 5908, 7327, 7415, 7879, 8605, 8729, 9183, 9249, 9600, 9885, 10134, 10280, 10938, 23399, 27339, 53349, 57104, 63874, 90627, 168537, 729359	Aorta (N)
GO:0035327	CC	e	transcriptionally active chromatin	3254-12-01	24/19370	0.000181484	3	12	0.0027426	3006, 5394, 6830, 9646, 11168, 23379, 51010, 54623, 54828, 83740, 474381, 474382	Aorta (N)
GO:0030176	CC	e	integral component of endoplasmic reticulum membrane	37/3254	121/19370	0.000197752	5	37	0.00295742	267, 550, 1717, 2538, 2542, 3309, 6238, 6252, 6319, 6890, 6891, 7466, 10269, 10299, 22845, 22908, 23065, 23344, 23471, 23770, 26608, 28972, 29927, 51000, 51495, 51614, 51669, 54344, 54788, 54872, 57003, 57142, 60481, 64834, 79139, 84447, 284361	Aorta (N)
GO:0030127	CC	e	COPII vesicle coat	3254-09-01	15/19370	0.000199073	5	9	0.00295742	6396, 9632, 9871, 10483, 10484, 22872, 25956, 51014, 59349	Aorta (N)
GO:0071682	CC	e	endocytic vesicle lumen	3254-10-01	18/19370	0.000208012	5	10	0.00306424	335, 338, 348, 1514, 3039, 3040, 3043, 3320, 6288, 7184	Aorta (N)
GO:0000922	CC	e	spindle pole	37/3254	122/19370	0.000214558	2	37	0.00313434	801, 805, 808, 891, 990, 1063, 1499, 1780, 2801, 3192, 4085, 4739, 4926, 4957, 5347, 5515, 5516, 5885, 7178, 7369, 8409, 8452, 8556, 8766, 9183, 9793, 10129, 10769, 10783, 11073, 11186, 23331, 27183, 51119, 57448, 80216, 259282	Aorta (N)
GO:0043231	CC	e	intracellular membrane-bounded organelle	182/3254	844/19370	0.000235354	4	182	0.00340972	19, 102, 162, 208, 338, 472, 490, 523, 526, 535, 558, 602, 624, 673, 682, 688, 738, 861, 864, 1175, 1176, 1312, 1315, 1316, 1436, 1495, 1514, 1528, 1543, 1545, 1548, 1553, 1555, 1557, 1558, 1559, 1562, 1565, 1571, 1576, 1577, 1601, 1605, 1650, 1730, 2580, 2597, 3099, 3108, 3113, 3309, 3480, 3607, 3704, 4067, 4077, 4125, 4857, 4904, 4928, 4939, 4940, 5033, 5265, 5286, 5291, 5447, 5480, 5538, 5685,…	Aorta (N)
GO:0005840	CC	e	ribosome	18/3254	46/19370	0.000256072	5	18	0.00365371	821, 5610, 6138, 6188, 6201, 6205, 6218, 6222, 6223, 6230, 6238, 6730, 7536, 9349, 10985, 23521, 51081, 51182	Aorta (N)
GO:0005844	CC	e	polysome	15/3254	35/19370	0.000256364	3	15	0.00365371	1660, 1981, 2521, 3069, 4440, 4628, 4733, 6188, 6192, 7431, 8087, 10985, 51389, 124540, 140801	Aorta (N)
GO:0036464	CC	e	cytoplasmic ribonucleoprotein granule	27/3254	81/19370	0.000260584	6	27	0.0036839	60, 1656, 1660, 1780, 2312, 3192, 3981, 4619, 4691, 5093, 5701, 5879, 6175, 6629, 6780, 8087, 8826, 9118, 9475, 23318, 26986, 51441, 53339, 57523, 84271, 203068, 219988	Aorta (N)
GO:0030669	CC	e	clathrin-coated endocytic vesicle membrane	24/3254	69/19370	0.000270053	8	24	0.00378722	160, 161, 163, 338, 348, 972, 1173, 1175, 1213, 3113, 3117, 3118, 3119, 3120, 3122, 3123, 3125, 3126, 3127, 3482, 6844, 8673, 9341, 10618	Aorta (N)
GO:0005832	CC	e	chaperonin-containing T-complex	3254-07-01	10/19370	0.000280369	3	7	0.00390069	6950, 7203, 10574, 10575, 10576, 10694, 22948	Aorta (N)
GO:0008305	CC	e	integrin complex	3254-12-01	25/19370	0.000295823	5	12	0.00408328	3674, 3675, 3679, 3685, 3688, 3689, 3690, 3691, 3693, 8515, 8516, 22801	Aorta (N)
GO:0030667	CC	e	secretory granule membrane	31/3254	97/19370	0.000303777	6	31	0.00416031	161, 290, 535, 976, 1315, 1378, 1729, 2171, 2215, 3071, 3106, 3107, 3482, 3708, 3709, 3710, 3958, 5023, 5066, 5269, 5879, 6844, 7305, 7879, 8673, 8826, 10788, 10890, 10972, 23317, 94103	Aorta (N)
GO:0016459	CC	e	myosin complex	14/3254	32/19370	0.00031633	2	14	0.00429865	4430, 4624, 4625, 4628, 4635, 4637, 4642, 4643, 4650, 22989, 57644, 64005, 140465, 399687	Aorta (N)
GO:0030126	CC	e	COPI vesicle coat	3254-08-01	13/19370	0.000363112	5	8	0.00489643	372, 1314, 1315, 9276, 11316, 22820, 23423, 51014	Aorta (N)
GO:0043209	CC	e	myelin sheath	13/3254	29/19370	0.000386446	2	13	0.0051713	801, 805, 808, 2664, 2752, 2775, 3320, 3710, 4155, 4642, 5339, 10382, 127281	Aorta (N)
GO:0043025	CC	e	neuronal cell body	85/3254	354/19370	0.000424623	3	85	0.00563912	25, 102, 267, 306, 338, 348, 477, 478, 657, 658, 659, 720, 790, 821, 836, 1266, 1536, 1728, 1917, 2182, 2185, 2288, 2317, 2475, 2664, 2779, 2931, 3065, 3320, 3326, 3572, 3611, 3676, 3710, 3916, 4035, 4130, 4131, 4155, 4642, 4926, 5372, 5538, 5663, 5664, 5881, 6240, 6623, 6712, 6780, 6861, 6993, 7314, 7345, 8087, 8301, 8874, 9590, 9775, 9939, 10142, 10381, 10382, 10399, 10458, 10490, 10519, 22876,…	Aorta (N)
GO:0031093	CC	e	platelet alpha granule lumen	23/3254	67/19370	0.000438439	7	23	0.00577882	1, 2, 81, 87, 88, 213, 226, 351, 2162, 2243, 2335, 2621, 5265, 5340, 5627, 5768, 7057, 7450, 10490, 10916, 83706, 139322, 374354	Aorta (N)
GO:0071141	CC	e	SMAD protein complex	3254-06-01	8/19370	0.000459885	2	6	0.00579985	4086, 4087, 4088, 4090, 4093, 22938	Aorta (N)
GO:0002199	CC	e	zona pellucida receptor complex	3254-06-01	8/19370	0.000459885	2	6	0.00579985	3305, 6950, 7203, 10575, 10576, 10694	Aorta (N)
GO:0036513	CC	e	Derlin-1 retrotranslocation complex	3254-06-01	8/19370	0.000459885	3	6	0.00579985	267, 6400, 7415, 79139, 81502, 84447	Aorta (N)
GO:0005838	CC	e	proteasome regulatory particle	3254-06-01	8/19370	0.000459885	2	6	0.00579985	5707, 5708, 5713, 5714, 5718, 5719	Aorta (N)
GO:0042612	CC	e	MHC class I protein complex	3254-06-01	8/19370	0.000459885	5	6	0.00579985	567, 3105, 3106, 3107, 3133, 3134	Aorta (N)
GO:0000221	CC	e	vacuolar proton-transporting V-type ATPase, V1 domain	3254-06-01	8/19370	0.000459885	5	6	0.00579985	523, 526, 528, 529, 9550, 51606	Aorta (N)
GO:0031252	CC	e	cell leading edge	18/3254	47/19370	0.000524632	2	18	0.00656914	25, 375, 667, 1654, 3691, 4076, 4627, 5584, 7431, 8476, 8543, 8729, 9578, 9748, 22848, 23616, 26986, 54828	Aorta (N)
GO:0005868	CC	e	cytoplasmic dynein complex	3254-11-01	23/19370	0.000550945	4	11	0.00684969	1778, 1780, 1781, 6993, 7175, 8655, 23386, 79659, 83658, 89891, 140735	Aorta (N)
GO:0002116	CC	e	semaphorin receptor complex	3254-07-01	11/19370	0.000658823	3	7	0.00802025	5361, 5362, 5365, 8828, 23129, 23654, 91584	Aorta (N)
GO:0030877	CC	e	beta-catenin destruction complex	3254-07-01	11/19370	0.000658823	2	7	0.00802025	324, 1452, 1499, 2931, 2932, 6477, 8312	Aorta (N)
GO:0016580	CC	e	Sin3 complex	3254-07-01	11/19370	0.000658823	5	7	0.00802025	1457, 3065, 3066, 5928, 10933, 23309, 25942	Aorta (N)
GO:0097227	CC	e	sperm annulus	3254-05-01	6/19370	0.000688767	2	5	0.00823504	989, 1656, 4735, 5414, 23157	Aorta (N)
GO:0070937	CC	e	CRD-mediated mRNA stability complex	3254-05-01	6/19370	0.000688767	2	5	0.00823504	1660, 3192, 4904, 7812, 10492	Aorta (N)
GO:0005815	CC	e	microtubule organizing center	31/3254	101/19370	0.000690559	2	31	0.00823504	229, 1729, 2908, 3875, 5058, 5119, 5531, 6525, 6867, 7431, 7525, 7813, 9645, 10015, 10129, 10211, 10564, 10579, 11073, 11186, 22924, 23170, 23331, 23332, 23384, 55671, 57448, 64210, 149069, 165186, 254102	Aorta (N)
GO:0005682	CC	e	U5 snRNP	3254-09-01	17/19370	0.000700252	5	9	0.0082942	6634, 6635, 6637, 9410, 10594, 10907, 23020, 24148, 25980	Aorta (N)
GO:0030426	CC	e	growth cone	38/3254	134/19370	0.000710588	3	38	0.00836014	267, 393, 801, 808, 1314, 1400, 1500, 1522, 1627, 1785, 1809, 2059, 2185, 3508, 3676, 4131, 5663, 5664, 5881, 6624, 8087, 8239, 8826, 9266, 10236, 10280, 10381, 10409, 10519, 10540, 23022, 23064, 23405, 50861, 57580, 79784, 80315, 84687	Aorta (N)
GO:0000791	CC	e	euchromatin	15/3254	38/19370	0.000739165	3	15	0.00863837	1385, 1499, 3006, 3007, 3015, 3024, 3717, 3725, 6667, 6929, 9314, 10856, 27316, 29128, 440093	Aorta (N)
GO:0030905	CC	e	retromer, tubulation complex	3254-04-01	4/19370	0.000795216	3	4	0.00905204	6642, 6643, 27131, 58533	Aorta (N)
GO:0005862	CC	e	muscle thin filament tropomyosin	3254-04-01	4/19370	0.000795216	2	4	0.00905204	7168, 7169, 7170, 7171	Aorta (N)
GO:0097452	CC	e	GAIT complex	3254-04-01	4/19370	0.000795216	2	4	0.00905204	2058, 2597, 10492, 23521	Aorta (N)
GO:0016469	CC	e	proton-transporting two-sector ATPase complex	3254-04-01	4/19370	0.000795216	3	4	0.00905204	523, 528, 529, 537	Aorta (N)
GO:0030017	CC	e	sarcomere	17/3254	45/19370	0.00086304	2	17	0.0097607	58, 70, 375, 801, 805, 808, 3611, 4620, 4621, 4622, 4624, 4625, 4626, 7168, 23345, 25802, 54545	Aorta (N)
GO:0005788	CC	e	endoplasmic reticulum lumen	74/3254	306/19370	0.000874506	5	74	0.00982698	102, 174, 213, 334, 335, 336, 338, 348, 351, 411, 567, 718, 720, 821, 871, 1277, 1287, 1291, 1292, 1293, 1303, 1356, 1462, 1471, 1522, 1605, 2243, 2326, 2335, 2519, 2621, 3309, 3491, 3912, 3915, 4052, 4240, 5033, 5034, 5265, 5611, 5768, 5954, 6868, 7057, 7184, 7373, 7466, 8542, 8729, 8974, 8985, 9403, 9563, 9601, 10618, 10956, 23193, 25870, 51148, 51752, 54431, 54507, 54587, 55757, 56886, 56975, …	Aorta (N)
GO:0071944	CC	e	cell periphery	18/3254	50/19370	0.000934472	2	18	0.0104339	72, 1499, 3675, 3861, 3872, 3880, 4155, 4430, 4478, 5881, 7430, 8312, 10381, 10519, 54751, 55901, 57419, 116988	Aorta (N)
GO:0032040	CC	e	small-subunit processome	15/3254	39/19370	0.00101646	4	15	0.0112775	2091, 5591, 6201, 7520, 9277, 10813, 11103, 22984, 51602, 55272, 55813, 79050, 79954, 84916, 134430	Aorta (N)
GO:0005791	CC	e	rough endoplasmic reticulum	20/3254	58/19370	0.0011195	6	20	0.0123426	351, 411, 821, 1536, 2752, 3329, 5315, 5663, 6124, 6141, 6184, 6185, 6780, 8985, 10458, 29098, 51430, 81502, 161176, 653361	Aorta (N)
GO:0008540	CC	e	proteasome regulatory particle, base subcomplex	3254-06-01	9/19370	0.00118269	2	6	0.0127194	5700, 5701, 5704, 5707, 5708, 5710	Aorta (N)
GO:0005885	CC	e	Arp2/3 protein complex	3254-06-01	9/19370	0.00118269	2	6	0.0127194	10093, 10094, 10095, 10096, 10097, 10109	Aorta (N)
GO:0031095	CC	e	platelet dense tubular network membrane	3254-06-01	9/19370	0.00118269	5	6	0.0127194	488, 3708, 3709, 3710, 10335, 10938	Aorta (N)
GO:0030131	CC	e	clathrin adaptor complex	3254-06-01	9/19370	0.00118269	4	6	0.0127194	162, 163, 8546, 10717, 10947, 26985	Aorta (N)
GO:0062023	CC	e	collagen-containing extracellular matrix	87/3254	374/19370	0.0012607	4	87	0.0134757	1, 2, 165, 301, 302, 308, 309, 310, 311, 335, 345, 348, 633, 871, 1277, 1287, 1291, 1292, 1293, 1303, 1311, 1359, 1462, 1464, 1476, 1508, 1509, 1514, 1522, 1605, 1805, 1893, 2006, 2162, 2192, 2199, 2239, 2243, 2312, 2335, 3068, 3339, 3491, 3848, 3912, 3914, 3915, 3958, 4052, 4053, 4240, 4256, 4317, 4318, 4670, 4811, 5265, 5269, 5270, 5271, 5272, 5315, 5340, 5654, 6275, 6277, 6279, 6280, 6649, 705…	Aorta (N)
GO:0044322	CC	e	endoplasmic reticulum quality control compartment	3254-11-01	25/19370	0.00130965	2	11	0.013914	267, 821, 7844, 9709, 10299, 10952, 26270, 55757, 56886, 79139, 84447	Aorta (N)
GO:0034399	CC	e	nuclear periphery	3254-07-01	12/19370	0.00135177	2	7	0.0141896	1605, 4928, 7175, 9688, 9972, 23165, 57122	Aorta (N)
GO:0071006	CC	e	U2-type catalytic step 1 spliceosome	3254-07-01	12/19370	0.00135177	5	7	0.0141896	9775, 9939, 10594, 23020, 27339, 55696, 57703	Aorta (N)
GO:0001772	CC	e	immunological synapse	16/3254	43/19370	0.0014262	2	16	0.0148818	490, 940, 1739, 3122, 3123, 3932, 3958, 4627, 5573, 7430, 7535, 8915, 9306, 10015, 27040, 81609	Aorta (N)
GO:0005905	CC	e	clathrin-coated pit	20/3254	60/19370	0.00154648	4	20	0.0160413	351, 659, 1173, 1601, 1785, 3329, 4035, 4646, 8218, 8301, 8527, 8650, 9873, 10059, 10188, 10266, 22848, 22876, 79969, 115548	Aorta (N)
GO:0031258	CC	e	lamellipodium membrane	3254-10-01	22/19370	0.00160476	5	10	0.0164512	1072, 1464, 3685, 3690, 9780, 10787, 10979, 23129, 23224, 84168	Aorta (N)
GO:0005721	CC	e	pericentric heterochromatin	3254-10-01	22/19370	0.00160476	4	10	0.0164512	546, 1059, 1060, 1786, 6615, 9031, 9682, 10320, 23468, 115426	Aorta (N)
GO:0008021	CC	e	synaptic vesicle	35/3254	125/19370	0.00162669	9	35	0.016579	102, 351, 1183, 1759, 2903, 4735, 5142, 5413, 5414, 5538, 5663, 5872, 6810, 6844, 7416, 7417, 8301, 8898, 9114, 9230, 9463, 9554, 10490, 10567, 10755, 10890, 10987, 11037, 23157, 23312, 23385, 51107, 51138, 51399, 54732	Aorta (N)
GO:0005790	CC	e	smooth endoplasmic reticulum	3254-11-01	26/19370	0.00192849	6	11	0.0195412	338, 351, 821, 3309, 4642, 5611, 5663, 6134, 6717, 11337, 84447	Aorta (N)
GO:0030122	CC	e	AP-2 adaptor complex	3254-05-01	7/19370	0.00207519	5	5	0.0204371	160, 161, 163, 1173, 1175	Aorta (N)
GO:0071541	CC	e	eukaryotic translation initiation factor 3 complex, eIF3m	3254-05-01	7/19370	0.00207519	3	5	0.0204371	8661, 8664, 8665, 8667, 10480	Aorta (N)
GO:0008278	CC	e	cohesin complex	3254-05-01	7/19370	0.00207519	2	5	0.0204371	5885, 8243, 9126, 10274, 10735	Aorta (N)
GO:0016461	CC	e	unconventional myosin complex	3254-05-01	7/19370	0.00207519	3	5	0.0204371	4542, 4637, 4641, 4646, 140465	Aorta (N)
GO:0030055	CC	e	cell-substrate junction	3254-05-01	7/19370	0.00207519	4	5	0.0204371	5239, 7414, 10580, 10979, 83706	Aorta (N)
GO:0014704	CC	e	intercalated disc	16/3254	45/19370	0.00210523	6	16	0.0206171	287, 476, 477, 1495, 1674, 1739, 1832, 3688, 3728, 4619, 5058, 5239, 5290, 7533, 29098, 57731	Aorta (N)
GO:0005771	CC	e	multivesicular body	15/3254	41/19370	0.00236436	9	15	0.0230262	972, 1514, 3916, 5119, 5573, 5575, 6439, 7178, 8766, 23392, 23400, 27243, 51510, 51534, 51652	Aorta (N)
GO:0034364	CC	e	high-density lipoprotein particle	3254-10-01	23/19370	0.00241539	5	10	0.0233933	319, 335, 336, 338, 348, 3069, 5360, 6288, 6289, 8542	Aorta (N)
GO:0005916	CC	e	fascia adherens	3254-06-01	10/19370	0.00253618	5	6	0.0244281	87, 1499, 1674, 1832, 3728, 7414	Aorta (N)
GO:0005741	CC	e	mitochondrial outer membrane	46/3254	180/19370	0.00255371	6	46	0.0244625	32, 445, 517, 637, 664, 665, 1374, 1528, 2180, 2182, 2475, 3098, 3099, 3162, 4170, 4976, 5138, 5298, 5339, 5414, 5501, 5880, 6233, 7311, 7314, 7316, 7416, 7417, 7419, 8165, 9823, 9868, 10059, 10456, 10493, 23175, 23645, 23787, 25813, 51001, 51100, 54832, 57506, 64757, 125170, 374986	Aorta (N)
GO:0031902	CC	e	late endosome membrane	35/3254	127/19370	0.00261889	7	35	0.0249506	302, 309, 388, 968, 1183, 3108, 3122, 3123, 3125, 3126, 3127, 3916, 3920, 4864, 6556, 7879, 8673, 10410, 10490, 10581, 11267, 23339, 23400, 26276, 27072, 27183, 27243, 29062, 29919, 51160, 51652, 55823, 79572, 114885, 129531	Aorta (N)
GO:0000785	CC	e	chromatin	199/3254	978/19370	0.00282193	2	199	0.0266819	60, 196, 463, 688, 860, 861, 864, 894, 1051, 1063, 1108, 1316, 1385, 1387, 1390, 1459, 1628, 2004, 2034, 2078, 2113, 2114, 2146, 2186, 2296, 2300, 2303, 2305, 2308, 2313, 2908, 3007, 3009, 3024, 3065, 3066, 3091, 3131, 3148, 3190, 3234, 3516, 3607, 3659, 3661, 3725, 3727, 4086, 4087, 4088, 4090, 4093, 4094, 4223, 4306, 4601, 4673, 4676, 4678, 4772, 4774, 4780, 4783, 4784, 4791, 5001, 5111, 5347, …	Aorta (N)
GO:0016328	CC	e	lateral plasma membrane	20/3254	61/19370	0.00284627	2	20	0.0266819	301, 324, 402, 476, 1499, 1739, 3728, 4641, 4926, 5310, 5518, 5872, 6640, 6904, 7122, 8312, 9123, 81839, 128239, 143098	Aorta (N)
GO:0101003	CC	e	ficolin-1-rich granule membrane	20/3254	61/19370	0.00284627	7	20	0.0266819	161, 527, 535, 1315, 1378, 1729, 1832, 3071, 3689, 3916, 3920, 3958, 5269, 5879, 6556, 8655, 10159, 10312, 23352, 57020	Aorta (N)
GO:0005686	CC	e	U2 snRNP	3254-09-01	20/19370	0.00299014	5	9	0.0278815	6629, 6634, 6635, 6637, 10291, 10946, 10992, 23450, 23451	Aorta (N)
GO:0030133	CC	e	transport vesicle	27/3254	93/19370	0.00313756	7	27	0.0291013	372, 523, 633, 1176, 1314, 1315, 1359, 2348, 3482, 6494, 8766, 8906, 9276, 9321, 9341, 9527, 9554, 9950, 10618, 10972, 11316, 22820, 23400, 23423, 25844, 51014, 54732	Aorta (N)
GO:1904724	CC	e	tertiary granule lumen	18/3254	55/19370	0.00335486	5	18	0.0309451	226, 567, 978, 1265, 1471, 1476, 1509, 3043, 3608, 4048, 4317, 4318, 5236, 5768, 5777, 6709, 23191, 51646	Aorta (N)
GO:0031901	CC	e	early endosome membrane	43/3254	167/19370	0.00337603	7	43	0.0309451	301, 567, 857, 1183, 3105, 3106, 3107, 3122, 3133, 3134, 5371, 5663, 6642, 6643, 8673, 8724, 8898, 10254, 10410, 10457, 10490, 10938, 22876, 23062, 23317, 25999, 26276, 27131, 29062, 30844, 53373, 55198, 55614, 55920, 56674, 58533, 79572, 79689, 81609, 83737, 151636, 221472, 286410	Aorta (N)
GO:0034363	CC	e	intermediate-density lipoprotein particle	3254-04-01	5/19370	0.00344227	6	4	0.0309451	335, 338, 345, 348	Aorta (N)
GO:0098835	CC	e	presynaptic endocytic zone membrane	3254-04-01	5/19370	0.00344227	5	4	0.0309451	1211, 1759, 10059, 115548	Aorta (N)
GO:0005784	CC	e	Sec61 translocon complex	3254-04-01	5/19370	0.00344227	4	4	0.0309451	6748, 10952, 29927, 55176	Aorta (N)
GO:0097025	CC	e	MPP7-DLG1-LIN7 complex	3254-04-01	5/19370	0.00344227	4	4	0.0309451	1739, 8825, 55327, 143098	Aorta (N)
GO:0005768	CC	e	endosome	69/3254	295/19370	0.0035581	7	69	0.0318232	19, 301, 302, 351, 476, 477, 529, 624, 682, 857, 1213, 1510, 1785, 1889, 2348, 2534, 3482, 3716, 4043, 4642, 5063, 5298, 5584, 5872, 6642, 6643, 6810, 7126, 7430, 8678, 8766, 9230, 9685, 9784, 10109, 10188, 10211, 10311, 10618, 10890, 11252, 22905, 23180, 23245, 23325, 26058, 27131, 27183, 50617, 51160, 53373, 55198, 55614, 55680, 55737, 55823, 55901, 57020, 57448, 58533, 60592, 79038, 79689, 816…	Aorta (N)
GO:0001891	CC	e	phagocytic cup	3254-11-01	28/19370	0.00387201	2	11	0.034455	199, 301, 1785, 3936, 7099, 9322, 10399, 23396, 23616, 27131, 64005	Aorta (N)
GO:0045335	CC	e	phagocytic vesicle	20/3254	64/19370	0.00391909	8	20	0.0346243	19, 71, 311, 752, 2317, 2475, 3685, 3693, 4641, 5906, 6814, 7431, 7454, 7791, 7879, 8678, 8766, 9230, 23380, 219972	Aorta (N)
GO:0055038	CC	e	recycling endosome membrane	26/3254	89/19370	0.00393054	7	26	0.0346243	567, 1183, 3105, 3106, 3107, 3133, 3134, 5872, 5879, 6861, 8673, 8766, 9230, 9341, 10490, 10890, 10938, 11252, 25999, 30844, 30845, 30846, 53373, 56850, 79572, 286410	Aorta (N)
GO:0005694	CC	e	chromosome	49/3254	198/19370	0.00400269	5	49	0.0350836	545, 1059, 2033, 2091, 2271, 2959, 4288, 4691, 4926, 5058, 5885, 5934, 5965, 7874, 8237, 8243, 8815, 8888, 8899, 9126, 9149, 9188, 9656, 9933, 10274, 10459, 10735, 11073, 11103, 11137, 11340, 23466, 25885, 30836, 51406, 51663, 55813, 55870, 57659, 79813, 80854, 84289, 84365, 84916, 90853, 116092, 116447, 253461, 254394	Aorta (N)
GO:0000139	CC	e	Golgi membrane	125/3254	587/19370	0.00417943	5	125	0.0364505	102, 162, 372, 375, 377, 567, 682, 857, 972, 1314, 1315, 1571, 1785, 2132, 2348, 2475, 2633, 2634, 2635, 2773, 2801, 2802, 2803, 2804, 3105, 3106, 3107, 3113, 3117, 3118, 3119, 3120, 3122, 3123, 3125, 3126, 3127, 3133, 3134, 4926, 5298, 5310, 5584, 5627, 5663, 5664, 5768, 5879, 6093, 6252, 6721, 6868, 6892, 7132, 8729, 8906, 8943, 9265, 9266, 9267, 9276, 9321, 9342, 9382, 9445, 9527, 9554, 9583, …	Aorta (N)
GO:0032588	CC	e	trans-Golgi network membrane	28/3254	99/19370	0.00421014	4	28	0.0365365	162, 351, 738, 972, 1211, 1213, 3113, 3117, 3118, 3119, 3120, 3122, 3123, 3125, 3126, 3127, 3482, 4430, 9341, 9382, 9463, 10717, 22836, 25839, 25999, 54812, 55275, 63971	Aorta (N)
GO:0016471	CC	e	vacuolar proton-transporting V-type ATPase complex	3254-07-01	14/19370	0.00428798	5	7	0.0370287	535, 9114, 9296, 9550, 10159, 10312, 50617	Aorta (N)
GO:0044530	CC	e	supraspliceosomal complex	3254-03-01	3/19370	0.0047373	4	3	0.0383357	103, 5976, 27316	Aorta (N)
GO:0070369	CC	e	beta-catenin-TCF7L2 complex	3254-03-01	3/19370	0.0047373	5	3	0.0383357	1499, 6925, 6934	Aorta (N)
GO:0035868	CC	e	alphav-beta3 integrin-HMGB1 complex	3254-03-01	3/19370	0.0047373	4	3	0.0383357	3146, 3685, 3690	Aorta (N)
GO:0048500	CC	e	signal recognition particle	3254-03-01	3/19370	0.0047373	3	3	0.0383357	6728, 6730, 6731	Aorta (N)
GO:0020018	CC	e	ciliary pocket membrane	3254-03-01	3/19370	0.0047373	6	3	0.0383357	9342, 10938, 30845	Aorta (N)
GO:0018444	CC	e	translation release factor complex	3254-03-01	3/19370	0.0047373	2	3	0.0383357	2107, 2935, 23708	Aorta (N)
GO:0034668	CC	e	integrin alpha4-beta1 complex	3254-03-01	3/19370	0.0047373	6	3	0.0383357	3676, 3688, 11117	Aorta (N)
GO:0097513	CC	e	myosin II filament	3254-03-01	3/19370	0.0047373	6	3	0.0383357	4627, 4628, 79784	Aorta (N)
GO:0044611	CC	e	nuclear pore inner ring	3254-03-01	3/19370	0.0047373	3	3	0.0383357	9631, 23165, 23511	Aorta (N)
GO:0005943	CC	e	phosphatidylinositol 3-kinase complex, class IA	3254-03-01	3/19370	0.0047373	7	3	0.0383357	5290, 5294, 5295	Aorta (N)
GO:0044614	CC	e	nuclear pore cytoplasmic filaments	3254-03-01	3/19370	0.0047373	3	3	0.0383357	2733, 5903, 5905	Aorta (N)
GO:0030134	CC	e	COPII-coated ER to Golgi transport vesicle	14/3254	40/19370	0.00476112	8	14	0.0383357	351, 1522, 2801, 5265, 10897, 10972, 22872, 23392, 23423, 51014, 51614, 54732, 59349, 81555	Aorta (N)
GO:0070419	CC	e	nonhomologous end joining complex	3254-05-01	8/19370	0.00476736	3	5	0.0383357	2547, 3981, 5591, 7520, 64421	Aorta (N)
GO:0042824	CC	e	MHC class I peptide loading complex	3254-05-01	8/19370	0.00476736	3	5	0.0383357	567, 3105, 6890, 6891, 6892	Aorta (N)
GO:0071144	CC	e	heteromeric SMAD protein complex	3254-05-01	8/19370	0.00476736	4	5	0.0383357	4086, 4087, 4088, 4090, 4093	Aorta (N)
GO:0031410	CC	e	cytoplasmic vesicle	67/3254	291/19370	0.00559732	6	67	0.0448041	161, 335, 388, 472, 528, 550, 667, 857, 1173, 1211, 1522, 1994, 2242, 2633, 2634, 2635, 3964, 4323, 4642, 4646, 5170, 5872, 5879, 5880, 5881, 6737, 6844, 8312, 8766, 9344, 9583, 9784, 10211, 10280, 10564, 10755, 10758, 10947, 11037, 11337, 11345, 22836, 22898, 23138, 23299, 23392, 26509, 26985, 29982, 51100, 51429, 51652, 55198, 55357, 55717, 64123, 66008, 79893, 83737, 84231, 112574, 115361, 115…	Aorta (N)
GO:0071556	CC	e	integral component of lumenal side of endoplasmic reticulum membrane	18/3870	28/19370	4.07487e-07	6	18	8.9651e-05	821, 972, 3105, 3106, 3107, 3113, 3117, 3118, 3120, 3123, 3125, 3127, 3133, 3134, 5311, 6892, 81502, 121665	Bladder (N)
GO:0045111	CC	e	intermediate filament cytoskeleton	30/3870	53/19370	4.79556e-07	6	30	8.9651e-05	111, 1198, 1674, 1837, 2670, 3209, 3856, 3860, 4323, 4741, 5204, 5339, 5586, 6279, 6595, 7431, 7690, 9100, 9867, 10694, 10763, 23195, 23224, 23336, 54828, 55218, 55601, 79991, 83693, 91404	Bladder (N)
GO:0000502	CC	e	proteasome complex	30/3870	53/19370	4.79556e-07	5	30	8.9651e-05	3315, 5684, 5687, 5691, 5692, 5693, 5694, 5696, 5698, 5699, 5701, 5704, 5705, 5707, 5708, 5709, 5710, 5711, 5713, 5714, 5717, 5720, 5887, 7337, 7415, 9861, 10197, 11047, 23392, 29979	Bladder (N)
GO:0030017	CC	e	sarcomere	24/3870	45/19370	6.95869e-07	2	24	8.9651e-05	58, 70, 375, 801, 805, 808, 832, 3611, 4534, 4607, 4620, 4621, 4622, 4624, 4625, 4626, 4632, 4634, 5687, 7137, 7168, 23345, 25802, 54545	Bladder (N)
GO:0005834	CC	e	heterotrimeric G-protein complex	20/3870	34/19370	7.3389e-07	4	20	8.9651e-05	2768, 2769, 2770, 2771, 2773, 2774, 2775, 2776, 2778, 2779, 2780, 2781, 2782, 2783, 2784, 2787, 10681, 55970, 59345, 346562	Bladder (N)
GO:0005903	CC	e	brush border	29/3870	54/19370	7.76907e-07	3	29	8.9651e-05	87, 89, 120, 830, 832, 1192, 2059, 2314, 2316, 2317, 3710, 4430, 4627, 4637, 4641, 4642, 4643, 4648, 5339, 5357, 6476, 7430, 10059, 10287, 10755, 27131, 51181, 79784, 103910	Bladder (N)
GO:0071013	CC	e	catalytic step 2 spliceosome	50/3870	85/19370	7.95032e-07	4	50	8.9651e-05	988, 1655, 2483, 3178, 3181, 3187, 3190, 3192, 4670, 5356, 5411, 6426, 6633, 6634, 6635, 6637, 8899, 9092, 9343, 9716, 9775, 9785, 9939, 10236, 10283, 10286, 10291, 10450, 10492, 10569, 10594, 10946, 10992, 22913, 23020, 23398, 23450, 23451, 23517, 23524, 24144, 24148, 25949, 26986, 27316, 27339, 51340, 55696, 56949, 57703	Bladder (N)
GO:0016282	CC	e	eukaryotic 43S preinitiation complex	14/3870	17/19370	8.36323e-07	4	14	8.9651e-05	8661, 8662, 8663, 8664, 8665, 8666, 8667, 8668, 8669, 10480, 27335, 51386, 54505, 728689	Bladder (N)
GO:0034774	CC	e	secretory granule lumen	52/3870	115/19370	8.42914e-07	6	52	8.9651e-05	12, 226, 230, 335, 718, 978, 1476, 1654, 1915, 1938, 2547, 2665, 2821, 2934, 2950, 3146, 3310, 3312, 3320, 3326, 3614, 3615, 4282, 4860, 5211, 5315, 5701, 5708, 5709, 5713, 5717, 5836, 6093, 6279, 6993, 7018, 7414, 7415, 7520, 8566, 9535, 9861, 9961, 10075, 10120, 10450, 10549, 10694, 23191, 23526, 51719, 55832	Bladder (N)
GO:0000974	CC	e	Prp19 complex	3870-10-01	11/19370	9.04295e-07	2	10	8.9651e-05	988, 3312, 5356, 10286, 25949, 27339, 51340, 55696, 56259, 56949	Bladder (N)
GO:0033290	CC	e	eukaryotic 48S preinitiation complex	13/3870	15/19370	9.87554e-07	4	13	8.9651e-05	8661, 8662, 8663, 8664, 8665, 8666, 8667, 8668, 8669, 10480, 27335, 51386, 728689	Bladder (N)
GO:0005859	CC	e	muscle myosin complex	13/3870	15/19370	9.87554e-07	4	13	8.9651e-05	4619, 4620, 4621, 4622, 4624, 4625, 4626, 4629, 4632, 4634, 8735, 10398, 140465	Bladder (N)
GO:0005852	CC	e	eukaryotic translation initiation factor 3 complex	14/3870	15/19370	9.87554e-07	2	14	8.9651e-05	8661, 8662, 8663, 8664, 8665, 8666, 8667, 8668, 8669, 10480, 10987, 27335, 51386, 728689	Bladder (N)
GO:0072562	CC	e	blood microparticle	51/3870	112/19370	1.09512e-06	2	51	8.9651e-05	2, 12, 58, 60, 70, 71, 72, 213, 325, 335, 336, 337, 590, 629, 710, 716, 718, 720, 721, 1191, 1192, 1356, 2040, 2162, 2243, 2335, 2638, 2934, 3043, 3263, 3303, 3304, 3305, 3306, 3310, 3312, 3827, 4478, 5340, 5345, 5705, 6386, 7018, 7534, 8542, 23549, 56850, 83939, 253461, 445582, 728378	Bladder (N)
GO:0000118	CC	e	histone deacetylase complex	27/3870	43/19370	1.10858e-06	3	27	8.9651e-05	473, 3065, 3066, 3094, 5928, 5931, 6907, 8932, 9219, 9611, 9734, 9759, 10014, 10284, 23186, 23309, 25942, 51317, 51564, 51780, 55758, 55818, 79718, 90665, 91748, 116092, 221037	Bladder (N)
GO:0030018	CC	e	Z disc	55/3870	129/19370	1.16414e-06	2	55	8.9651e-05	87, 88, 89, 274, 286, 287, 493, 667, 775, 845, 1073, 1410, 1465, 1466, 1499, 1674, 2274, 2316, 2317, 2318, 2483, 3315, 3856, 3880, 4624, 4625, 4659, 4660, 5058, 5239, 5339, 5532, 5663, 5664, 6262, 6717, 7273, 8470, 9124, 9260, 9759, 10049, 10398, 10627, 23022, 23224, 23363, 29780, 51719, 55742, 57158, 91624, 103910, 171024, 100820829	Bladder (N)
GO:0001725	CC	e	stress fiber	37/3870	70/19370	1.16544e-06	4	37	8.9651e-05	58, 87, 989, 1265, 1535, 2317, 3611, 3983, 4026, 4624, 4625, 4627, 4628, 4638, 5239, 5590, 5747, 5829, 7168, 7170, 7171, 7791, 9124, 9260, 10398, 10580, 10627, 10979, 22885, 23002, 23022, 23094, 51474, 55752, 79784, 103910, 171024	Bladder (N)
GO:0005840	CC	e	ribosome	24/3870	46/19370	1.17966e-06	5	24	8.9651e-05	328, 821, 4690, 5610, 6133, 6138, 6155, 6188, 6193, 6201, 6204, 6205, 6223, 6228, 6238, 6730, 7536, 9349, 10985, 23521, 51081, 51182, 51649, 134218	Bladder (N)
GO:0000228	CC	e	nuclear chromosome	36/3870	52/19370	1.24078e-06	6	36	8.9651e-05	546, 3020, 3021, 3192, 3550, 3725, 6605, 7150, 7153, 8294, 8350, 8351, 8352, 8353, 8354, 8355, 8356, 8357, 8358, 8359, 8360, 8361, 8362, 8363, 8364, 8365, 8366, 8367, 8368, 8370, 8968, 9555, 23064, 54386, 121504, 554313	Bladder (N)
GO:1904813	CC	e	ficolin-1-rich granule lumen	59/3870	124/19370	1.36344e-06	5	59	8.9651e-05	47, 226, 230, 978, 1476, 1522, 1654, 1915, 1938, 2495, 2547, 2821, 2934, 2950, 2990, 3043, 3146, 3303, 3304, 3310, 3312, 3320, 3326, 3608, 3614, 3615, 3837, 4048, 4282, 4318, 4332, 4860, 5211, 5236, 5265, 5315, 5594, 5701, 5708, 5709, 5713, 5717, 5836, 6993, 7414, 7415, 9535, 9861, 9961, 10075, 10097, 10120, 10450, 10549, 10694, 51646, 51719, 55832, 80301	Bladder (N)
GO:0015630	CC	e	microtubule cytoskeleton	62/3870	162/19370	1.42558e-06	6	62	8.9651e-05	14, 402, 667, 989, 1155, 1410, 1639, 1731, 2009, 2241, 2597, 4134, 4735, 5347, 5413, 5414, 5515, 5518, 5584, 6249, 6472, 6709, 6760, 7846, 8826, 9053, 9371, 9584, 9793, 9891, 10120, 10121, 10300, 10376, 10397, 11186, 11188, 22920, 23077, 23623, 25764, 25932, 27072, 30846, 30849, 51434, 55717, 55752, 55812, 57551, 58526, 60509, 63935, 84307, 84790, 84861, 89796, 89927, 151011, 152815, 252839, 3477…	Bladder (N)
GO:0032587	CC	e	ruffle membrane	43/3870	99/19370	1.54606e-06	5	43	8.9651e-05	324, 378, 1072, 1182, 1729, 1915, 2059, 3685, 3688, 3690, 4641, 4646, 5058, 5335, 5336, 5341, 5756, 5879, 6188, 6714, 6792, 7094, 7168, 7430, 8394, 9107, 9847, 10044, 10395, 10519, 11252, 23122, 23189, 23396, 23499, 23526, 23586, 51177, 55198, 64787, 84687, 92154, 221472	Bladder (N)
GO:0005884	CC	e	actin filament	38/3870	84/19370	1.63782e-06	6	38	8.9651e-05	58, 60, 70, 71, 87, 88, 89, 301, 1627, 2316, 2534, 4430, 4646, 4650, 5058, 5357, 5358, 5756, 5879, 5880, 6714, 7168, 7169, 7170, 7171, 7430, 7525, 8522, 8826, 9051, 9817, 11344, 23022, 25802, 55970, 57731, 126353, 345651	Bladder (N)
GO:0005681	CC	e	spliceosomal complex	46/3870	90/19370	1.70866e-06	3	46	8.9651e-05	988, 1153, 1665, 3178, 3181, 3312, 3958, 4670, 4691, 6009, 6633, 6634, 6635, 6637, 7536, 7919, 8227, 8449, 8458, 8539, 9129, 9785, 10181, 10236, 10286, 10291, 10569, 10907, 10946, 10992, 11338, 23020, 23451, 24144, 24148, 27316, 51340, 51759, 54957, 55760, 56259, 57703, 57794, 140890, 144983, 494115	Bladder (N)
GO:0001726	CC	e	ruffle	41/3870	94/19370	1.71043e-06	4	41	8.9651e-05	87, 302, 382, 1464, 3688, 4289, 4534, 4627, 4646, 5058, 5335, 5753, 6093, 6249, 6277, 7094, 7430, 8826, 8874, 9260, 9265, 9788, 10787, 23022, 23150, 23191, 23527, 23607, 26060, 26084, 27131, 51429, 51474, 55198, 55616, 57679, 83660, 89846, 91663, 93663, 221472	Bladder (N)
GO:0030027	CC	e	lamellipodium	82/3870	185/19370	1.71334e-06	4	82	8.9651e-05	58, 59, 60, 70, 72, 322, 324, 832, 1072, 1495, 1499, 1500, 1627, 1654, 1809, 2195, 2241, 3611, 3688, 3983, 4076, 4163, 4628, 4638, 4739, 5034, 5058, 5290, 5311, 5335, 5586, 5783, 5829, 5872, 5879, 5880, 5881, 5962, 6093, 6642, 6643, 6993, 8394, 8470, 8476, 8874, 9051, 9459, 9578, 10006, 10094, 10097, 10109, 10211, 10381, 10411, 10519, 10787, 10788, 11344, 22885, 23022, 23075, 23129, 23191, 23380,…	Bladder (N)
GO:0022626	CC	e	cytosolic ribosome	39/3870	76/19370	1.71854e-06	6	39	8.9651e-05	4736, 6122, 6125, 6129, 6132, 6133, 6134, 6135, 6137, 6138, 6141, 6142, 6144, 6146, 6152, 6154, 6155, 6168, 6175, 6187, 6188, 6189, 6193, 6201, 6202, 6204, 6205, 6208, 6209, 6217, 6223, 6228, 6233, 7311, 9045, 9349, 11224, 23521, 440275	Bladder (N)
GO:0030496	CC	e	midbody	74/3870	171/19370	1.72155e-06	2	74	8.9651e-05	302, 311, 989, 1060, 1400, 1500, 1540, 1731, 2079, 2664, 2669, 2770, 2771, 2773, 3192, 3309, 4628, 4735, 5289, 5347, 5501, 5586, 5899, 5901, 5962, 6840, 6867, 7184, 8502, 8826, 9101, 9371, 9585, 9600, 9798, 9817, 10190, 10300, 10399, 10615, 10726, 11078, 11336, 22924, 23111, 23170, 23331, 23568, 25932, 26112, 26240, 27183, 51097, 51100, 51646, 51652, 54784, 55226, 55920, 55958, 57132, 57448, 5852…	Bladder (N)
GO:0042470	CC	e	melanosome	46/3870	100/19370	1.73986e-06	8	46	8.9651e-05	302, 309, 311, 476, 526, 535, 682, 813, 821, 1200, 1213, 2040, 2194, 3309, 3312, 3320, 3326, 3688, 3690, 4323, 4629, 4673, 5034, 5052, 5879, 5901, 6184, 6386, 6520, 7184, 7529, 7534, 9554, 9601, 10015, 10130, 10211, 10575, 10961, 10972, 23193, 23385, 27044, 54843, 55161, 84079	Bladder (N)
GO:0005643	CC	e	nuclear pore	33/3870	64/19370	1.74676e-06	3	33	8.9651e-05	1984, 3836, 3837, 3839, 3843, 4641, 4927, 5901, 5903, 5905, 7175, 9688, 9818, 9961, 9972, 10527, 11260, 11269, 23165, 23225, 23279, 23299, 55746, 57122, 59343, 84220, 143244, 285190, 400966, 653489, 727851, 729540, 729857	Bladder (N)
GO:0071007	CC	e	U2-type catalytic step 2 spliceosome	18/3870	30/19370	1.77407e-06	5	18	8.9651e-05	988, 5356, 6633, 6634, 6635, 6637, 9343, 9716, 10286, 10450, 10594, 23524, 25949, 27339, 51340, 55696, 56949, 57703	Bladder (N)
GO:0016363	CC	e	nuclear matrix	52/3870	111/19370	1.91996e-06	2	52	8.9651e-05	790, 1072, 1073, 1822, 3181, 3192, 3856, 4000, 4221, 4670, 4841, 4926, 5119, 5371, 5422, 5580, 5590, 5687, 5885, 6041, 6421, 6678, 7157, 7431, 7528, 7919, 8089, 8243, 8507, 8520, 8573, 9126, 9612, 9782, 10238, 10274, 10296, 10565, 10580, 10735, 10856, 11260, 11331, 23515, 25909, 25932, 29128, 51588, 55269, 55660, 57731, 84148	Bladder (N)
GO:0022625	CC	e	cytosolic large ribosomal subunit	27/3870	56/19370	1.93415e-06	5	27	8.9651e-05	4736, 6122, 6125, 6129, 6132, 6133, 6134, 6135, 6137, 6138, 6141, 6142, 6144, 6146, 6152, 6154, 6155, 6168, 6175, 7311, 9045, 9349, 11224, 23521, 51121, 140801, 285855	Bladder (N)
GO:0044297	CC	e	cell body	36/3870	77/19370	1.94571e-06	2	36	8.9651e-05	58, 59, 70, 72, 841, 1312, 1809, 2186, 2534, 2670, 2771, 2775, 2782, 2783, 2784, 3305, 5783, 6780, 6950, 7203, 7430, 9600, 10159, 10574, 10575, 10576, 10694, 11315, 11337, 22948, 23032, 23710, 57605, 65018, 83394, 203068	Bladder (N)
GO:0031252	CC	e	cell leading edge	24/3870	47/19370	1.95468e-06	2	24	8.9651e-05	375, 538, 667, 1654, 3691, 4076, 4627, 5584, 5590, 7431, 7852, 8476, 8543, 8729, 9578, 9748, 23122, 23616, 26986, 50506, 53905, 54828, 91039, 100506658	Bladder (N)
GO:1990904	CC	e	ribonucleoprotein complex	79/3870	153/19370	1.96617e-06	2	79	8.9651e-05	60, 81, 143, 677, 1653, 1655, 1660, 1859, 1938, 1994, 2058, 2078, 2597, 2975, 3178, 3181, 3182, 3184, 3187, 3188, 3191, 3192, 3297, 3303, 3304, 3312, 3508, 3608, 3609, 4670, 4691, 4773, 4869, 4904, 5937, 5939, 6125, 6129, 6146, 6154, 6155, 6175, 6188, 6189, 6193, 6201, 6202, 6637, 6737, 7073, 7153, 7155, 7431, 7514, 7520, 7538, 8106, 8445, 9343, 9728, 9908, 10137, 10146, 10236, 10492, 10521, 1065…	Bladder (N)
GO:0031982	CC	e	vesicle	68/3870	160/19370	2.04351e-06	4	68	8.9651e-05	60, 274, 301, 302, 653, 801, 805, 808, 966, 1072, 1192, 1780, 1781, 1889, 2040, 2059, 2580, 2597, 2665, 2783, 2950, 3303, 3304, 3799, 4282, 4430, 4478, 4542, 4582, 4637, 4641, 4642, 4643, 4646, 4648, 5286, 5315, 5350, 5590, 5865, 6233, 6642, 7018, 7086, 7106, 7311, 7314, 7316, 7430, 7534, 8301, 8407, 8573, 8766, 9882, 10519, 10540, 26058, 55198, 55930, 57679, 64005, 64787, 79026, 84445, 84790, 11…	Bladder (N)
GO:0000781	CC	e	chromosome, telomeric region	77/3870	160/19370	2.04351e-06	3	77	8.9651e-05	142, 328, 472, 546, 1642, 2072, 2145, 2146, 2547, 3014, 3018, 3020, 3021, 3181, 3981, 4172, 4174, 4175, 4221, 4436, 4683, 5001, 5111, 5371, 5424, 5431, 5499, 5500, 5501, 5591, 5976, 6117, 6118, 6672, 7515, 7520, 8290, 8294, 8359, 8360, 8361, 8362, 8363, 8364, 8365, 8366, 8367, 8368, 8370, 8520, 9555, 9878, 10111, 23028, 23064, 23137, 23347, 24144, 25777, 54386, 55183, 55226, 56160, 57187, 64858, …	Bladder (N)
GO:0005815	CC	e	microtubule organizing center	43/3870	101/19370	2.06126e-06	2	43	8.9651e-05	20, 229, 1729, 1731, 2908, 3875, 5058, 5119, 5531, 5590, 5594, 6525, 6867, 7251, 7431, 7525, 7871, 9645, 10015, 10129, 10211, 10564, 10579, 10844, 11078, 11186, 11215, 22924, 23122, 23170, 23301, 23331, 23332, 23384, 53405, 55671, 55904, 57448, 64210, 90362, 92521, 222229, 254102	Bladder (N)
GO:0035578	CC	e	azurophil granule lumen	38/3870	91/19370	2.08111e-06	7	38	8.9651e-05	12, 47, 302, 383, 718, 1727, 1778, 2171, 2512, 2519, 2588, 2665, 2990, 3074, 3614, 4332, 5580, 5594, 5707, 5834, 6386, 7415, 9798, 10097, 10383, 10487, 10493, 10576, 10694, 23197, 23526, 25801, 51816, 54472, 58485, 81567, 114790, 203068	Bladder (N)
GO:0005911	CC	e	cell-cell junction	66/3870	180/19370	2.13863e-06	4	66	8.9651e-05	60, 71, 87, 120, 351, 360, 889, 1041, 1265, 1445, 1495, 1499, 1500, 1739, 2195, 2316, 3611, 3690, 3815, 3856, 3937, 4620, 4690, 5058, 5062, 5175, 5295, 5311, 5335, 5411, 5580, 5582, 5587, 5590, 5754, 5756, 5796, 5829, 5908, 7122, 7414, 8476, 8502, 8573, 8825, 9578, 9948, 10211, 11252, 23136, 23322, 23607, 25932, 26025, 30011, 54532, 54922, 55327, 60485, 90952, 91663, 128239, 200576, 225689, 38735…	Bladder (N)
GO:0005811	CC	e	lipid droplet	41/3870	96/19370	2.19746e-06	5	41	8.9651e-05	123, 302, 338, 857, 1066, 1727, 2167, 2182, 2597, 4047, 5908, 6418, 7189, 7415, 7879, 8605, 8729, 9144, 9183, 9249, 9600, 9885, 10226, 10280, 10938, 10970, 23111, 23197, 23230, 25840, 27339, 50814, 51097, 54947, 57104, 60526, 63874, 65084, 90627, 157506, 168537	Bladder (N)
GO:0000786	CC	e	nucleosome	83/3870	107/19370	2.22149e-06	3	83	8.9651e-05	3005, 3006, 3007, 3008, 3009, 3012, 3013, 3014, 3015, 3017, 3018, 3020, 3021, 7994, 8290, 8294, 8329, 8330, 8332, 8334, 8335, 8336, 8337, 8338, 8339, 8340, 8341, 8342, 8343, 8344, 8345, 8346, 8347, 8348, 8349, 8350, 8351, 8352, 8353, 8354, 8355, 8356, 8357, 8358, 8359, 8360, 8361, 8362, 8363, 8364, 8365, 8366, 8367, 8368, 8370, 8968, 8969, 8970, 9555, 23522, 50809, 54145, 54737, 55766, 84656, 852…	Bladder (N)
GO:0010008	CC	e	endosome membrane	84/3870	227/19370	2.25571e-06	6	84	8.9651e-05	20, 338, 392, 527, 533, 535, 537, 1182, 1183, 3113, 3117, 3118, 3120, 3643, 3688, 4360, 4430, 4689, 5906, 6233, 6293, 6642, 6643, 6885, 7018, 7189, 7251, 7311, 7314, 7316, 7317, 7879, 8650, 8678, 8724, 8906, 8943, 9114, 9445, 9779, 9781, 9784, 9886, 10159, 10226, 10312, 10454, 10938, 11311, 23062, 23154, 23230, 23317, 23385, 23396, 23527, 25777, 26060, 27072, 27183, 28956, 30845, 30846, 50617, 51…	Bladder (N)
GO:0005635	CC	e	nuclear envelope	70/3870	182/19370	2.30137e-06	4	70	8.9651e-05	142, 274, 311, 665, 667, 1192, 1434, 1536, 1639, 2475, 2560, 2781, 2879, 3429, 3643, 3837, 3930, 4000, 4008, 5002, 5130, 5422, 5590, 5880, 5901, 5903, 5905, 6240, 6277, 7112, 7175, 7514, 8605, 8815, 9107, 9631, 9688, 9798, 9818, 10280, 10526, 10527, 11270, 23001, 23165, 23190, 23224, 23225, 23279, 23291, 23299, 23345, 23511, 23534, 25777, 26509, 27243, 53371, 54956, 55161, 55627, 55705, 55746, 57…	Bladder (N)
GO:0005912	CC	e	adherens junction	60/3870	162/19370	2.49449e-06	5	60	9.024e-05	60, 102, 118, 301, 302, 324, 659, 1266, 1495, 1496, 1499, 1500, 1501, 1656, 1982, 3655, 3875, 4067, 4627, 4643, 5239, 5499, 5796, 5962, 6386, 6904, 7082, 7094, 7414, 7791, 8502, 8613, 9124, 9231, 9260, 9265, 9414, 10211, 10397, 10580, 10979, 11315, 23150, 23336, 23396, 23616, 29091, 29766, 54800, 55691, 57731, 64855, 83478, 84687, 85456, 90952, 91624, 117583, 134549, 143098	Bladder (N)
GO:0015629	CC	e	actin cytoskeleton	96/3870	245/19370	2.50834e-06	6	96	9.024e-05	58, 60, 81, 226, 274, 800, 829, 830, 832, 1072, 1073, 1266, 1495, 1496, 1612, 1627, 1660, 2241, 2314, 2316, 2317, 2633, 2909, 2934, 3005, 3983, 4082, 4430, 4542, 4627, 4638, 4641, 4642, 4643, 4646, 4648, 4650, 4659, 4735, 5756, 6525, 6708, 6840, 7168, 7169, 7170, 7430, 7791, 8470, 8573, 8826, 9260, 9262, 9344, 9788, 10094, 10097, 10109, 10602, 10788, 11034, 11078, 11214, 11337, 22885, 23022, 2307…	Bladder (N)
GO:0005938	CC	e	cell cortex	56/3870	149/19370	2.5186e-06	3	56	9.024e-05	120, 302, 382, 390, 667, 857, 1499, 1639, 1778, 2059, 2241, 2317, 3709, 4082, 4289, 4628, 4642, 4646, 4650, 4691, 4735, 4739, 4926, 5587, 5663, 5664, 5747, 5829, 5879, 5880, 5881, 7189, 8605, 8874, 9590, 9847, 9886, 10129, 10398, 10755, 10979, 11214, 22836, 23048, 23122, 23245, 23332, 26064, 29959, 53405, 83737, 85477, 117583, 143098, 285527, 728378	Bladder (N)
GO:0016607	CC	e	nuclear speck	161/3870	411/19370	2.5224e-06	3	161	9.024e-05	322, 328, 367, 535, 665, 988, 1196, 1198, 1665, 1793, 1859, 2034, 2122, 2908, 2966, 3014, 3091, 3192, 3303, 3304, 3428, 3550, 3603, 4000, 4208, 4776, 4841, 4869, 5073, 5093, 5356, 5411, 5501, 5562, 5566, 5930, 5936, 6046, 6421, 6426, 6428, 6429, 6430, 6431, 6432, 6651, 6729, 6891, 7919, 7994, 8106, 8227, 8241, 8394, 8535, 8539, 8554, 8899, 8926, 9092, 9129, 9263, 9320, 9321, 9343, 9584, 9646, 973…	Bladder (N)
GO:0031410	CC	e	cytoplasmic vesicle	103/3870	291/19370	2.64747e-06	6	103	9.28204e-05	20, 161, 307, 335, 390, 408, 472, 528, 540, 636, 667, 857, 1173, 1182, 1211, 1522, 1856, 1994, 2098, 2633, 2634, 2635, 3373, 3831, 4323, 4642, 4646, 5159, 5170, 5705, 5872, 5879, 5880, 5881, 6102, 6737, 7018, 7851, 7852, 8312, 8692, 8766, 8907, 9344, 9784, 9853, 9886, 10016, 10211, 10280, 10564, 10755, 10758, 10947, 11037, 11253, 11337, 11345, 22836, 23048, 23095, 23138, 23299, 23392, 23623, 2582…	Bladder (N)
GO:0005765	CC	e	lysosomal membrane	106/3870	330/19370	2.76699e-06	7	106	9.51085e-05	20, 162, 164, 215, 302, 309, 373, 408, 523, 526, 527, 528, 529, 533, 535, 972, 1173, 1182, 1183, 1291, 1356, 1601, 1889, 2475, 2629, 2647, 2770, 2773, 2776, 2782, 2783, 3108, 3113, 3117, 3118, 3120, 3123, 3125, 3127, 3134, 3312, 3326, 3799, 3920, 4035, 4067, 4646, 5663, 5664, 6009, 6520, 7311, 7317, 7879, 8519, 8546, 8907, 8943, 9114, 9528, 9550, 10159, 10211, 10312, 10325, 10410, 10581, 10670, 2…	Bladder (N)
GO:0045121	CC	e	membrane raft	81/3870	240/19370	2.8695e-06	4	81	9.53626e-05	19, 287, 292, 302, 351, 476, 480, 490, 493, 538, 682, 824, 841, 857, 871, 1200, 1445, 1604, 1739, 1910, 1938, 2040, 2047, 2534, 2770, 2771, 2773, 2824, 3098, 3329, 3551, 3572, 3635, 3688, 3717, 3791, 3920, 3945, 4067, 4641, 5023, 5175, 5230, 5359, 5515, 5519, 5538, 5590, 5621, 5663, 5664, 6386, 6714, 6778, 7046, 7416, 7846, 7851, 8436, 8611, 8613, 8692, 8717, 8826, 8837, 10211, 10287, 10376, 1039…	Bladder (N)
GO:0016604	CC	e	nuclear body	107/3870	321/19370	2.97477e-06	2	107	9.53626e-05	81, 118, 142, 408, 546, 1059, 1060, 1196, 1387, 1660, 1856, 1939, 2022, 2035, 2303, 2313, 2872, 2959, 3005, 3091, 3508, 3796, 4000, 4077, 4288, 4641, 4772, 5111, 5205, 5586, 5753, 6047, 6102, 6118, 6185, 6305, 6497, 6634, 6672, 6932, 7086, 7089, 7157, 7174, 7536, 7706, 7874, 8263, 8270, 8535, 8556, 8565, 9031, 9169, 9325, 9467, 9612, 9656, 9771, 10084, 10114, 10147, 10238, 10274, 10284, 10346, 10…	Bladder (N)
GO:0000792	CC	e	heterochromatin	22/3870	42/19370	3.01064e-06	3	22	9.53626e-05	546, 1656, 2296, 3008, 3009, 3015, 3065, 3297, 4204, 5371, 6950, 7155, 7317, 8932, 10155, 23272, 26038, 29128, 53615, 54737, 85456, 115426	Bladder (N)
GO:0031965	CC	e	nuclear membrane	83/3870	233/19370	3.03426e-06	4	83	9.53626e-05	307, 595, 894, 1192, 1910, 2597, 2776, 3164, 3691, 3837, 3840, 3930, 4000, 4599, 4646, 4904, 5058, 5108, 5356, 5621, 5663, 5903, 5905, 6386, 6945, 7175, 7514, 8089, 8888, 8904, 9123, 9189, 9631, 9688, 9818, 9972, 10390, 10885, 10907, 10927, 10983, 11270, 11322, 23001, 23165, 23223, 23224, 23225, 23236, 23345, 23592, 25777, 25909, 26031, 26057, 26092, 26173, 26509, 27000, 28959, 51649, 53343, 5337…	Bladder (N)
GO:0017053	CC	e	transcription repressor complex	26/3870	54/19370	3.08523e-06	3	26	9.53626e-05	595, 1487, 1488, 2874, 3005, 3065, 3068, 3146, 3516, 5926, 5978, 6497, 6670, 6907, 7529, 9611, 9612, 9759, 10438, 23013, 23186, 25942, 51132, 56980, 57708, 79718	Bladder (N)
GO:0005925	CC	e	focal adhesion	213/3870	418/19370	3.12115e-06	5	213	9.53626e-05	60, 70, 71, 81, 87, 88, 89, 102, 118, 301, 308, 309, 375, 382, 390, 402, 527, 567, 667, 682, 824, 857, 966, 1072, 1213, 1264, 1265, 1266, 1464, 1465, 1466, 1495, 1499, 1535, 1601, 2022, 2037, 2195, 2273, 2274, 2314, 2316, 2317, 2318, 2580, 2665, 2768, 2783, 2934, 3190, 3303, 3304, 3309, 3312, 3315, 3339, 3371, 3603, 3611, 3655, 3660, 3676, 3685, 3688, 3689, 3690, 3691, 3693, 3716, 3717, 4008, 402…	Bladder (N)
GO:0005769	CC	e	early endosome	90/3870	268/19370	3.15518e-06	8	90	9.53626e-05	287, 302, 335, 336, 337, 338, 344, 345, 351, 1182, 1183, 2889, 3064, 3146, 3329, 3791, 4035, 4430, 4642, 4952, 5119, 5245, 5594, 5906, 6477, 6478, 6614, 7018, 7251, 7412, 7803, 7852, 8263, 8301, 8411, 8639, 8650, 8724, 9100, 9101, 9114, 9777, 9784, 9897, 9910, 10079, 10211, 10935, 10938, 11188, 11252, 22876, 23074, 23180, 23245, 23307, 23325, 23355, 23385, 23392, 23623, 25930, 26060, 27072, 27183…	Bladder (N)
GO:0032982	CC	e	myosin filament	3870-12-01	16/19370	3.22641e-06	5	12	9.58627e-05	72, 4619, 4620, 4621, 4622, 4624, 4625, 4626, 4629, 8735, 22989, 57644	Bladder (N)
GO:0030426	CC	e	growth cone	51/3870	134/19370	3.40972e-06	3	51	9.88312e-05	322, 801, 808, 1314, 1400, 1500, 1522, 1627, 1741, 1809, 2059, 3508, 3676, 3831, 4131, 4747, 5663, 5664, 5881, 5923, 8087, 8239, 8826, 8882, 9585, 9860, 10006, 10236, 10280, 10300, 10381, 10519, 10540, 11336, 11344, 23022, 23064, 23307, 23405, 26059, 26958, 50861, 56104, 57447, 57580, 57679, 65018, 79784, 80315, 84687, 85440	Bladder (N)
GO:0032991	CC	e	protein-containing complex	260/3870	640/19370	3.43908e-06	1	260	9.88312e-05	59, 60, 81, 142, 196, 213, 301, 322, 367, 375, 476, 488, 493, 718, 790, 801, 805, 808, 821, 841, 857, 972, 1108, 1191, 1213, 1291, 1292, 1399, 1410, 1499, 1642, 1660, 1837, 2035, 2099, 2168, 2288, 2547, 2664, 2752, 2806, 2879, 2887, 2908, 3020, 3021, 3064, 3065, 3066, 3091, 3155, 3192, 3280, 3303, 3304, 3309, 3320, 3326, 3329, 3611, 3690, 3875, 4086, 4087, 4090, 4208, 4217, 4221, 4609, 4620, 4627…	Bladder (N)
GO:0005856	CC	e	cytoskeleton	139/3870	400/19370	3.50316e-06	5	139	9.9049e-05	60, 71, 88, 118, 120, 230, 274, 286, 287, 390, 396, 636, 800, 829, 832, 841, 889, 1191, 1264, 1265, 1266, 1378, 1627, 1794, 1859, 2035, 2037, 2040, 2318, 3094, 3281, 3315, 3635, 3716, 3717, 4035, 4355, 4478, 4643, 4660, 4744, 4846, 5034, 5493, 5501, 5521, 5594, 5747, 5783, 5784, 5879, 5880, 5881, 6093, 6279, 6386, 6443, 6525, 6640, 6812, 6876, 7094, 7145, 7168, 7170, 7171, 7203, 7266, 7297, 7402,…	Bladder (N)
GO:0016581	CC	e	NuRD complex	3870-11-01	14/19370	3.98198e-06	6	11	0.000109531	1107, 1108, 1457, 3065, 3066, 5928, 5931, 9219, 26038, 53615, 57504	Bladder (N)
GO:0014069	CC	e	postsynaptic density	82/3870	247/19370	3.99884e-06	4	82	0.000109531	102, 118, 120, 375, 408, 476, 538, 659, 775, 832, 1266, 1410, 1501, 1627, 2035, 2059, 2171, 2534, 2903, 3188, 3337, 3708, 3836, 4038, 4067, 4131, 4355, 4736, 4744, 5062, 5063, 5170, 5582, 5590, 5594, 5621, 6009, 6129, 6132, 6142, 6175, 6188, 6208, 6223, 6536, 6654, 6711, 6714, 6774, 7249, 8087, 8502, 8661, 8777, 8898, 9045, 9101, 9148, 9231, 9349, 9419, 9463, 9867, 10006, 10097, 10243, 10280, 104…	Bladder (N)
GO:0005730	CC	e	nucleolus	289/3870	823/19370	4.18799e-06	5	289	0.000112104	37, 103, 142, 328, 379, 402, 439, 472, 604, 738, 864, 894, 1107, 1476, 1655, 1656, 1660, 1665, 1915, 2130, 2316, 2483, 2547, 2975, 3162, 3312, 3337, 3428, 3516, 3608, 3609, 3691, 3708, 3710, 3717, 3796, 3843, 3875, 4141, 4234, 4288, 4332, 4601, 4609, 4641, 4659, 4670, 4683, 4691, 4763, 4857, 4869, 5073, 5160, 5292, 5359, 5371, 5394, 5422, 5499, 5500, 5501, 5591, 5725, 5756, 5901, 5927, 5930, 5934…	Bladder (N)
GO:0005813	CC	e	centrosome	169/3870	528/19370	4.2207e-06	3	169	0.000112104	324, 328, 402, 472, 585, 636, 801, 805, 808, 891, 996, 1107, 1108, 1400, 1453, 1499, 1540, 1639, 1654, 1660, 1778, 1781, 1783, 2770, 2771, 2773, 2932, 3014, 3192, 3297, 3303, 3304, 3397, 3796, 4082, 4172, 4190, 4204, 4659, 4692, 4750, 4780, 4869, 4926, 4957, 5108, 5111, 5347, 5566, 5567, 5573, 5576, 5586, 5663, 5664, 5693, 5930, 6201, 6249, 6497, 6500, 6623, 6792, 6904, 6950, 7157, 7188, 7840, 84…	Bladder (N)
GO:0005794	CC	e	Golgi apparatus	269/3870	985/19370	4.39492e-06	5	269	0.00011499	19, 48, 102, 109, 162, 164, 213, 324, 351, 378, 381, 382, 402, 476, 478, 535, 538, 540, 567, 604, 624, 636, 688, 738, 813, 824, 857, 987, 1176, 1182, 1183, 1191, 1200, 1315, 1410, 1453, 1514, 1535, 1536, 1622, 1739, 1759, 1999, 2099, 2132, 2194, 2580, 2629, 2633, 2634, 2664, 2776, 2801, 2803, 2804, 2956, 3005, 3064, 3105, 3106, 3107, 3382, 3397, 3633, 3791, 4035, 4043, 4055, 4067, 4646, 4739, 478…	Bladder (N)
GO:0005789	CC	e	endoplasmic reticulum membrane	266/3870	972/19370	4.66812e-06	4	266	0.000120341	19, 215, 310, 338, 372, 488, 537, 667, 682, 813, 821, 857, 966, 1183, 1314, 1315, 1535, 1536, 1543, 1545, 1565, 1571, 1595, 1603, 1650, 1717, 1727, 1739, 1798, 1984, 2052, 2132, 2180, 2182, 2222, 2348, 2475, 2542, 2773, 2903, 3105, 3156, 3162, 3309, 3429, 3703, 3708, 3709, 3710, 3895, 3930, 4047, 4599, 4779, 5130, 5156, 5311, 5351, 5352, 5355, 5663, 5664, 5740, 5879, 5880, 5881, 5924, 6009, 6184,…	Bladder (N)
GO:0048471	CC	e	perinuclear region of cytoplasm	243/3870	708/19370	5.01873e-06	2	243	0.000127505	19, 81, 164, 215, 302, 307, 309, 322, 324, 328, 351, 375, 377, 381, 392, 488, 535, 538, 540, 636, 857, 947, 988, 1191, 1192, 1453, 1499, 1540, 1656, 1739, 1780, 1822, 1889, 1974, 2009, 2040, 2186, 2195, 2288, 2316, 2521, 2534, 2580, 2597, 2634, 2635, 2783, 3064, 3065, 3162, 3297, 3303, 3304, 3312, 3320, 3326, 3688, 3708, 3798, 3799, 3875, 3912, 4067, 4131, 4172, 4430, 4478, 4599, 4646, 4650, 4735…	Bladder (N)
GO:0005783	CC	e	endoplasmic reticulum	307/3870	1037/19370	5.12242e-06	5	307	0.00012828	48, 123, 213, 322, 328, 351, 394, 445, 476, 478, 488, 538, 665, 813, 821, 824, 857, 871, 957, 987, 1066, 1382, 1522, 1565, 1595, 1650, 1717, 1727, 1739, 1774, 1936, 1937, 1994, 2040, 2047, 2132, 2180, 2182, 2222, 2542, 2629, 2781, 3032, 3064, 3105, 3106, 3107, 3134, 3156, 3162, 3303, 3304, 3309, 3708, 3709, 3710, 3791, 3895, 4043, 4690, 4714, 5033, 5034, 5130, 5138, 5205, 5265, 5311, 5350, 5351, …	Bladder (N)
GO:0000776	CC	e	kinetochore	46/3870	122/19370	6.09964e-06	5	46	0.000150601	324, 989, 1060, 1639, 1780, 1783, 3192, 3297, 4659, 4735, 5347, 5501, 5663, 5664, 5905, 6249, 7175, 7514, 7756, 8243, 9183, 9184, 9793, 10540, 10615, 10671, 23122, 23219, 23279, 23291, 23332, 25909, 25936, 25942, 26039, 55746, 57122, 79003, 79902, 81929, 84148, 84516, 119504, 151246, 222229, 284058	Bladder (N)
GO:0016459	CC	e	myosin complex	18/3870	32/19370	6.39191e-06	2	18	0.000153493	4430, 4624, 4625, 4628, 4635, 4637, 4642, 4643, 4648, 4650, 22989, 55930, 57530, 57644, 64005, 84952, 140465, 399687	Bladder (N)
GO:0005874	CC	e	microtubule	92/3870	297/19370	6.87149e-06	6	92	0.00016278	324, 1155, 1639, 1739, 1759, 1778, 1780, 1781, 1783, 1808, 2009, 2288, 2801, 2931, 3796, 3798, 3799, 3831, 3925, 4130, 4131, 4133, 4134, 4599, 4957, 6101, 6249, 6645, 6904, 6950, 7203, 7280, 7756, 7846, 8661, 8826, 8867, 9053, 9371, 9532, 9585, 9859, 10059, 10126, 10300, 10376, 10381, 10382, 10383, 10397, 10540, 10574, 10575, 10576, 10694, 10726, 10783, 10808, 11043, 11186, 11337, 22911, 22948, 2…	Bladder (N)
GO:0070062	CC	e	extracellular exosome	833/3870	2095/19370	7.16214e-06	6	833	0.000167403	2, 12, 16, 38, 47, 48, 58, 59, 60, 70, 71, 72, 81, 87, 88, 89, 102, 128, 143, 204, 213, 216, 217, 220, 226, 229, 230, 301, 302, 307, 308, 309, 310, 311, 316, 325, 335, 336, 337, 338, 345, 351, 375, 377, 378, 381, 382, 392, 396, 419, 439, 445, 471, 476, 490, 491, 498, 506, 523, 525, 526, 527, 528, 529, 535, 537, 567, 629, 645, 682, 686, 710, 718, 720, 721, 780, 781, 790, 810, 821, 824, 826, 829, 8…	Bladder (N)
GO:0016020	CC	e	membrane	810/3870	2116/19370	7.85501e-06	2	810	0.000181182	16, 20, 47, 51, 60, 70, 71, 102, 103, 109, 112, 120, 142, 143, 160, 163, 164, 215, 226, 274, 291, 292, 293, 302, 308, 309, 310, 311, 372, 378, 382, 396, 471, 476, 477, 478, 488, 490, 493, 498, 506, 509, 515, 538, 540, 567, 583, 590, 636, 667, 682, 738, 790, 805, 813, 821, 826, 830, 832, 857, 891, 896, 957, 966, 972, 987, 988, 1072, 1108, 1182, 1191, 1192, 1198, 1209, 1211, 1213, 1265, 1291, 1312,…	Bladder (N)
GO:0016605	CC	e	PML body	40/3870	102/19370	8.37206e-06	3	40	0.0001906	546, 1107, 2475, 2872, 3297, 4149, 4261, 4683, 5371, 5925, 6047, 6117, 6118, 6497, 6670, 6672, 6934, 7157, 7181, 7750, 7874, 7994, 8554, 9189, 9641, 10114, 11315, 23001, 23137, 23515, 28996, 51588, 54778, 57731, 59343, 79618, 79677, 148523, 204851, 219988	Bladder (N)
GO:0005654	CC	e	nucleoplasm	1229/3870	3803/19370	9.19442e-06	2	1229	0.000204023	37, 47, 60, 103, 118, 124, 125, 126, 142, 196, 211, 219, 301, 311, 322, 324, 328, 360, 367, 402, 408, 439, 472, 490, 515, 523, 546, 595, 604, 645, 659, 661, 667, 688, 694, 790, 801, 841, 860, 861, 864, 891, 894, 896, 988, 996, 1059, 1060, 1107, 1108, 1147, 1153, 1193, 1196, 1198, 1382, 1387, 1399, 1410, 1434, 1453, 1454, 1457, 1459, 1464, 1477, 1487, 1499, 1642, 1653, 1654, 1655, 1660, 1665, 1666…	Bladder (N)
GO:0005737	CC	e	cytoplasm	1326/3870	4648/19370	9.86328e-06	2	1326	0.000216129	16, 48, 59, 60, 70, 72, 81, 87, 102, 103, 109, 118, 143, 164, 196, 204, 213, 215, 216, 220, 274, 301, 302, 307, 308, 309, 310, 311, 322, 324, 328, 338, 351, 360, 367, 373, 375, 377, 378, 379, 381, 382, 383, 392, 394, 402, 408, 439, 445, 472, 477, 491, 525, 595, 659, 667, 677, 678, 694, 775, 790, 801, 805, 808, 824, 841, 845, 864, 889, 891, 894, 896, 947, 972, 984, 988, 996, 1028, 1066, 1072, 1073…	Bladder (N)
GO:0005634	CC	e	nucleus	1457/3870	5336/19370	1.05299e-05	5	1457	0.000227887	12, 60, 71, 81, 102, 103, 118, 123, 142, 143, 166, 196, 213, 226, 274, 286, 292, 293, 301, 302, 307, 310, 322, 324, 325, 328, 335, 367, 373, 383, 396, 402, 408, 445, 472, 473, 506, 515, 538, 539, 546, 585, 595, 604, 665, 667, 673, 677, 678, 689, 694, 790, 794, 801, 805, 808, 824, 860, 861, 864, 891, 894, 896, 972, 984, 988, 989, 996, 1028, 1059, 1072, 1107, 1152, 1153, 1191, 1192, 1193, 1196, 119…	Bladder (N)
GO:0005829	CC	e	cytosol	1763/3870	5286/19370	1.0905e-05	2	1763	0.000233128	14, 16, 47, 48, 50, 51, 58, 59, 60, 70, 71, 72, 81, 87, 88, 89, 91, 118, 120, 123, 124, 125, 126, 128, 143, 160, 161, 162, 163, 164, 196, 211, 215, 216, 219, 220, 226, 229, 230, 274, 286, 287, 301, 302, 308, 311, 316, 324, 335, 336, 337, 338, 351, 367, 372, 375, 378, 382, 383, 392, 394, 396, 402, 408, 440, 445, 471, 472, 523, 525, 526, 528, 529, 535, 538, 567, 583, 585, 595, 636, 645, 661, 665, 6…	Bladder (N)
GO:0005875	CC	e	microtubule associated complex	18/3870	33/19370	1.14363e-05	2	18	0.000241539	1639, 2009, 4130, 4131, 4133, 4134, 5829, 6101, 6780, 8682, 9053, 10121, 11337, 23095, 23291, 23637, 24139, 84630	Bladder (N)
GO:0071541	CC	e	eukaryotic translation initiation factor 3 complex, eIF3m	3870-07-01	7/19370	1.26527e-05	3	7	0.000264049	8661, 8662, 8664, 8665, 8667, 8668, 10480	Bladder (N)
GO:0032040	CC	e	small-subunit processome	20/3870	39/19370	1.28465e-05	4	20	0.00026494	5591, 5822, 6201, 7520, 10607, 10813, 10885, 11103, 22984, 25879, 27042, 27340, 51118, 51602, 55272, 55813, 65083, 79954, 84916, 134430	Bladder (N)
GO:0043025	CC	e	neuronal cell body	105/3870	354/19370	1.57478e-05	3	105	0.000314343	94, 102, 322, 338, 383, 477, 478, 538, 657, 658, 659, 720, 790, 821, 824, 1152, 1266, 1535, 1536, 1639, 1728, 1741, 1917, 2048, 2182, 2288, 2317, 2475, 2664, 2779, 2931, 3065, 3320, 3326, 3337, 3572, 3611, 3676, 3710, 4035, 4038, 4130, 4131, 4133, 4535, 4642, 4926, 5372, 5538, 5562, 5663, 5664, 5881, 6240, 6478, 6623, 6654, 6712, 6780, 6993, 7314, 7345, 8087, 8301, 8507, 8874, 8882, 9419, 9590, 9…	Bladder (N)
GO:0030126	CC	e	COPI vesicle coat	3870-10-01	13/19370	1.57799e-05	5	10	0.000314343	372, 1314, 1315, 9276, 11316, 22818, 22820, 23423, 26958, 51014	Bladder (N)
GO:0099738	CC	e	cell cortex region	3870-09-01	11/19370	1.86528e-05	4	9	0.000367397	1522, 1639, 2023, 2035, 2037, 2770, 4926, 10121, 103910	Bladder (N)
GO:0098978	CC	e	glutamatergic synapse	99/3870	332/19370	2.14692e-05	4	99	0.000418173	60, 87, 88, 102, 163, 375, 378, 382, 490, 491, 493, 821, 1173, 1182, 1487, 1488, 1500, 1627, 1739, 1741, 1759, 1994, 2047, 2048, 2059, 2239, 2316, 2475, 2534, 2899, 2903, 2932, 2982, 2983, 3312, 3337, 3688, 3690, 3717, 3836, 4067, 4885, 5023, 5062, 5063, 5335, 5499, 5501, 5520, 5532, 5573, 5575, 5584, 5590, 5879, 5906, 5970, 6146, 6678, 6711, 6712, 6714, 6774, 6780, 6792, 6812, 7415, 7525, 7534, …	Bladder (N)
GO:0043034	CC	e	costamere	3870-12-01	18/19370	2.19753e-05	2	12	0.000423326	287, 2318, 3611, 3856, 3880, 5239, 5339, 6840, 7414, 8087, 23336, 79026	Bladder (N)
GO:0005844	CC	e	polysome	18/3870	35/19370	3.31112e-05	3	18	0.000624514	1660, 1981, 2521, 3069, 4440, 4628, 5687, 6188, 6192, 7431, 8087, 10445, 10985, 26019, 51389, 124540, 140801, 440275	Bladder (N)
GO:0022627	CC	e	cytosolic small ribosomal subunit	20/3870	41/19370	3.31317e-05	5	20	0.000624514	6187, 6188, 6189, 6192, 6193, 6201, 6202, 6204, 6205, 6208, 6209, 6217, 6223, 6228, 6233, 7311, 9636, 54505, 83939, 140032	Bladder (N)
GO:0010494	CC	e	cytoplasmic stress granule	31/3870	76/19370	3.41206e-05	7	31	0.000636312	1153, 1653, 1654, 1656, 1981, 1994, 3190, 3837, 4076, 4904, 5936, 6093, 6780, 7073, 7415, 7538, 7706, 7812, 9908, 10084, 10146, 11269, 23215, 23435, 26058, 26065, 26986, 51441, 54715, 55239, 55308	Bladder (N)
GO:0030136	CC	e	clathrin-coated vesicle	27/3870	62/19370	3.68505e-05	8	27	0.000679989	102, 164, 1213, 1601, 2348, 4035, 4952, 5286, 7851, 8218, 8301, 8650, 8724, 8907, 10287, 11037, 23062, 23245, 26276, 27072, 51429, 54497, 55681, 55823, 64601, 112574, 115548	Bladder (N)
GO:0005902	CC	e	microvillus	28/3870	67/19370	4.25218e-05	5	28	0.000776465	523, 525, 529, 538, 1179, 3384, 4430, 4478, 4542, 4641, 4642, 4643, 4646, 4648, 5156, 5962, 7412, 7430, 8639, 8692, 10411, 10788, 23303, 25932, 51181, 60412, 64005, 83874	Bladder (N)
GO:0071005	CC	e	U2-type precatalytic spliceosome	23/3870	50/19370	4.31123e-05	5	23	0.000779133	3550, 6633, 6634, 6635, 6637, 8449, 9092, 9129, 9343, 10283, 10291, 10594, 10907, 10946, 10992, 23020, 23450, 23451, 23524, 24148, 55234, 57703, 84950	Bladder (N)
GO:0012507	CC	e	ER to Golgi transport vesicle membrane	24/3870	54/19370	4.51481e-05	7	24	0.000807598	567, 966, 972, 2348, 3105, 3106, 3107, 3113, 3117, 3118, 3120, 3123, 3125, 3127, 3133, 3134, 6721, 9554, 9632, 9919, 10484, 10972, 22872, 22937	Bladder (N)
GO:0005788	CC	e	endoplasmic reticulum lumen	91/3870	306/19370	4.87028e-05	5	91	0.000861049	102, 213, 335, 336, 337, 338, 351, 567, 590, 652, 710, 718, 720, 813, 821, 871, 1066, 1287, 1291, 1292, 1293, 1303, 1306, 1356, 1462, 1522, 1622, 2098, 2157, 2158, 2243, 2335, 2519, 2621, 3309, 3371, 3490, 3827, 3895, 3912, 3913, 3915, 4148, 4221, 4240, 5033, 5034, 5265, 5594, 5768, 5954, 7018, 7057, 7184, 7373, 7466, 8404, 8542, 8729, 8974, 8985, 9403, 9563, 9601, 10130, 10618, 10956, 10961, 109…	Bladder (N)
GO:0005768	CC	e	endosome	88/3870	295/19370	4.91186e-05	7	88	0.000861049	19, 20, 274, 301, 302, 351, 382, 408, 476, 477, 529, 624, 682, 857, 1213, 1510, 1535, 1889, 2348, 2534, 3716, 3791, 4043, 4642, 5063, 5289, 5298, 5584, 5590, 5864, 5865, 5872, 6536, 6642, 6643, 7046, 7251, 7430, 8678, 8766, 9230, 9402, 9545, 9619, 9685, 9784, 9897, 10016, 10079, 10109, 10211, 10226, 10311, 10618, 10652, 11252, 23180, 23245, 23301, 23325, 25930, 26058, 26060, 27131, 27183, 50617, …	Bladder (N)
GO:0042641	CC	e	actomyosin	3870-09-01	12/19370	6.12789e-05	2	9	0.00106358	1627, 4627, 4628, 8476, 9578, 9759, 10015, 79784, 399687	Bladder (N)
GO:0030424	CC	e	axon	93/3870	318/19370	6.88261e-05	5	93	0.00118286	60, 102, 216, 274, 351, 476, 478, 538, 682, 720, 721, 821, 1312, 1410, 1496, 1639, 1837, 1859, 1982, 2047, 2048, 2664, 2899, 2931, 2932, 3064, 3508, 3643, 4130, 4131, 4134, 4642, 4741, 4744, 4747, 4763, 5058, 5339, 5414, 5538, 5562, 5594, 5864, 6091, 6332, 6416, 6708, 6772, 6812, 8087, 8766, 8826, 8882, 8898, 9053, 9344, 9532, 10044, 10159, 10381, 11315, 11331, 22876, 23001, 23022, 23064, 23077, …	Bladder (N)
GO:0022624	CC	e	proteasome accessory complex	3870-11-01	17/19370	7.42215e-05	2	11	0.00126321	5701, 5704, 5705, 5707, 5708, 5709, 5710, 5711, 5714, 5717, 9861	Bladder (N)
GO:0030670	CC	e	phagocytic vesicle membrane	29/3870	72/19370	7.96115e-05	7	29	0.00134191	527, 533, 535, 538, 567, 1535, 1536, 1755, 3105, 3106, 3107, 3133, 3134, 3633, 4952, 5289, 5880, 6890, 6891, 6892, 7879, 9114, 9230, 9474, 9554, 10312, 30849, 50617, 200576	Bladder (N)
GO:0000221	CC	e	vacuolar proton-transporting V-type ATPase, V1 domain	3870-07-01	8/19370	8.35516e-05	5	7	0.00138175	523, 525, 526, 528, 529, 9550, 51606	Bladder (N)
GO:0071203	CC	e	WASH complex	3870-07-01	8/19370	8.35516e-05	2	7	0.00138175	829, 832, 9897, 23325, 51019, 253725, 387680	Bladder (N)
GO:0031941	CC	e	filamentous actin	16/3870	31/19370	8.57493e-05	2	16	0.00140485	71, 1809, 4641, 4646, 5881, 6525, 9124, 9260, 9645, 10094, 10787, 23301, 23384, 23607, 92521, 254102	Bladder (N)
GO:0036464	CC	e	cytoplasmic ribonucleoprotein granule	31/3870	81/19370	0.000130165	6	31	0.00211277	60, 1656, 1660, 1780, 3192, 3981, 4163, 4619, 4691, 5093, 5701, 5879, 6175, 6780, 7846, 8087, 8826, 9118, 9475, 10970, 23318, 23644, 23741, 26019, 26065, 26986, 51441, 53339, 57523, 203068, 219988	Bladder (N)
GO:0045334	CC	e	clathrin-coated endocytic vesicle	14/3870	26/19370	0.000131733	9	14	0.00211861	160, 161, 163, 1173, 1175, 1211, 1212, 1213, 1856, 4643, 4646, 8218, 8301, 22876	Bladder (N)
GO:0030864	CC	e	cortical actin cytoskeleton	21/3870	47/19370	0.000135339	7	21	0.00215682	88, 824, 1627, 1915, 2934, 5962, 7122, 9948, 10211, 10395, 10411, 10487, 11034, 11214, 79083, 84687, 91663, 92154, 126353, 134549, 100820829	Bladder (N)
GO:0030176	CC	e	integral component of endoplasmic reticulum membrane	42/3870	121/19370	0.000139411	5	42	0.00220168	1717, 1798, 2542, 3309, 3895, 6238, 6252, 6890, 6891, 7466, 9451, 9524, 10170, 10237, 10299, 22845, 22908, 23065, 23344, 23471, 23770, 26608, 28972, 29927, 51604, 51614, 51669, 54463, 54499, 55161, 57003, 57142, 60481, 64834, 79139, 128486, 201562, 202018, 284361, 340061, 347734, 401494	Bladder (N)
GO:0031093	CC	e	platelet alpha granule lumen	27/3870	67/19370	0.000156728	7	27	0.00245308	2, 12, 81, 87, 88, 213, 226, 351, 710, 1191, 2157, 2162, 2243, 2335, 2621, 3827, 5265, 5340, 5345, 5768, 6678, 7057, 7450, 10916, 51097, 83706, 374354	Bladder (N)
GO:1990907	CC	e	beta-catenin-TCF complex	3870-09-01	13/19370	0.000163651	4	9	0.00249462	1499, 6932, 6934, 7088, 7090, 7091, 51176, 83439, 283149	Bladder (N)
GO:0030688	CC	e	preribosome, small subunit precursor	3870-09-01	13/19370	0.000163651	4	9	0.00249462	8780, 23076, 27340, 28987, 55720, 55781, 83732, 84946, 161424	Bladder (N)
GO:0031672	CC	e	A band	3870-09-01	13/19370	0.000163651	2	9	0.00249462	287, 4607, 4619, 4634, 4635, 4659, 4660, 6138, 9759	Bladder (N)
GO:0030133	CC	e	transport vesicle	34/3870	93/19370	0.00021031	7	34	0.00315105	372, 523, 966, 1176, 1314, 1315, 1359, 1604, 2348, 6494, 6836, 8766, 8906, 9276, 9321, 9554, 10226, 10282, 10618, 10652, 10961, 10972, 11014, 11015, 11316, 22818, 22820, 23423, 25844, 26958, 51014, 63915, 83464, 84079	Bladder (N)
GO:0035327	CC	e	transcriptionally active chromatin	13/3870	24/19370	0.000212317	3	13	0.00315416	2099, 3006, 5394, 6830, 9646, 11168, 27043, 27125, 51010, 54623, 54828, 55904, 80349	Bladder (N)
GO:0032839	CC	e	dendrite cytoplasm	16/3870	33/19370	0.000221239	6	16	0.00325909	821, 2899, 3192, 3798, 3799, 4133, 5594, 6416, 6421, 6792, 9371, 23710, 66008, 79971, 84945, 127933	Bladder (N)
GO:0000922	CC	e	spindle pole	42/3870	122/19370	0.000227637	2	42	0.0033254	801, 805, 808, 891, 1499, 1639, 1780, 2801, 3192, 3796, 4739, 4926, 4957, 5347, 5515, 5516, 5885, 7178, 7840, 8409, 8452, 8502, 8556, 8766, 9183, 9793, 10129, 10300, 10769, 10783, 10844, 11186, 23331, 26524, 27183, 51119, 55755, 57448, 80216, 80817, 114327, 123872	Bladder (N)
GO:0030139	CC	e	endocytic vesicle	24/3870	59/19370	0.00024405	7	24	0.003521	19, 335, 382, 4646, 5872, 5898, 7018, 8692, 9788, 10254, 10755, 10938, 23392, 23607, 25938, 30011, 30844, 30845, 30846, 51735, 54413, 54497, 55823, 100506658	Bladder (N)
GO:1903561	CC	e	extracellular vesicle	23/3870	55/19370	0.000245044	5	23	0.003521	335, 476, 477, 478, 873, 1213, 1292, 1293, 1303, 2243, 2771, 2782, 3689, 4240, 5315, 5864, 6386, 6709, 7280, 7414, 10015, 10383, 11253	Bladder (N)
GO:0030131	CC	e	clathrin adaptor complex	3870-07-01	9/19370	0.000310566	4	7	0.00435091	162, 163, 8546, 8907, 10717, 10947, 26985	Bladder (N)
GO:0030175	CC	e	filopodium	28/3870	73/19370	0.000315909	5	28	0.00435091	58, 59, 70, 72, 88, 1778, 2195, 3655, 3688, 4430, 4478, 4534, 4646, 5756, 5962, 7402, 7412, 7430, 10160, 10381, 10411, 10788, 11344, 55585, 64005, 65059, 84687, 89891	Bladder (N)
GO:0098835	CC	e	presynaptic endocytic zone membrane	3870-05-01	5/19370	0.000317693	5	5	0.00435091	1211, 1212, 1759, 10059, 115548	Bladder (N)
GO:0002189	CC	e	ribose phosphate diphosphokinase complex	3870-05-01	5/19370	0.000317693	5	5	0.00435091	5631, 5634, 5635, 5636, 221823	Bladder (N)
GO:0042765	CC	e	GPI-anchor transamidase complex	3870-05-01	5/19370	0.000317693	6	5	0.00435091	8733, 10026, 51604, 94005, 128869	Bladder (N)
GO:0016460	CC	e	myosin II complex	3870-05-01	5/19370	0.000317693	3	5	0.00435091	4627, 4628, 10627, 79784, 103910	Bladder (N)
GO:0005741	CC	e	mitochondrial outer membrane	56/3870	180/19370	0.000346568	6	56	0.00470957	383, 445, 665, 841, 1374, 1727, 2180, 2182, 2475, 3032, 3098, 3162, 3429, 4129, 4170, 5138, 5298, 5339, 5414, 5501, 5521, 5880, 6233, 7311, 7314, 7316, 7416, 7417, 7419, 8165, 9823, 9868, 10059, 10452, 10493, 11331, 22877, 23111, 23230, 23787, 51001, 51100, 51309, 54708, 54832, 55218, 55288, 55626, 57506, 64112, 65018, 84896, 340061, 374986, 401505, 100188893	Bladder (N)
GO:1904115	CC	e	axon cytoplasm	25/3870	63/19370	0.000361436	6	25	0.00477772	667, 1176, 1778, 2647, 3091, 3281, 3315, 3798, 3799, 4130, 4747, 5905, 6687, 7345, 8546, 8943, 9371, 10947, 23095, 23287, 23291, 26985, 51566, 63915, 66008	Bladder (N)
GO:0002102	CC	e	podosome	14/3870	28/19370	0.000364984	5	14	0.00477772	2934, 3190, 5782, 6714, 6840, 7082, 7171, 7412, 7414, 9948, 23022, 50807, 83706, 85477	Bladder (N)
GO:0016593	CC	e	Cdc73/Paf1 complex	3870-06-01	7/19370	0.000367936	4	6	0.00477772	9646, 23168, 54623, 79577, 80349, 123169	Bladder (N)
GO:0070765	CC	e	gamma-secretase complex	3870-06-01	7/19370	0.000367936	4	6	0.00477772	5663, 5664, 10972, 23385, 51107, 83464	Bladder (N)
GO:0016461	CC	e	unconventional myosin complex	3870-06-01	7/19370	0.000367936	3	6	0.00477772	4542, 4637, 4641, 4646, 4649, 140465	Bladder (N)
GO:0072357	CC	e	PTW/PP1 phosphatase complex	3870-06-01	7/19370	0.000367936	5	6	0.00477772	4659, 5499, 5500, 5501, 9878, 80335	Bladder (N)
GO:0005667	CC	e	transcription regulator complex	60/3870	197/19370	0.000439413	2	60	0.00566391	142, 166, 196, 328, 688, 860, 1387, 1390, 1499, 2033, 2034, 2547, 3091, 3164, 3725, 3727, 4087, 4088, 4772, 4773, 4776, 4862, 5591, 5925, 5934, 5970, 6497, 6774, 6909, 7088, 7089, 7090, 7091, 7157, 7391, 7528, 8543, 9124, 9219, 9439, 9464, 9575, 9734, 9935, 10524, 23028, 23054, 23186, 26574, 51008, 51176, 53635, 54345, 55729, 55758, 57326, 64321, 84864, 91748, 147912	Bladder (N)
GO:0042613	CC	e	MHC class II protein complex	3870-10-01	17/19370	0.000485855	5	10	0.00621681	567, 972, 3108, 3113, 3117, 3118, 3120, 3123, 3125, 3127	Bladder (N)
GO:0008250	CC	e	oligosaccharyltransferase complex	3870-08-01	12/19370	0.000574414	4	8	0.00716819	1603, 1650, 3703, 6184, 6185, 7991, 84061, 200185	Bladder (N)
GO:0001931	CC	e	uropod	3870-08-01	12/19370	0.000574414	4	8	0.00716819	3384, 4478, 4627, 7430, 8395, 9051, 10211, 23396	Bladder (N)
GO:0030904	CC	e	retromer complex	3870-08-01	12/19370	0.000574414	3	8	0.00716819	6642, 6643, 8724, 9779, 27131, 55667, 55737, 58533	Bladder (N)
GO:0043209	CC	e	myelin sheath	14/3870	29/19370	0.000576563	2	14	0.00716819	801, 805, 808, 2664, 2752, 2775, 3320, 3710, 4642, 5339, 5354, 7846, 10382, 127281	Bladder (N)
GO:0005790	CC	e	smooth endoplasmic reticulum	13/3870	26/19370	0.000591549	6	13	0.00730272	338, 351, 821, 3309, 4642, 5663, 6134, 6262, 6717, 7871, 10549, 10961, 11337	Bladder (N)
GO:0042383	CC	e	sarcolemma	35/3870	101/19370	0.000628329	4	35	0.00770253	286, 287, 301, 302, 476, 682, 857, 1291, 1292, 1293, 1674, 1739, 1837, 2318, 3688, 3856, 3880, 3908, 5239, 5339, 5663, 6262, 6443, 6640, 7402, 7412, 7414, 7871, 10211, 10519, 23336, 23385, 55627, 79026, 113146	Bladder (N)
GO:0030054	CC	e	cell junction	58/3870	192/19370	0.000727932	2	58	0.00886157	1495, 1499, 1739, 1741, 1822, 1837, 2035, 2037, 2241, 3691, 3791, 4774, 5156, 5590, 5663, 5796, 5801, 5872, 5906, 6542, 6714, 7082, 7122, 7159, 7852, 8448, 8502, 8895, 9231, 9948, 10135, 10979, 22827, 23136, 23137, 23370, 25879, 26064, 29781, 50506, 51138, 53343, 54623, 54994, 55357, 55755, 55914, 57530, 57584, 79892, 83481, 85477, 117583, 143098, 197259, 440193, 100506658, 100820829	Bladder (N)
GO:0031594	CC	e	neuromuscular junction	26/3870	70/19370	0.000814935	4	26	0.00985228	351, 1287, 1399, 1674, 1739, 3688, 3908, 3913, 4038, 4593, 4627, 4747, 5566, 5573, 5663, 5664, 6640, 7402, 7846, 9144, 9325, 9759, 9873, 23024, 51008, 60482	Bladder (N)
GO:0005832	CC	e	chaperonin-containing T-complex	3870-07-01	10/19370	0.000855723	3	7	0.0102745	6950, 7203, 10574, 10575, 10576, 10694, 22948	Bladder (N)
GO:0030659	CC	e	cytoplasmic vesicle membrane	40/3870	122/19370	0.00087098	5	40	0.0103866	162, 164, 408, 1176, 2561, 2562, 2903, 3064, 3708, 3709, 3710, 4641, 5311, 5898, 6249, 6262, 8766, 8907, 9344, 9467, 9718, 9847, 10227, 10652, 10947, 23095, 23710, 25932, 26509, 26985, 29907, 30011, 51429, 55667, 57584, 84079, 91147, 121227, 219972, 340061	Bladder (N)
GO:0030016	CC	e	myofibril	14/3870	30/19370	0.000883593	6	14	0.0103956	71, 800, 4620, 4622, 4624, 4625, 4632, 5687, 5756, 8735, 11344, 22989, 25802, 29766	Bladder (N)
GO:0097060	CC	e	synaptic membrane	14/3870	30/19370	0.000883593	4	14	0.0103956	102, 301, 794, 1410, 1739, 2903, 4038, 5138, 5582, 8867, 8898, 10142, 10243, 374291	Bladder (N)
GO:0071682	CC	e	endocytic vesicle lumen	3870-10-01	18/19370	0.00089777	5	10	0.0104919	335, 338, 1514, 3043, 3263, 3320, 6288, 6678, 7184, 10808	Bladder (N)
GO:0031234	CC	e	extrinsic component of cytoplasmic side of plasma membrane	25/3870	67/19370	0.00104374	4	25	0.0121171	488, 1540, 1837, 2241, 2534, 4067, 5747, 5753, 5879, 6277, 6714, 6850, 7525, 8826, 9265, 9885, 10160, 10979, 23344, 27131, 51429, 54206, 57488, 112574, 100820829	Bladder (N)
GO:0097431	CC	e	mitotic spindle pole	16/3870	36/19370	0.00107704	3	16	0.0124214	2009, 3297, 3550, 4926, 5347, 8243, 8874, 9126, 9585, 10274, 10615, 10735, 51115, 51646, 55755, 79677	Bladder (N)
GO:0005819	CC	e	spindle	41/3870	127/19370	0.00110675	5	41	0.0126806	311, 989, 996, 1211, 1213, 1400, 1453, 1540, 1639, 2908, 3315, 3796, 4627, 4735, 4739, 4926, 5347, 5925, 6623, 6993, 7756, 7803, 8218, 9857, 10296, 10300, 10459, 10726, 11083, 23170, 23384, 23568, 27339, 51434, 54888, 56992, 57542, 57805, 64210, 79029, 79902	Bladder (N)
GO:0016328	CC	e	lateral plasma membrane	23/3870	61/19370	0.00118222	2	23	0.0134574	301, 324, 402, 476, 525, 1499, 1739, 1856, 2768, 4641, 4926, 5518, 5872, 6536, 6640, 6904, 7122, 8312, 9123, 81839, 128239, 143098, 100506658	Bladder (N)
GO:0034366	CC	e	spherical high-density lipoprotein particle	3870-06-01	8/19370	0.00122109	6	6	0.0134659	335, 336, 344, 345, 1191, 55937	Bladder (N)
GO:0002199	CC	e	zona pellucida receptor complex	3870-06-01	8/19370	0.00122109	2	6	0.0134659	3305, 6950, 7203, 10575, 10576, 10694	Bladder (N)
GO:0042612	CC	e	MHC class I protein complex	3870-06-01	8/19370	0.00122109	5	6	0.0134659	567, 3105, 3106, 3107, 3133, 3134	Bladder (N)
GO:0044354	CC	e	macropinosome	3870-06-01	8/19370	0.00122109	9	6	0.0134659	302, 4323, 6249, 26060, 51479, 55198	Bladder (N)
GO:0033116	CC	e	endoplasmic reticulum-Golgi intermediate compartment membrane	27/3870	75/19370	0.00122215	5	27	0.0134659	537, 966, 1453, 1522, 1604, 2157, 2348, 2801, 5265, 6091, 6836, 6890, 6891, 6892, 8613, 9321, 9554, 9780, 10282, 10652, 10972, 23423, 51014, 51614, 81671, 121665, 128637	Bladder (N)
GO:0031901	CC	e	early endosome membrane	51/3870	167/19370	0.00122906	7	51	0.0134659	301, 382, 538, 567, 857, 1182, 1183, 2047, 3105, 3106, 3107, 3133, 3134, 3633, 4952, 5371, 5663, 6642, 6643, 7251, 8411, 8630, 8724, 8898, 10079, 10254, 10410, 10457, 10938, 22876, 23041, 23062, 23317, 25999, 26060, 26276, 27131, 30844, 53373, 55198, 55920, 56674, 58533, 79971, 83737, 124997, 151636, 200576, 221472, 253725, 387680	Bladder (N)
GO:0031258	CC	e	lamellipodium membrane	3870-11-01	22/19370	0.00156603	5	11	0.0164104	1072, 1464, 3685, 3690, 9780, 10787, 10979, 23129, 23224, 81704, 84168	Bladder (N)
GO:0035371	CC	e	microtubule plus-end	3870-11-01	22/19370	0.00156603	3	11	0.0164104	667, 1639, 4926, 6249, 9793, 10615, 22924, 23332, 25999, 55755, 79745	Bladder (N)
GO:0005642	CC	e	annulate lamellae	3870-05-01	6/19370	0.00158912	3	5	0.0164104	1984, 5903, 7514, 23299, 23534	Bladder (N)
GO:0030056	CC	e	hemidesmosome	3870-05-01	6/19370	0.00158912	5	5	0.0164104	667, 3691, 5339, 55914, 83481	Bladder (N)
GO:0070937	CC	e	CRD-mediated mRNA stability complex	3870-05-01	6/19370	0.00158912	2	5	0.0164104	1660, 3192, 4904, 7812, 10492	Bladder (N)
GO:0030905	CC	e	retromer, tubulation complex	3870-04-01	4/19370	0.00159143	3	4	0.0164104	6642, 6643, 27131, 58533	Bladder (N)
GO:0005862	CC	e	muscle thin filament tropomyosin	3870-04-01	4/19370	0.00159143	2	4	0.0164104	7168, 7169, 7170, 7171	Bladder (N)
GO:0097452	CC	e	GAIT complex	3870-04-01	4/19370	0.00159143	2	4	0.0164104	2058, 2597, 10492, 23521	Bladder (N)
GO:0016469	CC	e	proton-transporting two-sector ATPase complex	3870-04-01	4/19370	0.00159143	3	4	0.0164104	523, 528, 529, 537	Bladder (N)
GO:0005770	CC	e	late endosome	43/3870	138/19370	0.00179701	8	43	0.018209	375, 538, 540, 1182, 1783, 3064, 3312, 3643, 3920, 4077, 4534, 5289, 5594, 5906, 6614, 6714, 7018, 7251, 7852, 7879, 8218, 9528, 10312, 23245, 23339, 23392, 26276, 27072, 27183, 28956, 30849, 51652, 55737, 55823, 57231, 57498, 57599, 64601, 79139, 84079, 114876, 252839, 404636	Bladder (N)
GO:0017101	CC	e	aminoacyl-tRNA synthetase multienzyme complex	3870-07-01	11/19370	0.00194667	2	7	0.0193893	1615, 2058, 3376, 4141, 5859, 5917, 9521	Bladder (N)
GO:0016580	CC	e	Sin3 complex	3870-07-01	11/19370	0.00194667	5	7	0.0193893	1457, 3065, 3066, 5928, 10933, 23309, 25942	Bladder (N)
GO:0019774	CC	e	proteasome core complex, beta-subunit complex	3870-07-01	11/19370	0.00194667	2	7	0.0193893	5691, 5692, 5693, 5694, 5696, 5698, 5699	Bladder (N)
GO:0005776	CC	e	autophagosome	25/3870	69/19370	0.00212975	6	25	0.021093	3064, 3312, 4077, 5305, 6737, 8406, 8678, 9342, 9474, 9779, 10133, 11337, 11345, 23001, 23710, 29978, 29979, 30849, 55626, 55823, 56893, 64601, 79735, 225689, 340061	Bladder (N)
GO:0005793	CC	e	endoplasmic reticulum-Golgi intermediate compartment	27/3870	77/19370	0.00231037	5	27	0.0226261	871, 1315, 2335, 2804, 3146, 3309, 3633, 4043, 5034, 6836, 8729, 9107, 9262, 9321, 9554, 9798, 10130, 10972, 11079, 22820, 23392, 23405, 23423, 26958, 51014, 55757, 399687	Bladder (N)
GO:0043231	CC	e	intracellular membrane-bounded organelle	204/3870	844/19370	0.00236216	4	204	0.0229683	19, 20, 102, 162, 164, 219, 338, 472, 490, 491, 493, 523, 526, 535, 624, 645, 673, 682, 688, 738, 861, 864, 1175, 1176, 1182, 1191, 1212, 1312, 1315, 1495, 1514, 1543, 1545, 1565, 1571, 1601, 1650, 1798, 1819, 2580, 2597, 2889, 2956, 2990, 3108, 3113, 3309, 3382, 3667, 3704, 4067, 4077, 4208, 4332, 4820, 4857, 4904, 4940, 5033, 5159, 5265, 5286, 5538, 5547, 5621, 5747, 5768, 5796, 5810, 5903, 590…	Bladder (N)
GO:0016471	CC	e	vacuolar proton-transporting V-type ATPase complex	3870-08-01	14/19370	0.00237151	5	8	0.0229683	525, 535, 9114, 9296, 9550, 10159, 10312, 50617	Bladder (N)
GO:0005682	CC	e	U5 snRNP	3870-09-01	17/19370	0.00255055	5	9	0.0245666	6633, 6634, 6635, 6637, 10594, 10907, 23020, 24148, 54957	Bladder (N)
GO:0030666	CC	e	endocytic vesicle membrane	25/3870	71/19370	0.0025979	6	25	0.0248859	160, 161, 163, 857, 972, 1173, 1175, 3113, 3117, 3118, 3120, 3123, 3125, 3127, 4035, 4067, 4846, 6233, 7311, 7314, 7316, 9332, 9463, 23166, 79971	Bladder (N)
GO:0005923	CC	e	bicellular tight junction	38/3870	121/19370	0.00281074	6	38	0.0267784	324, 595, 1499, 1739, 1741, 5584, 5590, 5872, 6904, 7046, 7082, 7122, 8531, 8777, 8825, 9265, 9414, 10015, 23150, 23322, 23586, 23616, 51421, 54532, 54587, 55114, 55327, 55691, 55870, 57530, 83481, 84952, 90952, 117583, 143098, 154810, 225689, 100506658	Bladder (N)
GO:0032154	CC	e	cleavage furrow	20/3870	53/19370	0.00283428	4	20	0.0268567	382, 989, 3384, 3688, 4221, 4627, 4628, 4638, 4735, 5501, 5586, 5898, 5962, 6840, 8766, 9051, 9600, 51474, 84936, 256158	Bladder (N)
GO:0008091	CC	e	spectrin	3870-06-01	9/19370	0.00304214	2	6	0.0282162	2037, 6708, 6709, 6711, 6712, 57731	Bladder (N)
GO:0008540	CC	e	proteasome regulatory particle, base subcomplex	3870-06-01	9/19370	0.00304214	2	6	0.0282162	5701, 5704, 5705, 5707, 5708, 5710	Bladder (N)
GO:0044294	CC	e	dendritic growth cone	3870-06-01	9/19370	0.00304214	4	6	0.0282162	3320, 3326, 4133, 6792, 9344, 23191	Bladder (N)
GO:0031095	CC	e	platelet dense tubular network membrane	3870-06-01	9/19370	0.00304214	5	6	0.0282162	488, 3708, 3709, 3710, 10335, 10938	Bladder (N)
GO:0030425	CC	e	dendrite	109/3870	422/19370	0.0030877	5	109	0.0284881	94, 274, 538, 657, 658, 659, 720, 721, 775, 794, 824, 1152, 1312, 1501, 1535, 1536, 1627, 1728, 1859, 2047, 2048, 2049, 2186, 2475, 2534, 2560, 2771, 2775, 2782, 2784, 2899, 2932, 3064, 3312, 3572, 3632, 3836, 4035, 4038, 4076, 4130, 4131, 4133, 4149, 4535, 4763, 4926, 5058, 5339, 5414, 5518, 5538, 5562, 5582, 5621, 5905, 6175, 6772, 6780, 7466, 8678, 8777, 8898, 9371, 9419, 9532, 9775, 9939, 101…	Bladder (N)
GO:0034709	CC	e	methylosome	3870-07-01	12/19370	0.00386783	5	7	0.0349501	2079, 3276, 6633, 6634, 6635, 6637, 79084	Bladder (N)
GO:0071006	CC	e	U2-type catalytic step 1 spliceosome	3870-07-01	12/19370	0.00386783	5	7	0.0349501	9775, 9939, 10594, 23020, 27339, 55696, 57703	Bladder (N)
GO:0000176	CC	e	nuclear exosome (RNase complex)	3870-07-01	12/19370	0.00386783	5	7	0.0349501	5394, 10438, 11340, 23404, 51010, 51013, 118460	Bladder (N)
GO:0016234	CC	e	inclusion body	3870-10-01	21/19370	0.0040204	3	10	0.0361424	3064, 3303, 3304, 3326, 5621, 5704, 5705, 9529, 9817, 23001	Bladder (N)
GO:0030479	CC	e	actin cortical patch	3870-08-01	15/19370	0.00419639	3	8	0.0372144	829, 830, 1072, 1073, 2764, 9535, 10097, 11034	Bladder (N)
GO:0030127	CC	e	COPII vesicle coat	3870-08-01	15/19370	0.00419639	5	8	0.0372144	9632, 10016, 10483, 10484, 22872, 25956, 51014, 59349	Bladder (N)
GO:0031143	CC	e	pseudopodium	3870-09-01	18/19370	0.00420333	4	9	0.0372144	81, 87, 88, 89, 408, 824, 4478, 5594, 57111	Bladder (N)
GO:0005791	CC	e	rough endoplasmic reticulum	21/3870	58/19370	0.00440439	6	21	0.0387985	351, 821, 1536, 2752, 3329, 5315, 5663, 6141, 6184, 6185, 6228, 6780, 8985, 10970, 29098, 51430, 54901, 81502, 121665, 161176, 653361	Bladder (N)
GO:0072686	CC	e	mitotic spindle	36/3870	115/19370	0.00461503	6	36	0.0389358	996, 1213, 1639, 1729, 2009, 2035, 2669, 2801, 3192, 4134, 4926, 5311, 5594, 5905, 6188, 6907, 7175, 8452, 8502, 8556, 8881, 9611, 9859, 10615, 10726, 23122, 23332, 24139, 26065, 55689, 60509, 79718, 84861, 93627, 114327, 252839	Bladder (N)
GO:0030897	CC	e	HOPS complex	3870-05-01	7/19370	0.00464209	3	5	0.0389358	23339, 26276, 27072, 55823, 64601	Bladder (N)
GO:0030122	CC	e	AP-2 adaptor complex	3870-05-01	7/19370	0.00464209	5	5	0.0389358	160, 161, 163, 1173, 1175	Bladder (N)
GO:0005757	CC	e	mitochondrial permeability transition pore complex	3870-05-01	7/19370	0.00464209	4	5	0.0389358	291, 292, 6687, 7416, 83447	Bladder (N)
GO:0008278	CC	e	cohesin complex	3870-05-01	7/19370	0.00464209	2	5	0.0389358	5885, 8243, 9126, 10274, 10735	Bladder (N)
GO:0032300	CC	e	mismatch repair complex	3870-05-01	7/19370	0.00464209	3	5	0.0389358	2956, 4292, 4436, 4437, 5378	Bladder (N)
GO:0030117	CC	e	membrane coat	3870-05-01	7/19370	0.00464209	3	5	0.0389358	1759, 8867, 27243, 57132, 128866	Bladder (N)
GO:0030130	CC	e	clathrin coat of trans-Golgi network vesicle	3870-05-01	7/19370	0.00464209	6	5	0.0389358	160, 1211, 1212, 1213, 8218	Bladder (N)
GO:0030132	CC	e	clathrin coat of coated pit	3870-05-01	7/19370	0.00464209	5	5	0.0389358	1211, 1212, 1213, 8301, 8867	Bladder (N)
GO:0030055	CC	e	cell-substrate junction	3870-05-01	7/19370	0.00464209	4	5	0.0389358	5239, 7414, 10580, 10979, 83706	Bladder (N)
GO:0008021	CC	e	synaptic vesicle	38/3870	125/19370	0.00491373	9	38	0.0410179	102, 274, 351, 1182, 1183, 1731, 1759, 2903, 4735, 5413, 5414, 5538, 5663, 5864, 5865, 5872, 7416, 7417, 8301, 8898, 9114, 9230, 9463, 9545, 9554, 10567, 10755, 10987, 11037, 11311, 23095, 23312, 23335, 23385, 51107, 51138, 51399, 115827	Bladder (N)
GO:0005905	CC	e	clathrin-coated pit	21/3870	60/19370	0.00571686	4	21	0.047272	351, 408, 659, 1173, 1601, 3329, 4035, 4646, 4952, 7018, 8218, 8301, 8527, 8650, 9873, 10059, 10266, 22876, 23048, 85021, 115548	Bladder (N)
GO:0032993	CC	e	protein-DNA complex	16/3870	42/19370	0.00606767	2	16	0.0499372	142, 1499, 2033, 2547, 2959, 3727, 4149, 4780, 4802, 4869, 5591, 6670, 6934, 7150, 7520, 51176	Bladder (N)
GO:0005852	CC	e	eukaryotic translation initiation factor 3 complex	15/6565	15/19370	8.85075e-08	2	15	7.93291e-05	3646, 8661, 8662, 8663, 8664, 8665, 8666, 8667, 8668, 8669, 10480, 10987, 27335, 51386, 728689	Bone marrow (N)
GO:0002102	CC	e	podosome	23/6565	28/19370	2.11381e-07	5	23	7.93291e-05	101, 2017, 2934, 3190, 3936, 5782, 6624, 6714, 6840, 7082, 7171, 7412, 7414, 7984, 9404, 9948, 23022, 28988, 50807, 51411, 58480, 64147, 83706	Bone marrow (N)
GO:0071556	CC	e	integral component of lumenal side of endoplasmic reticulum membrane	26/6565	28/19370	2.11381e-07	6	26	7.93291e-05	811, 821, 972, 3105, 3106, 3107, 3113, 3115, 3117, 3118, 3119, 3120, 3122, 3123, 3125, 3126, 3127, 3133, 3134, 3135, 5311, 6892, 10134, 56928, 81502, 84888	Bone marrow (N)
GO:0016581	CC	e	NuRD complex	14/6565	14/19370	2.6151e-07	6	14	7.93291e-05	1107, 1108, 1457, 3065, 3066, 5928, 5931, 9112, 9219, 26038, 53615, 54815, 57459, 57504	Bone marrow (N)
GO:0022624	CC	e	proteasome accessory complex	16/6565	17/19370	3.47024e-07	2	16	7.93291e-05	5700, 5701, 5702, 5704, 5705, 5706, 5707, 5708, 5709, 5710, 5711, 5714, 5717, 5719, 9861, 10213	Bone marrow (N)
GO:0044322	CC	e	endoplasmic reticulum quality control compartment	21/6565	25/19370	3.54058e-07	2	21	7.93291e-05	267, 811, 821, 6048, 7844, 9695, 9709, 10299, 10952, 11236, 11253, 26270, 27248, 55741, 55757, 56886, 79139, 80267, 84236, 84447, 111089941	Bone marrow (N)
GO:0032040	CC	e	small-subunit processome	32/6565	39/19370	3.74951e-07	4	32	7.93291e-05	5591, 5822, 6201, 7520, 8602, 9277, 9724, 10199, 10436, 10528, 10607, 10813, 10885, 11103, 22984, 25879, 27042, 27340, 51077, 51096, 51118, 51602, 55127, 55272, 55813, 57050, 65083, 79050, 79954, 84916, 92856, 134430	Bone marrow (N)
GO:0035577	CC	e	azurophil granule membrane	41/6565	57/19370	6.75618e-07	8	41	7.93291e-05	566, 719, 967, 968, 1088, 1650, 2040, 2357, 2548, 3916, 3920, 4033, 4126, 4680, 4718, 5547, 5663, 5878, 5908, 6836, 8673, 8895, 8904, 9342, 9545, 10043, 10396, 10970, 11010, 23200, 23317, 23385, 54918, 55004, 55754, 79888, 84061, 150372, 154664, 326624, 401258	Bone marrow (N)
GO:1904724	CC	e	tertiary granule lumen	38/6565	55/19370	9.34256e-07	5	38	7.93291e-05	226, 230, 427, 567, 978, 1265, 1471, 1476, 1509, 1520, 2495, 3043, 3240, 3417, 3608, 4048, 4057, 4069, 4317, 4318, 5236, 5473, 5768, 5777, 6709, 6947, 8836, 8993, 10321, 10394, 10562, 23191, 25840, 25852, 28988, 51125, 51646, 79792	Bone marrow (N)
GO:0035578	CC	e	azurophil granule lumen	73/6565	91/19370	1.00775e-06	7	73	7.93291e-05	12, 47, 302, 383, 410, 411, 566, 671, 718, 1075, 1511, 1667, 1668, 1727, 1778, 1991, 2171, 2512, 2519, 2588, 2665, 2717, 2720, 2799, 2990, 3074, 3614, 4069, 4125, 4332, 4353, 5036, 5476, 5580, 5594, 5611, 5657, 5707, 5834, 6036, 6037, 6386, 7276, 7415, 8836, 9798, 10097, 10383, 10487, 10493, 10576, 10577, 10694, 11240, 23197, 23526, 25801, 29108, 51816, 54472, 55313, 55860, 56729, 58485, 79980, 8…	Bone marrow (N)
GO:0030670	CC	e	phagocytic vesicle membrane	49/6565	72/19370	1.01179e-06	7	49	7.93291e-05	306, 533, 535, 567, 811, 1535, 1536, 1785, 3105, 3106, 3107, 3133, 3134, 3135, 3633, 4218, 4952, 5289, 5868, 5880, 6556, 6810, 6890, 6891, 6892, 7096, 7097, 7879, 8673, 9114, 9230, 9367, 9474, 9554, 10312, 10890, 10981, 11151, 23545, 23682, 30849, 50617, 51209, 51762, 55647, 57192, 57403, 200576, 339122	Bone marrow (N)
GO:0000228	CC	e	nuclear chromosome	44/6565	52/19370	1.03835e-06	6	44	7.93291e-05	546, 641, 3020, 3021, 3192, 3550, 3725, 5393, 5888, 6598, 7150, 7153, 8294, 8350, 8351, 8352, 8353, 8354, 8355, 8356, 8357, 8358, 8359, 8360, 8361, 8362, 8363, 8364, 8365, 8366, 8367, 8368, 8370, 8968, 9555, 9918, 10592, 11177, 23064, 54386, 55193, 63979, 121504, 554313	Bone marrow (N)
GO:0022626	CC	e	cytosolic ribosome	66/6565	76/19370	1.09148e-06	6	66	7.93291e-05	3921, 4736, 6122, 6124, 6125, 6128, 6129, 6130, 6132, 6133, 6134, 6135, 6136, 6137, 6138, 6139, 6141, 6142, 6143, 6144, 6146, 6147, 6152, 6154, 6155, 6156, 6157, 6158, 6160, 6161, 6164, 6165, 6168, 6175, 6176, 6187, 6188, 6189, 6191, 6193, 6194, 6201, 6202, 6203, 6204, 6205, 6206, 6207, 6208, 6209, 6217, 6218, 6222, 6223, 6224, 6227, 6228, 6230, 6232, 6233, 7311, 9045, 11224, 23521, 25873, 440275	Bone marrow (N)
GO:0010494	CC	e	cytoplasmic stress granule	49/6565	76/19370	1.09148e-06	7	49	7.93291e-05	1153, 1511, 1653, 1654, 1656, 1981, 1994, 2332, 3190, 3837, 4076, 4343, 4904, 5042, 5563, 5936, 6093, 6780, 7072, 7073, 7415, 7538, 7706, 7812, 8444, 8761, 9698, 9898, 9908, 10084, 10146, 11269, 11273, 23185, 23215, 23367, 23369, 23435, 26058, 26065, 26986, 51441, 54542, 55239, 55308, 57521, 57532, 113251, 348262	Bone marrow (N)
GO:0042470	CC	e	melanosome	70/6565	100/19370	1.11253e-06	8	70	7.93291e-05	191, 302, 309, 311, 476, 526, 535, 682, 813, 821, 822, 967, 1200, 1213, 1508, 1509, 2040, 2194, 2923, 3309, 3312, 3320, 3326, 3688, 3690, 3916, 4629, 4644, 4647, 4673, 5034, 5052, 5479, 5861, 5868, 5869, 5873, 5878, 5879, 5901, 6184, 6386, 6510, 6520, 7037, 7184, 7529, 7531, 7534, 8836, 9367, 9554, 9601, 10015, 10130, 10211, 10575, 10961, 10972, 10981, 11021, 23193, 23385, 23682, 27044, 51393, 54…	Bone marrow (N)
GO:0000151	CC	e	ubiquitin ligase complex	65/6565	109/19370	1.15241e-06	4	65	7.93291e-05	267, 672, 4289, 5469, 6015, 6045, 7186, 7322, 7324, 7332, 7335, 7993, 8315, 8445, 9246, 9354, 9442, 9604, 9781, 9810, 9862, 9968, 10001, 10048, 10273, 10296, 10910, 11059, 11060, 23014, 23142, 23291, 23304, 25793, 25820, 25852, 25897, 26224, 26234, 26268, 26272, 51619, 51646, 54165, 54467, 54994, 55208, 55832, 56254, 57610, 64750, 64795, 80204, 80232, 80325, 81858, 84231, 84246, 90025, 90390, 130…	Bone marrow (N)
GO:0005811	CC	e	lipid droplet	59/6565	96/19370	1.16893e-06	5	59	7.93291e-05	123, 222, 246, 302, 338, 550, 1727, 2167, 2182, 2597, 3654, 4047, 5346, 5878, 5908, 6418, 7189, 7327, 7415, 7879, 8729, 9144, 9183, 9249, 9600, 9885, 9896, 10134, 10226, 10280, 10938, 10970, 22930, 22931, 23111, 23197, 23230, 23399, 25840, 26157, 27339, 51097, 51099, 51170, 53349, 54947, 55102, 57104, 60526, 63874, 63924, 65084, 79888, 84883, 90627, 157506, 168537, 646817, 729359	Bone marrow (N)
GO:0022625	CC	e	cytosolic large ribosomal subunit	43/6565	56/19370	1.21027e-06	5	43	7.93291e-05	4736, 6122, 6124, 6125, 6128, 6129, 6130, 6132, 6133, 6134, 6135, 6136, 6137, 6138, 6139, 6141, 6142, 6143, 6144, 6146, 6147, 6152, 6154, 6155, 6156, 6157, 6158, 6160, 6161, 6164, 6165, 6168, 6175, 6176, 6181, 7311, 9045, 11224, 23521, 25873, 51121, 140801, 285855	Bone marrow (N)
GO:0071005	CC	e	U2-type precatalytic spliceosome	37/6565	50/19370	1.21731e-06	5	37	7.93291e-05	3550, 4236, 6627, 6629, 6632, 6633, 6634, 6635, 6637, 8175, 8449, 9092, 9128, 9129, 9343, 10262, 10291, 10594, 10907, 10946, 10992, 11157, 23020, 23450, 23451, 23524, 24148, 26121, 51634, 55110, 55234, 57703, 79753, 83443, 84811, 84950, 153527	Bone marrow (N)
GO:0022627	CC	e	cytosolic small ribosomal subunit	37/6565	41/19370	1.23697e-06	5	37	7.93291e-05	3039, 3040, 3921, 6187, 6188, 6189, 6191, 6192, 6193, 6194, 6201, 6202, 6203, 6204, 6205, 6206, 6207, 6208, 6209, 6217, 6218, 6222, 6223, 6224, 6227, 6228, 6230, 6231, 6232, 6233, 6235, 7311, 9636, 51065, 54505, 83939, 140032	Bone marrow (N)
GO:0005790	CC	e	smooth endoplasmic reticulum	22/6565	26/19370	1.2491e-06	6	22	7.93291e-05	338, 351, 811, 821, 844, 3309, 4642, 5479, 5611, 5663, 6134, 6261, 6262, 6263, 6717, 7871, 10525, 10549, 10961, 11337, 57704, 84447	Bone marrow (N)
GO:0005793	CC	e	endoplasmic reticulum-Golgi intermediate compartment	49/6565	77/19370	1.35639e-06	5	49	7.93291e-05	290, 871, 1315, 2055, 2335, 2804, 3146, 3309, 3633, 3998, 4043, 4121, 4924, 4925, 5034, 6399, 6836, 8729, 9107, 9262, 9321, 9554, 9798, 10130, 10597, 10959, 10960, 10972, 11079, 11196, 11261, 22820, 23259, 23392, 23405, 23423, 26958, 51006, 51014, 54732, 55757, 56886, 57410, 65258, 79748, 90522, 222068, 326624, 399687	Bone marrow (N)
GO:0071013	CC	e	catalytic step 2 spliceosome	70/6565	85/19370	1.37602e-06	4	70	7.93291e-05	988, 1655, 1659, 2483, 3178, 3181, 3183, 3185, 3187, 3190, 3192, 4116, 4670, 5411, 6426, 6627, 6629, 6632, 6633, 6634, 6635, 6637, 7307, 8175, 8220, 8899, 9092, 9343, 9410, 9416, 9716, 9775, 9785, 9939, 10236, 10250, 10286, 10291, 10492, 10569, 10594, 10946, 10992, 22913, 22938, 23020, 23398, 23450, 23451, 23517, 23524, 24144, 24148, 25949, 26986, 27316, 27339, 51340, 51362, 51428, 51639, 55094, …	Bone marrow (N)
GO:0005905	CC	e	clathrin-coated pit	39/6565	60/19370	1.44301e-06	4	39	7.93291e-05	114, 351, 408, 409, 659, 1173, 1174, 1601, 1785, 2017, 2060, 3329, 4035, 4037, 4646, 4952, 6453, 7018, 7037, 8218, 8301, 8527, 8650, 8905, 9873, 10059, 10188, 10266, 11021, 22848, 22876, 23048, 25977, 29924, 50618, 55707, 85021, 115548, 130340	Bone marrow (N)
GO:0000502	CC	e	proteasome complex	47/6565	53/19370	1.45958e-06	5	47	7.93291e-05	3315, 5683, 5684, 5685, 5687, 5688, 5689, 5690, 5691, 5692, 5693, 5694, 5695, 5696, 5698, 5699, 5700, 5701, 5702, 5704, 5705, 5706, 5707, 5708, 5709, 5710, 5711, 5713, 5714, 5717, 5719, 5720, 5721, 5886, 5887, 7337, 7415, 9097, 9352, 9690, 9861, 10197, 10213, 11047, 23392, 29979, 197131	Bone marrow (N)
GO:0001726	CC	e	ruffle	64/6565	94/19370	1.56027e-06	4	64	7.93291e-05	87, 199, 302, 382, 822, 1021, 2017, 3688, 3936, 4210, 4289, 4534, 4627, 4644, 4646, 4651, 4831, 5058, 5335, 5753, 5868, 5921, 6093, 6249, 6277, 6282, 6624, 7094, 7099, 7430, 8826, 8874, 9368, 9788, 10163, 10458, 10787, 11275, 23022, 23150, 23191, 23527, 23607, 23647, 26060, 27131, 28988, 51429, 51474, 51763, 54997, 55198, 55616, 57403, 64092, 64419, 81930, 83660, 89846, 90417, 91663, 93663, 12643…	Bone marrow (N)
GO:0000786	CC	e	nucleosome	93/6565	107/19370	1.57226e-06	3	93	7.93291e-05	3005, 3006, 3007, 3008, 3009, 3010, 3012, 3013, 3014, 3015, 3017, 3018, 3020, 3021, 3024, 7994, 8290, 8294, 8329, 8330, 8332, 8334, 8335, 8336, 8337, 8338, 8339, 8340, 8341, 8342, 8343, 8344, 8345, 8346, 8347, 8348, 8349, 8350, 8351, 8352, 8353, 8354, 8355, 8356, 8357, 8358, 8359, 8360, 8361, 8362, 8363, 8364, 8365, 8366, 8367, 8368, 8370, 8968, 8969, 8970, 8971, 9555, 23522, 50809, 54145, 54737,…	Bone marrow (N)
GO:0012507	CC	e	ER to Golgi transport vesicle membrane	39/6565	54/19370	1.58895e-06	7	39	7.93291e-05	567, 966, 972, 2348, 3105, 3106, 3107, 3113, 3115, 3117, 3118, 3119, 3120, 3122, 3123, 3125, 3126, 3127, 3133, 3134, 3135, 3998, 6396, 6721, 6811, 8615, 9554, 9632, 9871, 9919, 10427, 10484, 10802, 10959, 10972, 11196, 22872, 22937, 90411	Bone marrow (N)
GO:0005681	CC	e	spliceosomal complex	66/6565	90/19370	1.60304e-06	3	66	7.93291e-05	988, 1153, 1207, 1659, 1665, 3178, 3181, 3183, 3189, 3312, 3958, 4670, 4691, 5935, 6009, 6626, 6627, 6629, 6633, 6634, 6635, 6637, 7307, 7536, 7919, 8175, 8227, 8449, 8458, 8487, 8539, 9128, 9129, 9785, 10181, 10236, 10262, 10286, 10291, 10569, 10625, 10713, 10907, 10946, 10992, 11338, 22938, 23020, 23451, 24144, 24148, 27238, 27316, 51340, 51428, 51759, 54957, 55131, 55760, 56259, 57703, 57794, …	Bone marrow (N)
GO:0072562	CC	e	blood microparticle	79/6565	112/19370	1.6414e-06	2	79	7.93291e-05	1, 2, 12, 58, 60, 70, 71, 72, 183, 197, 213, 335, 336, 337, 348, 590, 629, 710, 716, 718, 720, 721, 722, 735, 1191, 1192, 1356, 1370, 2040, 2162, 2243, 2244, 2266, 2335, 2638, 2934, 3039, 3040, 3043, 3045, 3048, 3075, 3240, 3250, 3263, 3273, 3303, 3304, 3305, 3306, 3310, 3312, 3512, 3674, 3698, 3700, 3827, 4478, 5216, 5340, 5345, 5627, 5705, 6386, 6521, 7018, 7037, 7534, 8542, 10878, 23549, 51129…	Bone marrow (N)
GO:0031093	CC	e	platelet alpha granule lumen	43/6565	67/19370	1.68513e-06	7	43	7.93291e-05	1, 2, 12, 81, 87, 88, 197, 213, 226, 351, 710, 1191, 2153, 2157, 2162, 2243, 2244, 2266, 2335, 2621, 3082, 3273, 3481, 3827, 5265, 5340, 5345, 5473, 5552, 5627, 5768, 7057, 7114, 7450, 10916, 22915, 51097, 51571, 54676, 54863, 78991, 83706, 139322	Bone marrow (N)
GO:0045335	CC	e	phagocytic vesicle	45/6565	64/19370	1.74302e-06	8	45	7.93291e-05	19, 71, 311, 752, 948, 998, 1182, 1520, 1991, 2317, 2475, 2923, 3685, 3693, 3799, 4218, 4641, 5868, 5906, 6812, 6814, 7431, 7454, 7791, 7879, 8678, 8766, 9230, 9367, 9830, 10981, 11031, 11151, 23380, 23580, 23682, 25921, 51209, 51552, 51762, 55647, 57403, 112936, 219972, 339122	Bone marrow (N)
GO:0005643	CC	e	nuclear pore	45/6565	64/19370	1.74302e-06	3	45	7.93291e-05	1984, 2733, 3267, 3836, 3837, 3839, 3843, 4600, 4641, 4927, 4928, 5901, 5902, 5903, 5905, 7175, 8021, 8086, 8658, 9688, 9961, 9972, 10527, 10762, 11097, 11260, 11269, 23039, 23165, 23225, 23279, 23299, 55706, 55746, 57122, 59343, 64328, 84220, 143244, 285190, 400966, 653489, 727851, 729540, 729857	Bone marrow (N)
GO:0032587	CC	e	ruffle membrane	58/6565	99/19370	1.74441e-06	5	58	7.93291e-05	199, 208, 324, 378, 387, 1072, 1182, 1729, 1785, 1915, 2059, 2268, 3685, 3688, 3690, 3936, 4641, 4646, 4830, 5058, 5141, 5335, 5336, 5341, 5756, 5879, 6188, 6714, 6868, 7094, 7168, 7430, 8394, 9107, 9181, 9847, 10044, 10235, 10347, 10395, 10519, 23122, 23189, 23286, 23396, 23499, 23526, 23550, 23586, 23603, 24138, 30817, 51763, 54997, 55198, 84687, 92154, 221472	Bone marrow (N)
GO:1990904	CC	e	ribonucleoprotein complex	108/6565	153/19370	1.76604e-06	2	108	7.93291e-05	60, 81, 143, 672, 677, 1653, 1655, 1660, 1859, 1938, 1994, 2058, 2078, 2332, 2597, 2975, 3178, 3181, 3182, 3184, 3185, 3187, 3188, 3189, 3191, 3192, 3303, 3304, 3312, 3508, 3608, 3609, 4670, 4686, 4691, 4869, 4904, 4928, 5042, 5937, 5939, 6124, 6125, 6129, 6146, 6154, 6155, 6175, 6188, 6189, 6191, 6193, 6194, 6201, 6202, 6203, 6637, 6737, 6738, 6741, 7011, 7072, 7073, 7153, 7155, 7431, 7514, 7520…	Bone marrow (N)
GO:0005938	CC	e	cell cortex	82/6565	149/19370	1.98453e-06	3	82	7.93291e-05	120, 208, 302, 382, 387, 388, 389, 390, 391, 667, 752, 1499, 1639, 1778, 1894, 2017, 2059, 2185, 2241, 2244, 2263, 2317, 3709, 4082, 4289, 4628, 4642, 4646, 4647, 4650, 4651, 4691, 4735, 4739, 4926, 5048, 5216, 5663, 5664, 5747, 5829, 5879, 5880, 5881, 6261, 6622, 6624, 7186, 7189, 8153, 8874, 9322, 9590, 9833, 9847, 9886, 9936, 10398, 10755, 10979, 11214, 22836, 23048, 23122, 23221, 23245, 23332…	Bone marrow (N)
GO:0005770	CC	e	late endosome	77/6565	138/19370	2.00284e-06	8	77	7.93291e-05	375, 1182, 1318, 1520, 2149, 3064, 3312, 3482, 3643, 3916, 3920, 4077, 4534, 4644, 5289, 5594, 5595, 5604, 5605, 5641, 5873, 5906, 6556, 6614, 6714, 7018, 7251, 7852, 7879, 8218, 8291, 8878, 9367, 9528, 9693, 10312, 23245, 23274, 23339, 23392, 23400, 23461, 23621, 26276, 27072, 27183, 30849, 51009, 51209, 51552, 51652, 51699, 55435, 55737, 55745, 55823, 57192, 57231, 57403, 57498, 57599, 57617, 6…	Bone marrow (N)
GO:0071007	CC	e	U2-type catalytic step 2 spliceosome	23/6565	30/19370	2.00965e-06	5	23	7.93291e-05	988, 1659, 6627, 6629, 6632, 6633, 6634, 6635, 6637, 9343, 9410, 9716, 10286, 10594, 22938, 23524, 25949, 27339, 51340, 51362, 55696, 56949, 57703	Bone marrow (N)
GO:0000781	CC	e	chromosome, telomeric region	111/6565	160/19370	2.01332e-06	3	111	7.93291e-05	142, 328, 472, 545, 546, 641, 675, 983, 1111, 1642, 1763, 2072, 2145, 2146, 2237, 2547, 3014, 3018, 3020, 3021, 3181, 4171, 4172, 4173, 4174, 4175, 4176, 4221, 4436, 4683, 4998, 4999, 5000, 5001, 5111, 5371, 5424, 5431, 5499, 5500, 5501, 5591, 5813, 5888, 5976, 6117, 6118, 6672, 6741, 7011, 7515, 7520, 8290, 8294, 8359, 8360, 8361, 8362, 8363, 8364, 8365, 8366, 8367, 8368, 8370, 8520, 8563, 8658,…	Bone marrow (N)
GO:0035579	CC	e	specific granule membrane	55/6565	91/19370	2.06284e-06	7	55	7.93291e-05	101, 102, 221, 634, 683, 719, 932, 948, 966, 1084, 1088, 1535, 1536, 2040, 3683, 3684, 3685, 3689, 5023, 5329, 5337, 5906, 5912, 6793, 6843, 7226, 8514, 8560, 8673, 8694, 8907, 9725, 9761, 10043, 10396, 10970, 11026, 11322, 23352, 51382, 54918, 55004, 55754, 57126, 64114, 64386, 79895, 81619, 94103, 121260, 158747, 160364, 196527, 326624, 401258	Bone marrow (N)
GO:0000118	CC	e	histone deacetylase complex	30/6565	43/19370	2.08044e-06	3	30	7.93291e-05	3065, 3066, 5928, 5931, 6907, 7764, 8204, 8932, 9219, 9611, 9759, 10013, 10014, 10284, 10629, 23186, 23309, 23314, 23468, 25942, 51564, 51780, 55758, 55818, 79685, 79718, 83933, 90665, 116092, 221037	Bone marrow (N)
GO:1904813	CC	e	ficolin-1-rich granule lumen	100/6565	124/19370	2.14353e-06	5	100	7.93291e-05	1, 47, 226, 230, 240, 272, 327, 411, 427, 823, 847, 978, 1432, 1460, 1471, 1476, 1508, 1509, 1520, 1522, 1654, 1915, 1938, 2219, 2495, 2547, 2720, 2799, 2821, 2934, 2950, 2990, 3043, 3146, 3303, 3304, 3310, 3312, 3320, 3326, 3417, 3608, 3614, 3615, 3728, 3837, 4048, 4282, 4318, 4332, 4831, 4860, 5049, 5211, 5223, 5236, 5265, 5315, 5553, 5594, 5683, 5689, 5695, 5701, 5702, 5708, 5709, 5713, 5717, …	Bone marrow (N)
GO:0005884	CC	e	actin filament	50/6565	84/19370	2.185e-06	6	50	7.93291e-05	58, 60, 70, 71, 87, 88, 89, 199, 301, 2011, 2017, 2316, 2534, 3055, 3059, 3936, 4430, 4644, 4646, 4650, 5058, 5074, 5357, 5358, 5756, 5879, 5880, 6714, 7111, 7168, 7169, 7170, 7171, 7430, 7454, 7525, 8826, 9050, 9051, 9817, 11151, 11344, 23022, 23406, 28988, 57175, 57617, 92241, 147179, 345651	Bone marrow (N)
GO:0030027	CC	e	lamellipodium	117/6565	185/19370	2.25431e-06	4	117	7.93291e-05	58, 59, 60, 70, 72, 199, 324, 387, 822, 832, 1020, 1072, 1495, 1499, 1500, 1605, 1654, 1785, 1803, 1809, 2017, 2185, 2241, 2319, 3611, 3636, 3688, 3737, 3984, 4076, 4210, 4254, 4628, 4638, 4651, 4739, 4831, 5034, 5058, 5290, 5311, 5335, 5586, 5783, 5829, 5872, 5879, 5880, 5881, 5962, 6093, 6453, 6548, 6624, 6642, 6643, 6810, 6993, 8394, 8470, 8525, 8874, 9051, 9459, 9578, 10006, 10092, 10094, 100…	Bone marrow (N)
GO:0072686	CC	e	mitotic spindle	64/6565	115/19370	2.29202e-06	6	64	7.93291e-05	822, 983, 990, 996, 998, 1213, 1639, 1729, 1894, 2035, 2648, 2669, 2801, 3192, 3579, 3832, 3833, 3835, 4117, 4134, 4926, 5311, 5594, 5778, 5905, 6188, 6907, 7175, 8086, 8317, 8379, 8452, 8502, 8556, 8655, 8881, 9611, 9859, 10460, 10615, 10726, 22974, 23122, 23332, 26065, 26073, 27436, 29127, 49856, 51199, 51203, 51637, 55689, 60509, 79718, 80258, 81610, 84861, 90417, 93627, 150468, 165186, 252839…	Bone marrow (N)
GO:0034774	CC	e	secretory granule lumen	88/6565	115/19370	2.29202e-06	6	88	7.93291e-05	1, 12, 197, 226, 230, 240, 272, 335, 353, 718, 847, 978, 1432, 1460, 1476, 1654, 1670, 1915, 1938, 1992, 2219, 2268, 2547, 2665, 2821, 2934, 2950, 3146, 3310, 3312, 3320, 3326, 3417, 3614, 3615, 4282, 4831, 4860, 5049, 5211, 5223, 5315, 5683, 5689, 5695, 5701, 5702, 5708, 5709, 5713, 5717, 5719, 5836, 6093, 6279, 6280, 6282, 6283, 6286, 6727, 6993, 7018, 7414, 7415, 7520, 8288, 8566, 9535, 9861, …	Bone marrow (N)
GO:0015629	CC	e	actin cytoskeleton	129/6565	245/19370	2.31709e-06	6	129	7.93291e-05	31, 58, 60, 81, 114, 226, 558, 800, 822, 829, 830, 832, 1072, 1073, 1266, 1398, 1495, 1496, 1612, 1660, 2241, 2268, 2314, 2316, 2317, 2533, 2633, 2909, 2934, 3005, 3183, 3728, 3936, 4046, 4082, 4430, 4542, 4627, 4638, 4641, 4642, 4643, 4644, 4646, 4647, 4648, 4650, 4659, 4735, 5074, 5756, 5868, 6525, 6622, 6624, 6708, 6840, 6868, 7168, 7169, 7170, 7408, 7430, 7454, 7739, 7791, 8470, 8826, 9262, 9…	Bone marrow (N)
GO:0030667	CC	e	secretory granule membrane	62/6565	97/19370	2.34439e-06	6	62	7.93291e-05	161, 221, 290, 387, 391, 535, 728, 952, 960, 1315, 1378, 1604, 1729, 2171, 2215, 2357, 3071, 3106, 3107, 3382, 3482, 3579, 3687, 3708, 3709, 3710, 3958, 5023, 5066, 5175, 5269, 5273, 5788, 5864, 5869, 5873, 5879, 6402, 7097, 7305, 7879, 8673, 8826, 10326, 10788, 10890, 10972, 11025, 11031, 11336, 22931, 23317, 26002, 27180, 51209, 53916, 53917, 57126, 64924, 94103, 154664, 340061	Bone marrow (N)
GO:0005840	CC	e	ribosome	32/6565	46/19370	2.39174e-06	5	32	7.93291e-05	23, 328, 821, 4690, 5610, 6133, 6138, 6155, 6188, 6191, 6193, 6201, 6203, 6204, 6205, 6207, 6218, 6222, 6223, 6228, 6230, 6232, 6238, 6622, 6730, 7536, 10985, 23521, 51081, 51182, 134218, 200916	Bone marrow (N)
GO:0030133	CC	e	transport vesicle	55/6565	93/19370	2.43946e-06	7	55	7.93291e-05	372, 523, 633, 966, 1176, 1314, 1315, 1359, 1604, 1670, 2261, 2264, 2348, 3055, 3482, 5553, 6494, 6836, 7805, 8269, 8615, 8766, 8906, 9276, 9321, 9367, 9527, 9554, 9950, 10066, 10226, 10282, 10618, 10652, 10959, 10961, 10972, 11014, 11261, 11316, 22818, 22820, 23400, 23423, 25844, 26958, 51014, 54732, 55435, 63915, 79666, 81876, 83464, 84079, 117248	Bone marrow (N)
GO:0016363	CC	e	nuclear matrix	70/6565	111/19370	2.51236e-06	2	70	7.93291e-05	240, 641, 790, 1051, 1063, 1072, 1073, 1460, 1788, 1822, 2672, 3181, 3192, 3856, 4000, 4001, 4221, 4602, 4670, 4841, 4926, 4968, 5119, 5371, 5422, 5580, 5687, 5885, 6041, 6304, 6421, 7011, 7157, 7431, 7528, 7919, 8089, 8243, 8328, 8507, 8520, 8607, 9126, 9360, 9612, 9782, 10238, 10250, 10270, 10274, 10296, 10565, 10580, 10735, 10856, 11260, 11331, 22938, 23314, 23515, 24137, 25909, 25932, 29128, …	Bone marrow (N)
GO:0016605	CC	e	PML body	63/6565	102/19370	2.53931e-06	3	63	7.93291e-05	545, 546, 641, 1025, 1107, 2000, 2475, 2872, 3646, 4034, 4149, 4261, 4683, 4778, 5371, 5888, 5925, 5987, 6047, 6049, 6117, 6118, 6304, 6497, 6612, 6613, 6670, 6672, 6934, 7157, 7181, 7290, 7750, 7874, 7994, 8554, 8878, 9063, 9189, 9641, 10114, 10626, 10636, 11073, 11262, 11315, 23001, 23137, 23468, 23515, 26036, 28996, 51567, 51588, 54778, 55159, 55743, 59343, 79618, 79677, 84268, 204851, 219988	Bone marrow (N)
GO:0031965	CC	e	nuclear membrane	127/6565	233/19370	2.55558e-06	4	127	7.93291e-05	240, 241, 307, 327, 489, 595, 598, 894, 1019, 1104, 1192, 1910, 2010, 2597, 2733, 2776, 3300, 3631, 3837, 3840, 3930, 4000, 4001, 4056, 4352, 4599, 4646, 4904, 4928, 5048, 5058, 5108, 5593, 5621, 5663, 5903, 5905, 5987, 6049, 6386, 6945, 7175, 7514, 7779, 8086, 8089, 8315, 8658, 8888, 8904, 9123, 9189, 9551, 9589, 9631, 9688, 9972, 10390, 10434, 10762, 10885, 10907, 10927, 10983, 11044, 11097, 11…	Bone marrow (N)
GO:0045121	CC	e	membrane raft	132/6565	240/19370	2.57111e-06	4	132	7.93291e-05	19, 107, 108, 114, 287, 292, 302, 351, 476, 480, 490, 493, 682, 695, 824, 836, 841, 867, 868, 871, 920, 948, 1200, 1241, 1398, 1445, 1509, 1604, 1739, 1756, 1803, 1820, 1910, 1938, 2040, 2047, 2185, 2534, 2770, 2771, 2773, 2824, 3098, 3329, 3383, 3551, 3572, 3635, 3688, 3717, 3738, 3791, 3845, 3920, 3932, 3945, 4067, 4641, 4864, 5023, 5175, 5230, 5359, 5515, 5519, 5538, 5577, 5621, 5663, 5664, 57…	Bone marrow (N)
GO:0055038	CC	e	recycling endosome membrane	53/6565	89/19370	2.57944e-06	7	53	7.93291e-05	382, 567, 1183, 2923, 3105, 3106, 3107, 3133, 3134, 3135, 3631, 4218, 5867, 5872, 5879, 5911, 5912, 6653, 8673, 8766, 9230, 9744, 10066, 10079, 10133, 10397, 10825, 10890, 10938, 11021, 23200, 25999, 30844, 30845, 30846, 51104, 51201, 51552, 51762, 53373, 54918, 55041, 56850, 57826, 58489, 79572, 85377, 113178, 117584, 118813, 192683, 286410, 100287171	Bone marrow (N)
GO:0033290	CC	e	eukaryotic 48S preinitiation complex	14/6565	15/19370	2.68354e-06	4	14	8.07528e-05	3646, 8661, 8662, 8663, 8664, 8665, 8666, 8667, 8668, 8669, 10480, 27335, 51386, 728689	Bone marrow (N)
GO:0005635	CC	e	nuclear envelope	112/6565	182/19370	2.78683e-06	4	112	8.07528e-05	23, 142, 240, 241, 311, 664, 665, 667, 811, 1063, 1192, 1434, 1536, 1639, 2010, 2475, 2560, 2733, 2781, 2879, 3429, 3643, 3837, 3930, 4000, 4001, 4033, 4056, 4259, 4864, 4925, 4928, 5002, 5048, 5130, 5321, 5422, 5595, 5880, 5901, 5902, 5903, 5905, 6240, 6277, 6396, 6453, 7112, 7175, 7514, 8086, 8379, 8815, 9107, 9112, 9631, 9688, 9798, 10280, 10526, 10527, 10553, 10682, 11097, 11124, 11270, 11335…	Bone marrow (N)
GO:0010008	CC	e	endosome membrane	122/6565	227/19370	2.80071e-06	6	122	8.07528e-05	20, 338, 388, 392, 533, 535, 537, 967, 1182, 1183, 1184, 1509, 3113, 3115, 3117, 3118, 3119, 3120, 3482, 3643, 3654, 3656, 3688, 3916, 4360, 4430, 4615, 4689, 5868, 5906, 6233, 6293, 6642, 6643, 6653, 6885, 7018, 7037, 7099, 7189, 7251, 7311, 7314, 7316, 7317, 7323, 7879, 8650, 8678, 8724, 8737, 8906, 8943, 9114, 9445, 9559, 9779, 9781, 9784, 9886, 9896, 10159, 10226, 10312, 10454, 10938, 11021, …	Bone marrow (N)
GO:0005819	CC	e	spindle	77/6565	127/19370	2.87176e-06	5	77	8.07528e-05	311, 701, 989, 991, 996, 1063, 1211, 1213, 1400, 1453, 1540, 1639, 2010, 2068, 2908, 3315, 3619, 3796, 3832, 4627, 4735, 4739, 4926, 5347, 5925, 6790, 6795, 6993, 7272, 7283, 7443, 7756, 7803, 8218, 8379, 9055, 9150, 9181, 9212, 9857, 10112, 10296, 10426, 10459, 10636, 10726, 11004, 11083, 11258, 11335, 22832, 22919, 22974, 23157, 23170, 23384, 23568, 26271, 27130, 27175, 27339, 29127, 51433, 514…	Bone marrow (N)
GO:0000776	CC	e	kinetochore	88/6565	122/19370	2.88741e-06	5	88	8.07528e-05	324, 699, 701, 989, 1060, 1062, 1063, 1452, 1639, 1780, 3192, 3619, 3835, 4659, 4735, 4751, 4928, 5048, 5347, 5501, 5663, 5664, 5905, 6249, 6396, 6612, 7175, 7272, 7514, 7756, 8243, 8379, 8655, 8850, 9183, 9184, 9212, 9770, 9793, 10403, 10540, 10615, 10671, 10910, 11004, 11130, 11258, 23122, 23157, 23219, 23279, 23291, 23332, 23421, 25909, 25936, 25942, 26039, 54820, 54821, 55055, 55355, 55746, 5…	Bone marrow (N)
GO:0030496	CC	e	midbody	119/6565	171/19370	2.90213e-06	2	119	8.07528e-05	302, 311, 387, 403, 602, 983, 989, 998, 1060, 1062, 1063, 1400, 1500, 1540, 1663, 1670, 1731, 1785, 1894, 2079, 2664, 2669, 2770, 2771, 2773, 3192, 3309, 3619, 4117, 4218, 4628, 4735, 4751, 5289, 5291, 5300, 5347, 5501, 5585, 5586, 5899, 5901, 5911, 5962, 6294, 6790, 6795, 6840, 6867, 7184, 8502, 8826, 9055, 9101, 9113, 9150, 9212, 9371, 9585, 9600, 9798, 9817, 9928, 10112, 10190, 10399, 10615, 1…	Bone marrow (N)
GO:0051233	CC	e	spindle midzone	20/6565	25/19370	2.99951e-06	2	20	8.21585e-05	351, 990, 998, 1062, 2669, 5347, 6790, 6795, 8502, 9094, 9150, 9212, 9585, 9928, 10982, 22919, 26112, 29127, 55143, 55183	Bone marrow (N)
GO:0016604	CC	e	nuclear body	172/6565	321/19370	3.1322e-06	2	172	8.30771e-05	81, 118, 142, 408, 463, 546, 672, 1059, 1060, 1196, 1387, 1659, 1660, 1856, 1894, 1939, 1998, 2000, 2022, 2035, 2138, 2177, 2303, 2313, 2672, 2872, 2959, 3005, 3091, 3508, 3619, 3796, 4000, 4077, 4193, 4288, 4641, 4733, 4796, 4928, 5111, 5586, 5695, 5753, 6045, 6047, 6102, 6118, 6185, 6239, 6304, 6305, 6497, 6606, 6607, 6627, 6634, 6672, 6789, 6932, 7086, 7089, 7157, 7174, 7469, 7536, 7706, 7874,…	Bone marrow (N)
GO:0005765	CC	e	lysosomal membrane	172/6565	330/19370	3.18169e-06	7	172	8.30771e-05	20, 53, 162, 164, 215, 290, 302, 309, 408, 523, 526, 528, 529, 533, 535, 967, 968, 972, 1173, 1174, 1182, 1183, 1184, 1186, 1356, 1441, 1509, 1601, 1803, 1889, 2475, 2548, 2629, 2647, 2767, 2770, 2773, 2776, 2782, 2783, 3108, 3113, 3115, 3117, 3118, 3119, 3120, 3122, 3123, 3125, 3126, 3127, 3134, 3312, 3326, 3799, 3916, 3920, 4012, 4035, 4067, 4646, 4647, 4758, 4864, 4905, 5337, 5663, 5664, 5878,…	Bone marrow (N)
GO:0005874	CC	e	microtubule	158/6565	297/19370	3.20048e-06	6	158	8.30771e-05	324, 393, 908, 1020, 1062, 1155, 1393, 1639, 1739, 1759, 1778, 1780, 1781, 1785, 1808, 2010, 2258, 2288, 2801, 2931, 3619, 3796, 3798, 3799, 3800, 3801, 3832, 3833, 3835, 3925, 4131, 4134, 4210, 4599, 4600, 4751, 4957, 5116, 5605, 6249, 6546, 6645, 6786, 6903, 6904, 6950, 7203, 7277, 7278, 7280, 7283, 7756, 7846, 8514, 8655, 8661, 8826, 8867, 9112, 9181, 9371, 9532, 9585, 9638, 9859, 9928, 10013,…	Bone marrow (N)
GO:0031901	CC	e	early endosome membrane	90/6565	167/19370	3.3216e-06	7	90	8.30771e-05	301, 382, 567, 1182, 1183, 2047, 2060, 3105, 3106, 3107, 3122, 3133, 3134, 3135, 3140, 3631, 3633, 4915, 4952, 5371, 5663, 5867, 5868, 5869, 5878, 6642, 6643, 6653, 7251, 8027, 8411, 8673, 8723, 8724, 8898, 9110, 9135, 9146, 9896, 9980, 10079, 10254, 10347, 10410, 10457, 10825, 10938, 11031, 22876, 23011, 23041, 23062, 23161, 23317, 23646, 25999, 26060, 26276, 27131, 27342, 29062, 29886, 30844, 5…	Bone marrow (N)
GO:0005764	CC	e	lysosome	140/6565	275/19370	3.36864e-06	7	140	8.30771e-05	20, 53, 287, 288, 410, 411, 427, 445, 811, 823, 824, 847, 968, 987, 1075, 1200, 1213, 1486, 1508, 1509, 1514, 1520, 1522, 1777, 1992, 2475, 2519, 2548, 2581, 2629, 2670, 2717, 3055, 3122, 3257, 3312, 3553, 3643, 3916, 3920, 3988, 4077, 4125, 4126, 4353, 4644, 4668, 4669, 4758, 4818, 4864, 4952, 5305, 5476, 5538, 5641, 5864, 5873, 6448, 6556, 6622, 6642, 6643, 6714, 7073, 7226, 7249, 7375, 7805, 7…	Bone marrow (N)
GO:0005694	CC	e	chromosome	103/6565	198/19370	3.37193e-06	5	103	8.30771e-05	545, 641, 672, 705, 1059, 1062, 1104, 2033, 2118, 2332, 2959, 4033, 4288, 4292, 4610, 4691, 4926, 5058, 5510, 5810, 5885, 5930, 5934, 5965, 6871, 7874, 8237, 8243, 8726, 8815, 8886, 8888, 8899, 9055, 9126, 9149, 9188, 9319, 9400, 9575, 9656, 9790, 9904, 9933, 10199, 10274, 10362, 10436, 10459, 10635, 10721, 10735, 10771, 11073, 11103, 11137, 11143, 11340, 22893, 23029, 23047, 23076, 23244, 23246,…	Bone marrow (N)
GO:0031410	CC	e	cytoplasmic vesicle	153/6565	291/19370	3.3762e-06	6	153	8.30771e-05	20, 161, 307, 313, 335, 387, 388, 389, 390, 391, 397, 408, 409, 472, 528, 550, 636, 667, 695, 1173, 1182, 1186, 1211, 1522, 1856, 1994, 2098, 2242, 2260, 2263, 2319, 2633, 2634, 2635, 3257, 3267, 3736, 3964, 4121, 4210, 4642, 4646, 5159, 5170, 5705, 5872, 5879, 5880, 5881, 6102, 6334, 6507, 6737, 7018, 7037, 7805, 7851, 7852, 8153, 8291, 8312, 8372, 8651, 8692, 8766, 8829, 8907, 8916, 9033, 9097,…	Bone marrow (N)
GO:0005769	CC	e	early endosome	159/6565	268/19370	3.41218e-06	8	159	8.30771e-05	208, 287, 302, 335, 336, 337, 338, 345, 348, 351, 388, 920, 933, 1182, 1183, 1184, 1992, 2149, 2889, 3064, 3135, 3146, 3329, 3482, 3791, 3833, 4035, 4057, 4430, 4642, 4644, 4915, 4924, 4952, 5119, 5245, 5594, 5595, 5604, 5605, 5770, 5861, 5868, 5869, 5878, 5906, 5987, 6477, 6478, 6614, 6653, 7018, 7037, 7099, 7251, 7412, 7803, 7852, 8153, 8263, 8291, 8301, 8372, 8411, 8639, 8650, 8673, 8724, 8829…	Bone marrow (N)
GO:0015630	CC	e	microtubule cytoskeleton	87/6565	162/19370	3.52597e-06	6	87	8.46716e-05	14, 402, 403, 667, 989, 1062, 1130, 1155, 1639, 1731, 2101, 2241, 2242, 2597, 2963, 3161, 3301, 3579, 4134, 4735, 5347, 5413, 5414, 5515, 5518, 5778, 6249, 6472, 6709, 6760, 6790, 7277, 7846, 8826, 9055, 9133, 9371, 9584, 9793, 9927, 10011, 10120, 10121, 10376, 10397, 10801, 10982, 11004, 11127, 11186, 11188, 11261, 22920, 22974, 23077, 23139, 23157, 23176, 23580, 25764, 25932, 26586, 27072, 2717…	Bone marrow (N)
GO:0005686	CC	e	U2 snRNP	17/6565	20/19370	3.64755e-06	5	17	8.64076e-05	6627, 6629, 6632, 6633, 6634, 6635, 6637, 8175, 10291, 10946, 10992, 23450, 23451, 27336, 51634, 51639, 83443	Bone marrow (N)
GO:0005925	CC	e	focal adhesion	286/6565	418/19370	3.90867e-06	5	286	9.13586e-05	60, 70, 71, 81, 87, 88, 89, 102, 118, 301, 308, 309, 375, 382, 387, 388, 390, 391, 402, 567, 667, 682, 811, 823, 824, 847, 867, 960, 966, 998, 1072, 1213, 1265, 1266, 1465, 1495, 1499, 1535, 1601, 1605, 1785, 1803, 2017, 2022, 2037, 2185, 2242, 2261, 2273, 2274, 2314, 2316, 2317, 2318, 2319, 2580, 2665, 2783, 2923, 2934, 3055, 3159, 3190, 3303, 3304, 3309, 3312, 3313, 3315, 3339, 3371, 3383, 3482…	Bone marrow (N)
GO:0005856	CC	e	cytoskeleton	191/6565	400/19370	4.01298e-06	5	191	9.25625e-05	60, 71, 88, 118, 120, 230, 286, 287, 387, 388, 389, 390, 391, 396, 397, 636, 800, 829, 832, 841, 889, 1191, 1207, 1265, 1266, 1378, 1605, 1608, 1756, 1794, 1859, 2017, 2035, 2036, 2037, 2038, 2040, 2185, 2268, 2318, 3281, 3315, 3635, 3636, 3716, 3717, 3718, 3728, 3984, 4035, 4254, 4355, 4478, 4643, 4744, 5034, 5216, 5501, 5521, 5594, 5595, 5747, 5783, 5784, 5879, 5880, 5881, 6093, 6279, 6280, 628…	Bone marrow (N)
GO:0042788	CC	e	polysomal ribosome	24/6565	32/19370	4.11015e-06	6	24	9.35726e-05	689, 1660, 1938, 4736, 6128, 6130, 6132, 6135, 6141, 6142, 6143, 6152, 6156, 6160, 6161, 6227, 6228, 6231, 6235, 8667, 23185, 23367, 25873, 57532	Bone marrow (N)
GO:0016607	CC	e	nuclear speck	240/6565	411/19370	4.21147e-06	3	240	9.40215e-05	328, 468, 535, 665, 988, 997, 1196, 1198, 1432, 1452, 1647, 1665, 1793, 1859, 2034, 2334, 2908, 2961, 2966, 3014, 3091, 3192, 3303, 3304, 3428, 3550, 3603, 3636, 3835, 3984, 4000, 4116, 4841, 4869, 4968, 5073, 5093, 5300, 5411, 5433, 5501, 5546, 5562, 5563, 5566, 5894, 5930, 5936, 5994, 6015, 6239, 6421, 6426, 6428, 6429, 6430, 6431, 6432, 6446, 6627, 6629, 6651, 6729, 6733, 6891, 7307, 7764, 791…	Bone marrow (N)
GO:0030176	CC	e	integral component of endoplasmic reticulum membrane	67/6565	121/19370	4.23714e-06	5	67	9.40215e-05	267, 550, 1388, 1717, 1798, 2081, 2542, 3309, 3895, 6238, 6252, 6319, 6786, 6890, 6891, 7466, 7993, 8879, 9451, 9524, 9695, 9697, 10170, 10237, 10269, 10299, 22908, 23065, 23141, 23204, 23344, 23471, 23770, 26608, 28972, 29927, 51000, 51009, 51495, 51604, 51614, 51669, 54020, 54344, 54463, 54499, 54788, 54872, 55831, 57003, 57142, 60481, 64834, 79139, 83401, 84236, 84447, 91319, 113419, 118813, 1…	Bone marrow (N)
GO:0048471	CC	e	perinuclear region of cytoplasm	360/6565	708/19370	4.62332e-06	2	360	0.000100469	19, 81, 164, 199, 215, 240, 267, 302, 307, 309, 320, 324, 328, 351, 375, 377, 381, 392, 488, 535, 602, 636, 695, 701, 811, 867, 932, 988, 991, 1019, 1033, 1063, 1116, 1191, 1192, 1453, 1499, 1508, 1540, 1656, 1739, 1780, 1785, 1822, 1889, 1974, 2040, 2185, 2186, 2288, 2316, 2319, 2332, 2521, 2534, 2580, 2597, 2634, 2635, 2720, 2783, 3064, 3065, 3162, 3301, 3303, 3304, 3312, 3320, 3326, 3482, 3688…	Bone marrow (N)
GO:0005813	CC	e	centrosome	267/6565	528/19370	4.6423e-06	3	267	0.000100469	35, 324, 328, 402, 403, 468, 472, 585, 598, 636, 675, 801, 805, 808, 891, 899, 983, 991, 996, 998, 1017, 1021, 1063, 1068, 1069, 1075, 1107, 1108, 1111, 1400, 1452, 1453, 1499, 1540, 1639, 1654, 1660, 1663, 1778, 1781, 1785, 2140, 2648, 2733, 2770, 2771, 2773, 2932, 3014, 3099, 3161, 3192, 3303, 3304, 3397, 3796, 3801, 4082, 4089, 4117, 4172, 4190, 4204, 4218, 4236, 4659, 4692, 4750, 4751, 4780, …	Bone marrow (N)
GO:0031982	CC	e	vesicle	83/6565	160/19370	4.76713e-06	4	83	0.000101912	60, 221, 301, 302, 387, 801, 805, 808, 966, 1071, 1072, 1192, 1780, 1781, 1889, 2040, 2059, 2319, 2580, 2597, 2665, 2783, 2950, 3303, 3304, 3799, 4282, 4430, 4478, 4542, 4637, 4641, 4642, 4643, 4644, 4646, 4647, 4648, 5286, 5315, 5865, 5867, 6233, 6642, 6811, 7018, 7086, 7106, 7311, 7314, 7316, 7430, 7534, 8301, 8407, 8673, 8766, 9181, 9368, 9559, 9829, 9882, 10519, 10540, 10568, 23274, 23400, 23…	Bone marrow (N)
GO:0005730	CC	e	nucleolus	482/6565	823/19370	5.06477e-06	5	482	0.00010697	37, 103, 142, 328, 402, 439, 472, 604, 641, 705, 708, 738, 822, 864, 894, 1019, 1024, 1050, 1107, 1316, 1373, 1476, 1655, 1656, 1660, 1663, 1665, 1677, 1736, 1915, 2118, 2120, 2130, 2177, 2189, 2237, 2258, 2316, 2332, 2483, 2547, 2733, 2802, 2885, 2975, 3162, 3275, 3312, 3313, 3337, 3421, 3428, 3516, 3608, 3609, 3692, 3708, 3710, 3717, 3796, 3843, 4141, 4189, 4193, 4234, 4288, 4332, 4601, 4609, 4…	Bone marrow (N)
GO:0032991	CC	e	protein-containing complex	361/6565	640/19370	5.23616e-06	1	361	0.000109274	59, 60, 81, 86, 142, 158, 196, 208, 213, 267, 301, 375, 468, 476, 488, 493, 602, 641, 672, 675, 718, 746, 790, 801, 805, 808, 821, 834, 837, 841, 842, 847, 972, 998, 1024, 1104, 1108, 1111, 1191, 1213, 1292, 1373, 1398, 1399, 1499, 1642, 1643, 1660, 1676, 1677, 1756, 1785, 1978, 2035, 2073, 2237, 2288, 2533, 2547, 2664, 2752, 2806, 2879, 2887, 2908, 2962, 3020, 3021, 3054, 3064, 3065, 3066, 3091,…	Bone marrow (N)
GO:0005768	CC	e	endosome	140/6565	295/19370	5.32647e-06	7	140	0.000109851	19, 20, 301, 302, 351, 382, 387, 408, 409, 476, 477, 529, 682, 1017, 1213, 1535, 1785, 1889, 2264, 2319, 2348, 2534, 2885, 3482, 3561, 3716, 3718, 3791, 4043, 4218, 4642, 5063, 5289, 5298, 5337, 5585, 5864, 5865, 5867, 5868, 5869, 5872, 5878, 5987, 6503, 6642, 6643, 6653, 6810, 7037, 7251, 7430, 8291, 8678, 8766, 9110, 9135, 9146, 9230, 9402, 9545, 9559, 9619, 9685, 9784, 9897, 9980, 10016, 10043…	Bone marrow (N)
GO:0043231	CC	e	intracellular membrane-bounded organelle	386/6565	844/19370	5.55507e-06	4	386	0.000113148	19, 20, 102, 162, 164, 208, 219, 224, 313, 338, 366, 472, 490, 493, 523, 526, 535, 558, 566, 602, 645, 673, 682, 688, 699, 705, 738, 847, 861, 864, 967, 1050, 1075, 1111, 1174, 1175, 1176, 1182, 1186, 1191, 1212, 1312, 1315, 1316, 1436, 1495, 1511, 1514, 1520, 1545, 1548, 1553, 1581, 1601, 1605, 1650, 1670, 1798, 1819, 2017, 2060, 2117, 2319, 2328, 2539, 2548, 2580, 2597, 2720, 2889, 2956, 2962, …	Bone marrow (N)
GO:0016282	CC	e	eukaryotic 43S preinitiation complex	15/6565	17/19370	5.61544e-06	4	15	0.000113148	3646, 8661, 8662, 8663, 8664, 8665, 8666, 8667, 8668, 8669, 10480, 27335, 51386, 54505, 728689	Bone marrow (N)
GO:0005794	CC	e	Golgi apparatus	442/6565	985/19370	5.83698e-06	5	442	0.000116275	19, 48, 102, 109, 162, 164, 197, 213, 267, 288, 320, 324, 348, 351, 378, 381, 382, 393, 400, 402, 403, 411, 476, 478, 535, 545, 567, 604, 636, 688, 738, 811, 813, 824, 844, 847, 867, 948, 960, 987, 1075, 1174, 1176, 1182, 1183, 1184, 1191, 1200, 1315, 1388, 1453, 1471, 1514, 1523, 1535, 1536, 1622, 1739, 1759, 1785, 2017, 2132, 2149, 2194, 2242, 2261, 2263, 2264, 2526, 2580, 2629, 2633, 2634, 266…	Bone marrow (N)
GO:0005789	CC	e	endoplasmic reticulum membrane	433/6565	972/19370	5.99392e-06	4	433	0.000117701	19, 215, 224, 241, 267, 310, 338, 368, 372, 387, 389, 391, 444, 488, 489, 537, 667, 682, 811, 813, 821, 837, 920, 966, 983, 998, 1183, 1314, 1315, 1388, 1535, 1536, 1545, 1548, 1553, 1581, 1595, 1603, 1650, 1717, 1727, 1739, 1798, 1984, 2052, 2055, 2081, 2132, 2180, 2182, 2222, 2326, 2327, 2328, 2330, 2348, 2475, 2542, 2677, 2773, 3105, 3140, 3156, 3162, 3309, 3429, 3460, 3638, 3703, 3708, 3709, …	Bone marrow (N)
GO:0005783	CC	e	endoplasmic reticulum	487/6565	1037/19370	6.04286e-06	5	487	0.000117701	48, 123, 213, 241, 267, 288, 328, 341, 348, 351, 394, 444, 445, 476, 478, 488, 489, 550, 598, 664, 665, 746, 811, 813, 821, 824, 831, 837, 844, 847, 871, 987, 1116, 1471, 1522, 1595, 1650, 1717, 1727, 1739, 1774, 1933, 1936, 1937, 1994, 2010, 2040, 2047, 2055, 2081, 2132, 2180, 2182, 2222, 2244, 2261, 2264, 2330, 2542, 2629, 2781, 2882, 2923, 3032, 3064, 3105, 3106, 3107, 3134, 3140, 3156, 3162, …	Bone marrow (N)
GO:0035327	CC	e	transcriptionally active chromatin	19/6565	24/19370	7.13783e-06	3	19	0.00013498	3006, 5394, 6830, 9646, 11168, 11240, 23379, 27043, 27125, 51010, 54623, 54828, 55904, 56915, 79664, 80349, 83740, 474381, 474382	Bone marrow (N)
GO:0000139	CC	e	Golgi membrane	253/6565	587/19370	7.32578e-06	5	253	0.000136618	102, 162, 164, 372, 375, 377, 390, 403, 408, 567, 682, 966, 972, 998, 1174, 1182, 1184, 1314, 1315, 1523, 1604, 1785, 2132, 2348, 2475, 2526, 2633, 2634, 2635, 2650, 2773, 2801, 2802, 2803, 2804, 3105, 3106, 3107, 3113, 3115, 3117, 3118, 3119, 3120, 3122, 3123, 3125, 3126, 3127, 3133, 3134, 3135, 3140, 3382, 3460, 3838, 3845, 3998, 4121, 4122, 4218, 4245, 4684, 4893, 4926, 5007, 5298, 5321, 5337,…	Bone marrow (N)
GO:0016020	CC	e	membrane	1270/6565	2116/19370	8.37065e-06	2	1270	0.000152851	16, 20, 23, 30, 47, 51, 53, 60, 70, 71, 102, 103, 108, 109, 112, 114, 120, 142, 143, 156, 160, 163, 164, 215, 226, 239, 241, 246, 267, 291, 292, 293, 302, 306, 308, 309, 310, 311, 334, 348, 368, 372, 378, 382, 396, 397, 471, 476, 477, 478, 481, 488, 490, 493, 498, 506, 509, 515, 550, 567, 583, 590, 634, 636, 637, 667, 671, 682, 699, 705, 708, 732, 738, 752, 790, 805, 811, 813, 817, 821, 823, 826,…	Bone marrow (N)
GO:0070062	CC	e	extracellular exosome	1184/6565	2095/19370	8.57381e-06	6	1184	0.000154947	1, 2, 12, 16, 38, 47, 48, 53, 58, 59, 60, 70, 71, 72, 81, 87, 88, 89, 102, 107, 128, 130, 143, 159, 183, 191, 197, 204, 213, 216, 217, 220, 221, 223, 226, 230, 239, 290, 301, 302, 306, 307, 308, 309, 310, 311, 316, 327, 334, 335, 336, 337, 338, 345, 348, 350, 351, 353, 375, 377, 378, 381, 382, 387, 388, 389, 391, 392, 396, 397, 403, 410, 411, 427, 439, 445, 471, 476, 481, 490, 498, 506, 523, 525,…	Bone marrow (N)
GO:0036464	CC	e	cytoplasmic ribonucleoprotein granule	47/6565	81/19370	9.35535e-06	6	47	0.000167346	60, 998, 1025, 1656, 1660, 1780, 1992, 2332, 2690, 3192, 4343, 4691, 5093, 5395, 5701, 5879, 6128, 6158, 6175, 6191, 6194, 6606, 6607, 6629, 6780, 7846, 8087, 8651, 8826, 9118, 9475, 9960, 10970, 11201, 23318, 23644, 26019, 26065, 26097, 26986, 51441, 53339, 84271, 167227, 192669, 203068, 219988	Bone marrow (N)
GO:0005654	CC	e	nucleoplasm	2033/6565	3803/19370	1.10262e-05	2	2033	0.000190777	23, 35, 37, 47, 60, 86, 103, 118, 124, 125, 126, 127, 142, 196, 208, 211, 219, 240, 301, 311, 324, 328, 331, 353, 360, 368, 402, 403, 408, 409, 439, 463, 466, 468, 472, 490, 515, 523, 545, 546, 571, 595, 602, 604, 641, 645, 659, 664, 667, 672, 675, 688, 694, 699, 705, 790, 801, 817, 822, 836, 840, 841, 860, 861, 864, 868, 890, 891, 894, 896, 902, 904, 967, 974, 983, 988, 990, 991, 993, 996, 997, …	Bone marrow (N)
GO:0035580	CC	e	specific granule lumen	38/6565	62/19370	1.10562e-05	7	38	0.000190777	30, 383, 567, 671, 1116, 1265, 1509, 1522, 1669, 1774, 1794, 1991, 3240, 3608, 3728, 3837, 3934, 4057, 4069, 4317, 4758, 5768, 5777, 5873, 6709, 6947, 7414, 8566, 8836, 8993, 10321, 10394, 10562, 23191, 25852, 54472, 56729, 79792	Bone marrow (N)
GO:0005815	CC	e	microtubule organizing center	56/6565	101/19370	1.11005e-05	2	56	0.000190777	20, 701, 1729, 1731, 2908, 3833, 4033, 5058, 5119, 5144, 5531, 5594, 5604, 5888, 6525, 6867, 7251, 7431, 7525, 7871, 8607, 8615, 9113, 9645, 10015, 10211, 10564, 10579, 10844, 10982, 11064, 11073, 11186, 11190, 22919, 23122, 23170, 23331, 23332, 23384, 27436, 49856, 55671, 55904, 57410, 57448, 64210, 80700, 81930, 83541, 83590, 92521, 115098, 165186, 222229, 254102	Bone marrow (N)
GO:0000922	CC	e	spindle pole	65/6565	122/19370	1.21983e-05	2	65	0.000206757	801, 805, 808, 891, 990, 991, 1063, 1068, 1432, 1499, 1639, 1663, 1780, 2801, 3192, 3796, 3832, 4033, 4739, 4751, 4926, 4957, 5347, 5515, 5516, 5885, 7178, 7840, 8086, 8409, 8452, 8502, 8556, 8766, 9055, 9094, 9113, 9150, 9183, 9793, 10460, 10636, 10733, 10783, 10844, 11073, 11186, 22974, 23331, 26586, 27183, 51119, 51199, 55755, 57448, 64793, 80216, 80254, 83541, 84902, 90417, 115106, 121441, 15…	Bone marrow (N)
GO:0005737	CC	e	cytoplasm	2111/6565	4648/19370	1.22663e-05	2	2111	0.000206757	16, 48, 59, 60, 70, 72, 81, 87, 101, 102, 103, 107, 108, 109, 118, 143, 156, 159, 164, 196, 199, 204, 213, 215, 216, 220, 221, 223, 239, 290, 301, 302, 306, 307, 308, 309, 310, 311, 320, 321, 324, 328, 331, 338, 348, 351, 353, 360, 375, 377, 378, 381, 382, 383, 384, 392, 393, 394, 397, 400, 402, 403, 408, 409, 439, 445, 463, 468, 472, 477, 525, 571, 595, 598, 602, 641, 659, 664, 667, 672, 677, 67…	Bone marrow (N)
GO:0005634	CC	e	nucleus	2433/6565	5336/19370	1.26004e-05	5	2433	0.000210367	12, 32, 34, 35, 60, 71, 81, 86, 102, 103, 107, 118, 123, 142, 143, 166, 191, 196, 199, 208, 213, 226, 267, 286, 292, 293, 301, 302, 307, 310, 320, 324, 328, 331, 334, 335, 348, 383, 387, 388, 389, 396, 402, 403, 408, 409, 427, 445, 463, 466, 468, 472, 506, 515, 539, 545, 546, 571, 585, 595, 602, 604, 641, 664, 665, 667, 672, 673, 675, 677, 678, 689, 694, 695, 708, 790, 801, 805, 808, 811, 817, 82…	Bone marrow (N)
GO:0005829	CC	e	cytosol	2787/6565	5286/19370	1.28755e-05	2	2787	0.000212932	14, 16, 23, 30, 31, 32, 47, 48, 51, 58, 59, 60, 70, 71, 72, 81, 87, 88, 89, 118, 120, 123, 124, 125, 126, 127, 128, 130, 141, 143, 156, 157, 158, 159, 160, 161, 162, 163, 164, 183, 191, 196, 199, 208, 211, 215, 216, 219, 220, 221, 223, 224, 226, 230, 239, 240, 241, 246, 262, 267, 270, 271, 272, 286, 287, 288, 301, 302, 308, 311, 316, 320, 324, 327, 331, 335, 336, 337, 338, 351, 353, 369, 372, 375…	Bone marrow (N)
GO:0016234	CC	e	inclusion body	17/6565	21/19370	1.30574e-05	3	17	0.000213922	2997, 3064, 3303, 3304, 3326, 5621, 5704, 5705, 5706, 6620, 6622, 8878, 9529, 9817, 10013, 23001, 120892	Bone marrow (N)
GO:0000792	CC	e	heterochromatin	28/6565	42/19370	2.13405e-05	3	28	0.000343211	546, 1656, 1788, 2296, 3008, 3009, 3015, 3065, 4204, 4999, 5371, 6950, 7155, 7317, 8932, 10155, 10472, 11335, 23272, 23468, 26038, 29128, 53615, 54737, 56916, 79968, 85456, 115426	Bone marrow (N)
GO:0005876	CC	e	spindle microtubule	28/6565	42/19370	2.13405e-05	7	28	0.000343211	143, 331, 403, 801, 805, 808, 983, 1453, 3796, 3832, 4926, 5347, 6790, 6795, 9055, 9212, 9371, 11127, 22920, 23122, 23332, 24137, 27175, 51115, 55177, 150465, 165186, 259282	Bone marrow (N)
GO:0071682	CC	e	endocytic vesicle lumen	15/6565	18/19370	2.30421e-05	5	15	0.000367207	335, 338, 348, 811, 1514, 3039, 3040, 3043, 3240, 3263, 3320, 6288, 7184, 10525, 10808	Bone marrow (N)
GO:0015030	CC	e	Cajal body	33/6565	53/19370	2.89812e-05	3	33	0.000453607	1017, 2332, 2483, 3181, 4863, 6606, 6607, 6631, 7307, 7514, 9092, 9128, 9129, 9343, 9733, 9879, 10346, 11325, 23379, 23524, 25820, 25988, 26121, 50628, 51602, 51808, 79618, 79664, 85403, 90806, 96764, 114034, 102157402	Bone marrow (N)
GO:0032154	CC	e	cleavage furrow	33/6565	53/19370	2.89812e-05	4	33	0.000453607	382, 387, 388, 389, 989, 1894, 3384, 3688, 4221, 4627, 4628, 4638, 4735, 5501, 5585, 5586, 5898, 5962, 6840, 8766, 9051, 9600, 10112, 10733, 11258, 23011, 23157, 29127, 51474, 54434, 54820, 84930, 84936	Bone marrow (N)
GO:0005881	CC	e	cytoplasmic microtubule	35/6565	57/19370	2.93599e-05	7	35	0.000455468	324, 403, 636, 1540, 1548, 1778, 5048, 6288, 6993, 7178, 7283, 7846, 8915, 9545, 10376, 10844, 10982, 11004, 22919, 23122, 23291, 23332, 27175, 51181, 51199, 51626, 54627, 54828, 54867, 58477, 80346, 84790, 93663, 165186, 221035	Bone marrow (N)
GO:0101003	CC	e	ficolin-1-rich granule membrane	37/6565	61/19370	3.01167e-05	7	37	0.00046311	101, 161, 387, 535, 1315, 1378, 1604, 1729, 2207, 2357, 2548, 3071, 3687, 3689, 3916, 3920, 3958, 5269, 5273, 5547, 5879, 6556, 7226, 8655, 8972, 10159, 10288, 10312, 11026, 22875, 23218, 23352, 55004, 57020, 89777, 140885, 100049587	Bone marrow (N)
GO:0044297	CC	e	cell body	44/6565	77/19370	3.09027e-05	2	44	0.000471064	58, 59, 70, 72, 841, 1312, 1809, 2185, 2186, 2534, 2670, 2771, 2782, 2783, 2784, 3305, 3766, 5783, 6121, 6158, 6194, 6558, 6780, 6950, 7097, 7203, 7430, 8772, 9600, 10159, 10574, 10575, 10576, 10694, 11315, 11337, 22948, 23032, 23710, 51393, 57605, 63932, 65018, 203068	Bone marrow (N)
GO:0005839	CC	e	proteasome core complex	16/6565	20/19370	3.14504e-05	2	16	0.00047528	5683, 5684, 5685, 5687, 5688, 5689, 5690, 5691, 5692, 5693, 5694, 5695, 5696, 5698, 5699, 9491	Bone marrow (N)
GO:0005741	CC	e	mitochondrial outer membrane	88/6565	180/19370	3.41163e-05	6	88	0.000511161	32, 383, 445, 517, 518, 598, 637, 664, 665, 841, 1374, 1727, 2180, 2182, 2475, 3032, 3098, 3099, 3162, 3429, 3845, 4170, 4830, 5138, 5241, 5298, 5339, 5414, 5501, 5521, 5880, 5894, 6233, 6622, 6843, 7311, 7314, 7316, 7416, 7417, 7419, 8165, 8564, 9804, 9823, 9830, 9927, 10059, 10452, 10493, 10981, 11331, 22877, 23111, 23175, 23230, 23787, 25813, 51001, 51100, 51703, 54543, 54708, 54832, 55177, 55…	Bone marrow (N)
GO:0008180	CC	e	COP9 signalosome	13/6565	15/19370	3.81823e-05	3	13	0.000562467	2873, 2885, 5335, 8533, 9318, 9840, 10920, 10980, 10987, 27040, 50813, 51138, 64708	Bone marrow (N)
GO:0030127	CC	e	COPII vesicle coat	13/6565	15/19370	3.81823e-05	5	13	0.000562467	6396, 9632, 9871, 10016, 10427, 10483, 10484, 10802, 22872, 25956, 51014, 59349, 553115	Bone marrow (N)
GO:0005844	CC	e	polysome	24/6565	35/19370	3.87583e-05	3	24	0.000563318	811, 1660, 1981, 2332, 2521, 3069, 4440, 4628, 4733, 5687, 6188, 6191, 6192, 6194, 7411, 7431, 8087, 10445, 10985, 26019, 51389, 124540, 140801, 440275	Bone marrow (N)
GO:0005721	CC	e	pericentric heterochromatin	17/6565	22/19370	3.92041e-05	4	17	0.000563318	546, 1059, 1060, 1786, 3070, 3619, 9031, 9555, 9682, 10320, 11335, 23310, 23468, 114991, 115426, 157570, 222229	Bone marrow (N)
GO:0000242	CC	e	pericentriolar material	17/6565	22/19370	3.92041e-05	2	17	0.000563318	585, 3932, 4750, 5108, 6950, 7283, 8444, 8658, 27175, 51175, 51199, 55125, 55755, 64793, 80351, 84376, 121441	Bone marrow (N)
GO:0005788	CC	e	endoplasmic reticulum lumen	138/6565	306/19370	5.45117e-05	5	138	0.000776208	102, 197, 213, 334, 335, 336, 337, 338, 348, 351, 410, 411, 567, 590, 710, 718, 720, 811, 813, 821, 871, 920, 1075, 1292, 1293, 1303, 1356, 1462, 1471, 1522, 1605, 1622, 2098, 2153, 2157, 2158, 2200, 2243, 2266, 2326, 2335, 2519, 2621, 2882, 2923, 3309, 3371, 3490, 3698, 3827, 3895, 3912, 3913, 3915, 3956, 4052, 4189, 4221, 4924, 5033, 5034, 5265, 5329, 5479, 5589, 5594, 5595, 5611, 5743, 5768, 5…	Bone marrow (N)
GO:0005776	CC	e	autophagosome	40/6565	69/19370	5.50247e-05	6	40	0.000776208	141, 550, 3064, 3312, 4077, 4210, 5305, 6737, 8396, 8678, 8878, 9342, 9474, 9779, 10133, 11337, 11345, 23001, 23232, 23400, 23710, 29978, 29979, 29982, 30849, 53349, 53917, 55626, 55823, 56893, 57533, 57617, 57655, 64601, 65082, 79735, 81631, 340061, 643246, 100287171	Bone marrow (N)
GO:0001931	CC	e	uropod	6565-11-01	12/19370	5.57913e-05	4	11	0.000776208	683, 2319, 3384, 4478, 4627, 6404, 7430, 8395, 9051, 10211, 23396	Bone marrow (N)
GO:0030904	CC	e	retromer complex	6565-11-01	12/19370	5.57913e-05	3	11	0.000776208	6642, 6643, 8724, 9559, 9779, 27131, 51699, 55667, 55737, 58533, 112936	Bone marrow (N)
GO:0042613	CC	e	MHC class II protein complex	14/6565	17/19370	5.70974e-05	5	14	0.000788123	567, 972, 3108, 3113, 3115, 3117, 3118, 3119, 3120, 3122, 3123, 3125, 3126, 3127	Bone marrow (N)
GO:0008540	CC	e	proteasome regulatory particle, base subcomplex	6565-09-01	9/19370	5.87991e-05	2	9	0.00079903	5700, 5701, 5702, 5704, 5705, 5706, 5707, 5708, 5710	Bone marrow (N)
GO:0031080	CC	e	nuclear pore outer ring	6565-09-01	9/19370	5.87991e-05	3	9	0.00079903	4928, 6396, 23279, 55746, 57122, 79023, 79902, 81929, 348995	Bone marrow (N)
GO:0097431	CC	e	mitotic spindle pole	24/6565	36/19370	6.59205e-05	3	24	0.000881522	3550, 4926, 5347, 6790, 8243, 8379, 8658, 8874, 9126, 9212, 9585, 10274, 10615, 10735, 11064, 51115, 51199, 51646, 54627, 55177, 55755, 79677, 81610, 259266	Bone marrow (N)
GO:0031902	CC	e	late endosome membrane	65/6565	127/19370	6.62039e-05	7	65	0.000881522	302, 309, 388, 967, 968, 1182, 1183, 3108, 3122, 3123, 3125, 3126, 3127, 3140, 3916, 3920, 4864, 5337, 6556, 7251, 7879, 8673, 9399, 9528, 9842, 9896, 10410, 10581, 23339, 23400, 23461, 23555, 23646, 26276, 27072, 27183, 27243, 29062, 29082, 29919, 51028, 51652, 55004, 55283, 55697, 55745, 55823, 57132, 57192, 57231, 57617, 64601, 65082, 79572, 80700, 84888, 85377, 92421, 114883, 114885, 124997, …	Bone marrow (N)
GO:0032588	CC	e	trans-Golgi network membrane	53/6565	99/19370	6.63781e-05	4	53	0.000881522	162, 164, 351, 400, 738, 972, 1174, 1211, 1213, 3113, 3115, 3117, 3118, 3119, 3120, 3122, 3123, 3125, 3126, 3127, 3482, 4218, 4430, 6293, 8675, 8905, 8907, 9367, 9382, 9463, 10053, 10066, 10079, 10466, 10717, 11031, 22796, 22836, 23647, 25839, 25999, 51542, 54812, 55275, 57511, 57589, 84342, 90196, 91949, 113178, 130340, 192683, 339122	Bone marrow (N)
GO:0030139	CC	e	endocytic vesicle	35/6565	59/19370	7.9773e-05	7	35	0.00105144	19, 335, 382, 409, 1803, 2319, 3482, 4646, 5337, 5868, 5869, 5872, 5878, 5898, 7018, 8291, 8692, 9135, 9693, 9788, 10254, 10755, 10938, 23392, 23607, 25938, 30011, 30844, 30845, 30846, 51735, 53917, 54497, 55823, 79890	Bone marrow (N)
GO:1903561	CC	e	extracellular vesicle	33/6565	55/19370	8.39169e-05	5	33	0.00109781	335, 348, 476, 477, 478, 481, 732, 1213, 1292, 1293, 1303, 2153, 2243, 2244, 2771, 2782, 3689, 4245, 5110, 5315, 5611, 5864, 6386, 6558, 6709, 7037, 7280, 7414, 10015, 10383, 11253, 26160, 92714	Bone marrow (N)
GO:0005739	CC	e	mitochondrion	506/6565	1300/19370	8.99436e-05	5	506	0.00116793	16, 32, 34, 35, 37, 38, 48, 128, 142, 159, 204, 211, 219, 287, 291, 292, 293, 309, 328, 369, 384, 402, 411, 498, 506, 509, 513, 515, 516, 539, 598, 637, 664, 665, 682, 708, 763, 823, 834, 835, 837, 841, 842, 844, 847, 983, 1191, 1192, 1327, 1337, 1340, 1345, 1355, 1374, 1431, 1432, 1545, 1633, 1653, 1656, 1716, 1719, 1727, 1743, 1757, 1763, 1854, 1891, 1892, 2004, 2011, 2040, 2055, 2081, 2108, 21…	Bone marrow (N)
GO:0055037	CC	e	recycling endosome	64/6565	126/19370	9.50782e-05	8	64	0.00122553	141, 164, 287, 351, 738, 933, 1182, 1183, 1200, 1318, 1780, 3688, 4057, 4644, 5872, 5901, 5911, 6293, 6453, 6653, 7018, 7037, 7283, 7846, 8411, 8673, 8766, 9135, 9230, 9619, 9873, 9896, 10079, 10564, 10890, 11188, 22876, 23043, 23080, 23200, 23209, 23232, 23621, 23678, 26119, 26276, 27342, 51421, 51552, 53916, 55275, 55610, 57533, 63894, 64601, 79735, 79772, 83590, 89848, 150684, 201294, 285195, …	Bone marrow (N)
GO:0030014	CC	e	CCR4-NOT complex	6565-12-01	14/19370	9.8291e-05	3	12	0.00124793	4848, 4850, 9125, 9337, 10140, 22849, 23019, 25904, 29883, 57472, 85456, 246175	Bone marrow (N)
GO:0005802	CC	e	trans-Golgi network	87/6565	181/19370	9.87605e-05	4	87	0.00124793	102, 375, 400, 636, 1212, 1785, 2316, 2526, 2629, 2650, 2803, 3482, 4924, 4952, 5007, 5066, 5286, 5872, 5879, 6653, 6810, 7045, 8218, 8601, 8613, 8675, 8678, 8729, 8766, 8985, 9581, 9648, 9980, 10079, 10133, 10396, 10564, 10565, 10618, 10717, 10890, 10981, 23011, 23033, 23062, 23122, 23200, 23258, 23621, 23682, 25999, 26225, 26960, 27032, 27314, 51056, 51429, 51542, 51552, 51763, 54103, 55088, 55…	Bone marrow (N)
GO:0070821	CC	e	tertiary granule membrane	41/6565	73/19370	9.96634e-05	7	41	0.00124793	101, 102, 634, 966, 1088, 1315, 1535, 1536, 2040, 2207, 2548, 3684, 3687, 3689, 4893, 5269, 5337, 5912, 6556, 6843, 7226, 8514, 8655, 8673, 8972, 9725, 10159, 10288, 11026, 11322, 23218, 23352, 51552, 57126, 57826, 79895, 81619, 140885, 160364, 196527, 100049587	Bone marrow (N)
GO:0030175	CC	e	filopodium	41/6565	73/19370	9.96634e-05	5	41	0.00124793	58, 59, 70, 72, 88, 998, 1020, 1605, 1756, 1778, 2258, 3636, 3655, 3688, 3936, 4254, 4430, 4478, 4534, 4646, 5756, 5962, 6624, 7402, 7412, 7430, 9368, 9750, 9936, 10123, 10381, 10411, 10458, 10788, 11344, 55585, 57698, 64005, 65059, 84687, 89891	Bone marrow (N)
GO:0033116	CC	e	endoplasmic reticulum-Golgi intermediate compartment membrane	42/6565	75/19370	0.000115136	5	42	0.00143144	537, 811, 966, 1075, 1453, 1522, 1604, 2055, 2153, 2157, 2348, 2801, 3998, 4245, 5265, 6811, 6836, 6890, 6891, 6892, 8613, 9321, 9554, 9780, 10134, 10282, 10652, 10959, 10960, 10972, 23423, 51006, 51014, 51614, 54732, 65258, 79058, 79748, 81671, 81876, 90411, 90522	Bone marrow (N)
GO:0000775	CC	e	chromosome, centromeric region	34/6565	58/19370	0.000131531	3	34	0.00162376	1059, 1062, 1063, 1788, 2332, 3070, 3619, 5515, 5516, 5518, 5525, 5527, 5885, 6795, 7153, 8243, 9126, 10051, 10274, 10403, 10664, 10735, 11004, 11143, 11335, 23047, 23137, 23244, 55143, 55320, 55355, 79677, 83540, 151246	Bone marrow (N)
GO:0017053	CC	e	transcription repressor complex	32/6565	54/19370	0.000142936	3	32	0.00175221	595, 1487, 1488, 1991, 2623, 2672, 2874, 3005, 3065, 3068, 3146, 3516, 5926, 5978, 6497, 6670, 6907, 7529, 9611, 9612, 9759, 10438, 10443, 23013, 23186, 23468, 25942, 51132, 55122, 56980, 57708, 79718	Bone marrow (N)
GO:0030426	CC	e	growth cone	67/6565	134/19370	0.000150812	3	67	0.00178361	267, 393, 801, 808, 867, 1020, 1314, 1400, 1500, 1522, 1741, 1785, 1809, 2017, 2059, 2185, 2258, 2332, 3508, 3676, 4131, 4644, 5101, 5663, 5664, 5802, 5881, 6622, 6624, 8087, 8239, 8826, 8829, 9266, 9585, 9638, 9860, 10006, 10092, 10236, 10280, 10381, 10519, 10540, 11336, 11344, 23022, 23046, 23064, 23307, 23405, 26059, 26958, 50861, 54434, 54536, 56104, 57580, 57698, 65018, 79784, 80315, 81551, …	Bone marrow (N)
GO:0000974	CC	e	Prp19 complex	6565-10-01	11/19370	0.000151601	2	10	0.00178361	988, 3312, 10286, 25949, 27339, 51340, 55696, 56259, 56949, 57461	Bone marrow (N)
GO:0017101	CC	e	aminoacyl-tRNA synthetase multienzyme complex	6565-10-01	11/19370	0.000151601	2	10	0.00178361	1615, 2058, 3376, 3735, 4141, 5859, 5917, 7965, 9521, 51520	Bone marrow (N)
GO:0099738	CC	e	cell cortex region	6565-10-01	11/19370	0.000151601	4	10	0.00178361	1522, 1639, 2023, 2035, 2037, 2770, 4926, 10121, 54443, 103910	Bone marrow (N)
GO:0019774	CC	e	proteasome core complex, beta-subunit complex	6565-10-01	11/19370	0.000151601	2	10	0.00178361	5689, 5690, 5691, 5692, 5693, 5694, 5695, 5696, 5698, 5699	Bone marrow (N)
GO:0042555	CC	e	MCM complex	6565-08-01	8/19370	0.000173626	2	8	0.00198539	4171, 4172, 4173, 4174, 4175, 4176, 84515, 254394	Bone marrow (N)
GO:0000796	CC	e	condensin complex	6565-08-01	8/19370	0.000173626	3	8	0.00198539	9918, 10051, 10592, 23310, 23397, 29781, 54892, 64151	Bone marrow (N)
GO:0042612	CC	e	MHC class I protein complex	6565-08-01	8/19370	0.000173626	5	8	0.00198539	567, 3105, 3106, 3107, 3133, 3134, 3135, 3140	Bone marrow (N)
GO:0071203	CC	e	WASH complex	6565-08-01	8/19370	0.000173626	2	8	0.00198539	829, 832, 9897, 23325, 51019, 253725, 387680, 100287171	Bone marrow (N)
GO:0005771	CC	e	multivesicular body	26/6565	41/19370	0.000175488	9	26	0.00198539	972, 1393, 1514, 3916, 5119, 5573, 5575, 6653, 7178, 7251, 8766, 10013, 23327, 23392, 23400, 23621, 27243, 29082, 51510, 51534, 51652, 55240, 57132, 91782, 92421, 128866	Bone marrow (N)
GO:0000793	CC	e	condensed chromosome	17/6565	23/19370	0.000175548	6	17	0.00198539	2177, 3146, 4288, 5888, 6795, 7153, 8467, 8940, 9031, 9555, 9918, 10270, 10592, 10664, 29781, 55183, 64151	Bone marrow (N)
GO:0001725	CC	e	stress fiber	39/6565	70/19370	0.00019847	4	39	0.00223024	58, 87, 989, 1265, 1535, 2317, 3611, 3936, 4026, 4627, 4628, 4638, 5747, 5829, 6624, 7168, 7170, 7171, 7205, 7791, 9124, 10398, 10580, 10611, 10627, 10801, 10979, 22885, 23002, 23022, 23094, 29109, 51474, 55752, 57175, 64236, 79784, 103910, 171024	Bone marrow (N)
GO:0044233	CC	e	mitochondria-associated endoplasmic reticulum membrane	15/6565	20/19370	0.000205327	3	15	0.0022926	821, 2182, 9474, 9804, 10134, 10452, 10768, 10981, 23155, 23682, 51075, 53349, 79143, 118987, 440026	Bone marrow (N)
GO:0001650	CC	e	fibrillar center	69/6565	140/19370	0.000211293	2	69	0.00234429	31, 1316, 1601, 1663, 1736, 1936, 2101, 3815, 3988, 4841, 5049, 5435, 5783, 5987, 6239, 6598, 6629, 6949, 7150, 7296, 7343, 7430, 8204, 8284, 8467, 8615, 8731, 8991, 9618, 9682, 9730, 9875, 9879, 10528, 11262, 11340, 22858, 23160, 23607, 26064, 26091, 27125, 27244, 27301, 29997, 30851, 51386, 51447, 51602, 54433, 54496, 55127, 55249, 55269, 55339, 55536, 55810, 63901, 79685, 79980, 79991, 80709, …	Bone marrow (N)
GO:0030126	CC	e	COPI vesicle coat	6565-11-01	13/19370	0.000250451	5	11	0.00276126	372, 1314, 1315, 9276, 11316, 22818, 22820, 23423, 26958, 51014, 57410	Bone marrow (N)
GO:0035861	CC	e	site of double-strand break	40/6565	73/19370	0.000272475	3	40	0.00296676	142, 1642, 3014, 4000, 4683, 5888, 6118, 6119, 7157, 7415, 7454, 8914, 10039, 10092, 10093, 10094, 10096, 10097, 10109, 10111, 10459, 10552, 23137, 23347, 23376, 25939, 27339, 50485, 51341, 51444, 55100, 55159, 55183, 56916, 65123, 79677, 84250, 115004, 157570, 165918	Bone marrow (N)
GO:0030134	CC	e	COPII-coated ER to Golgi transport vesicle	25/6565	40/19370	0.000298849	8	25	0.003214	351, 1075, 1522, 2153, 2157, 2801, 3998, 5265, 10959, 10960, 10972, 11196, 22872, 23259, 23392, 23423, 51014, 51614, 54732, 59349, 79748, 81555, 90522, 113419, 222068	Bone marrow (N)
GO:0016592	CC	e	mediator complex	25/6565	40/19370	0.000298849	3	25	0.003214	1019, 1021, 1024, 1025, 5469, 6837, 9439, 9440, 9442, 9774, 9862, 9967, 9968, 10001, 10025, 23097, 23389, 29079, 51586, 81857, 84246, 90390, 116931, 256643, 400569	Bone marrow (N)
GO:0045111	CC	e	intermediate filament cytoskeleton	31/6565	53/19370	0.000365603	6	31	0.00388426	111, 1198, 1674, 2670, 3856, 4552, 4741, 5204, 5339, 5586, 6279, 6595, 7431, 7690, 9100, 9867, 9887, 10694, 10763, 23195, 23224, 27158, 51147, 54828, 55218, 55601, 55968, 79707, 79991, 83693, 91404	Bone marrow (N)
GO:0071339	CC	e	MLL1 complex	19/6565	28/19370	0.000391115	7	19	0.00413027	3054, 4149, 4297, 5929, 6045, 6880, 8607, 10445, 10856, 23269, 26121, 27043, 54881, 57680, 81887, 84148, 124944, 125476, 284058	Bone marrow (N)
GO:0031234	CC	e	extrinsic component of cytoplasmic side of plasma membrane	37/6565	67/19370	0.00039607	4	37	0.00415755	246, 387, 488, 640, 1540, 2185, 2241, 2242, 2268, 2534, 3055, 3845, 3932, 4067, 5747, 5753, 5879, 6277, 6503, 6714, 6850, 7525, 7535, 8514, 8826, 9885, 10188, 10979, 23344, 27131, 29127, 51429, 54206, 57488, 57655, 112574, 100820829	Bone marrow (N)
GO:0034663	CC	e	endoplasmic reticulum chaperone complex	6565-09-01	10/19370	0.000408797	3	9	0.00421799	3309, 5034, 5479, 7184, 10130, 10525, 23753, 51237, 54431	Bone marrow (N)
GO:0005832	CC	e	chaperonin-containing T-complex	6565-09-01	10/19370	0.000408797	3	9	0.00421799	908, 6950, 7203, 10574, 10575, 10576, 10693, 10694, 22948	Bone marrow (N)
GO:0034719	CC	e	SMN-Sm protein complex	13/6565	17/19370	0.000409165	3	13	0.00421799	6606, 6607, 6632, 6633, 6634, 6635, 6637, 8487, 11171, 11218, 25929, 50628, 79760	Bone marrow (N)
GO:0043202	CC	e	lysosomal lumen	49/6565	95/19370	0.00044318	6	49	0.00451683	53, 338, 410, 411, 427, 633, 972, 1200, 1462, 1509, 1514, 1520, 1634, 2239, 2548, 2581, 2588, 2629, 2638, 2717, 2720, 2799, 2990, 3073, 3074, 3312, 3320, 3339, 3920, 3988, 4125, 4126, 4669, 4758, 5159, 5476, 5538, 5641, 6448, 9672, 10437, 10577, 23324, 23400, 23646, 66005, 81567, 196463, 375790	Bone marrow (N)
GO:0005903	CC	e	brush border	31/6565	54/19370	0.000446201	3	31	0.00452133	87, 89, 120, 830, 832, 1192, 2059, 2314, 2316, 2317, 3710, 4430, 4627, 4637, 4641, 4642, 4643, 4648, 5339, 5357, 6476, 7430, 10059, 10096, 10287, 10568, 10755, 27131, 51181, 79784, 103910	Bone marrow (N)
GO:0030897	CC	e	HOPS complex	6565-07-01	7/19370	0.000512645	3	7	0.00494495	23339, 26276, 27072, 55823, 57617, 64601, 65082	Bone marrow (N)
GO:0016272	CC	e	prefoldin complex	6565-07-01	7/19370	0.000512645	2	7	0.00494495	5201, 5202, 5203, 5204, 7411, 10471, 81572	Bone marrow (N)
GO:0071541	CC	e	eukaryotic translation initiation factor 3 complex, eIF3m	6565-07-01	7/19370	0.000512645	3	7	0.00494495	8661, 8662, 8664, 8665, 8667, 8668, 10480	Bone marrow (N)
GO:0070765	CC	e	gamma-secretase complex	6565-07-01	7/19370	0.000512645	4	7	0.00494495	5663, 5664, 10972, 23385, 51107, 55851, 83464	Bone marrow (N)
GO:0030117	CC	e	membrane coat	6565-07-01	7/19370	0.000512645	3	7	0.00494495	1759, 8867, 27243, 29082, 57132, 84100, 128866	Bone marrow (N)
GO:0030130	CC	e	clathrin coat of trans-Golgi network vesicle	6565-07-01	7/19370	0.000512645	6	7	0.00494495	160, 1211, 1212, 1213, 8218, 11276, 83988	Bone marrow (N)
GO:0030132	CC	e	clathrin coat of coated pit	6565-07-01	7/19370	0.000512645	5	7	0.00494495	1211, 1212, 1213, 2060, 8301, 8867, 58513	Bone marrow (N)
GO:0001772	CC	e	immunological synapse	26/6565	43/19370	0.000513394	2	26	0.00494495	396, 490, 951, 1739, 1845, 3002, 3122, 3123, 3383, 3932, 3958, 4627, 5573, 5588, 7430, 7535, 8915, 9306, 10015, 10451, 11151, 23513, 27040, 30968, 81609, 84433	Bone marrow (N)
GO:0090543	CC	e	Flemming body	22/6565	35/19370	0.000516391	2	22	0.00494663	382, 822, 3603, 5898, 7251, 9798, 9928, 9960, 10015, 10659, 11064, 27183, 29127, 54536, 55763, 55770, 57448, 60412, 84936, 92421, 116986, 341019	Bone marrow (N)
GO:0090575	CC	e	RNA polymerase II transcription regulator complex	36/6565	66/19370	0.000613301	3	36	0.00581145	1050, 1108, 1388, 1810, 1871, 2959, 3091, 3159, 3182, 4149, 4601, 4800, 4801, 4802, 4841, 5087, 5450, 5451, 5468, 5994, 6256, 6257, 6258, 6421, 6774, 7027, 7421, 8543, 8692, 10062, 10155, 10589, 11335, 23394, 28996, 51741	Bone marrow (N)
GO:0034399	CC	e	nuclear periphery	6565-10-01	12/19370	0.000630652	2	10	0.0058805	468, 1605, 4928, 7175, 9688, 9894, 9972, 23165, 29945, 57122	Bone marrow (N)
GO:0031209	CC	e	SCAR complex	6565-10-01	12/19370	0.000630652	2	10	0.0058805	3071, 10006, 10011, 10163, 10787, 10810, 23191, 26999, 51225, 55845	Bone marrow (N)
GO:0000176	CC	e	nuclear exosome (RNase complex)	6565-10-01	12/19370	0.000630652	5	10	0.0058805	5393, 5394, 10438, 11340, 22894, 23404, 51010, 51013, 56915, 118460	Bone marrow (N)
GO:0005875	CC	e	microtubule associated complex	21/6565	33/19370	0.000634554	2	21	0.00588557	1639, 2339, 2342, 4131, 4134, 4210, 5048, 5829, 6780, 7461, 8682, 10013, 10048, 10121, 10513, 11337, 23095, 23291, 23637, 55201, 57698	Bone marrow (N)
GO:0090734	CC	e	site of DNA damage	18/6565	27/19370	0.000714778	2	18	0.00656024	142, 3014, 6117, 7520, 8065, 10293, 11143, 11335, 23468, 51426, 54936, 54969, 55159, 55218, 56893, 79968, 83666, 91607	Bone marrow (N)
GO:0030532	CC	e	small nuclear ribonucleoprotein complex	6565-11-01	14/19370	0.000808369	3	11	0.00738058	6627, 6632, 6633, 6634, 6635, 6637, 10565, 10569, 11157, 50628, 96764	Bone marrow (N)
GO:0016514	CC	e	SWI/SNF complex	14/6565	19/19370	0.000842763	5	14	0.00761527	86, 5925, 6595, 6597, 6598, 6599, 6601, 6602, 6603, 6760, 8289, 51412, 57492, 65980	Bone marrow (N)
GO:0015935	CC	e	small ribosomal subunit	14/6565	19/19370	0.000842763	4	14	0.00761527	4869, 6191, 6194, 6203, 6217, 6222, 6224, 6227, 6230, 6231, 6233, 6235, 10399, 63931	Bone marrow (N)
GO:0032993	CC	e	protein-DNA complex	25/6565	42/19370	0.00084862	2	25	0.00762888	142, 1388, 1499, 2033, 2138, 2547, 2623, 2959, 3727, 3728, 4149, 4778, 4780, 4800, 4801, 4802, 4869, 5437, 5469, 5591, 6670, 6934, 7150, 7520, 51176	Bone marrow (N)
GO:0000178	CC	e	exosome (RNase complex)	6565-12-01	16/19370	0.000935092	4	12	0.00836334	5393, 5394, 10200, 10438, 11340, 22894, 23404, 51010, 51013, 56915, 118460, 196441	Bone marrow (N)
GO:0031252	CC	e	cell leading edge	27/6565	47/19370	0.00101785	2	27	0.00901161	375, 667, 1654, 4076, 4627, 5048, 7283, 7431, 7852, 8543, 8729, 8861, 9578, 9748, 10011, 10013, 22848, 23122, 23513, 23616, 26986, 54828, 57175, 57698, 81565, 91039, 117178	Bone marrow (N)
GO:0005885	CC	e	Arp2/3 protein complex	6565-08-01	9/19370	0.00109224	2	8	0.00947874	10092, 10093, 10094, 10095, 10096, 10097, 10109, 10552	Bone marrow (N)
GO:0032059	CC	e	bleb	6565-08-01	9/19370	0.00109224	4	8	0.00947874	752, 5027, 5788, 6093, 7168, 24145, 29109, 54443	Bone marrow (N)
GO:0030131	CC	e	clathrin adaptor complex	6565-08-01	9/19370	0.00109224	4	8	0.00947874	162, 163, 8546, 8907, 10053, 10717, 10947, 26985	Bone marrow (N)
GO:0072559	CC	e	NLRP3 inflammasome complex	6565-08-01	9/19370	0.00109224	3	8	0.00947874	834, 837, 1654, 22900, 29108, 56919, 79792, 100506742	Bone marrow (N)
GO:0070971	CC	e	endoplasmic reticulum exit site	20/6565	32/19370	0.00112495	2	20	0.00971449	338, 3105, 4253, 8613, 9632, 9871, 9919, 10015, 10016, 10427, 10483, 10484, 10802, 22872, 25956, 64693, 65258, 81555, 120892, 375056	Bone marrow (N)
GO:0031463	CC	e	Cul3-RING ubiquitin ligase complex	22/6565	36/19370	0.00113324	6	22	0.00973807	8405, 8452, 8507, 9817, 9903, 10016, 11275, 23053, 54442, 54800, 55958, 55975, 57542, 57563, 59349, 83892, 84078, 84861, 89890, 90293, 339745, 553115	Bone marrow (N)
GO:0035371	CC	e	microtubule plus-end	15/6565	22/19370	0.00117387	3	15	0.010038	667, 1639, 4926, 6249, 7461, 9793, 10615, 10982, 11004, 22919, 23332, 25999, 55755, 79745, 90417	Bone marrow (N)
GO:1904115	CC	e	axon cytoplasm	34/6565	63/19370	0.00120218	6	34	0.0102302	667, 1176, 1778, 2647, 3091, 3281, 3315, 3798, 3799, 3800, 5048, 5905, 6687, 8546, 8655, 8943, 9371, 10013, 10239, 10947, 11127, 23011, 23095, 23287, 23291, 24137, 26985, 51566, 55860, 63915, 66008, 81565, 84062, 282991	Bone marrow (N)
GO:0005622	CC	e	intracellular anatomical structure	30/6565	54/19370	0.00130296	2	30	0.0110342	1508, 1659, 1660, 1665, 6641, 6645, 6888, 7286, 8449, 8721, 9785, 10006, 10367, 11212, 22907, 23616, 26578, 51225, 54505, 54956, 55114, 55760, 56919, 57118, 57647, 60625, 79665, 79668, 90957, 100820829	Bone marrow (N)
GO:0014069	CC	e	postsynaptic density	108/6565	247/19370	0.00142229	4	108	0.01197	102, 114, 118, 120, 375, 408, 409, 476, 659, 664, 832, 1020, 1266, 1501, 2035, 2059, 2171, 2185, 2332, 2534, 3188, 3337, 3631, 3708, 3836, 4038, 4067, 4131, 4218, 4355, 4536, 4615, 4736, 4744, 4905, 4915, 5062, 5063, 5142, 5170, 5594, 5621, 6009, 6128, 6129, 6132, 6136, 6142, 6156, 6175, 6188, 6207, 6208, 6222, 6223, 6230, 6232, 6546, 6654, 6711, 6714, 6774, 6801, 7249, 8087, 8502, 8525, 8661, 87…	Bone marrow (N)
GO:0000307	CC	e	cyclin-dependent protein kinase holoenzyme complex	19/6565	30/19370	0.00144718	7	19	0.0120232	595, 890, 891, 894, 896, 899, 901, 983, 1017, 1019, 1021, 1163, 1164, 5111, 8621, 9133, 9134, 10983, 51755	Bone marrow (N)
GO:0031597	CC	e	cytosolic proteasome complex	6565-06-01	6/19370	0.00151347	6	6	0.0124559	3416, 5704, 5705, 5706, 10213, 51377	Bone marrow (N)
GO:0005786	CC	e	signal recognition particle, endoplasmic reticulum targeting	6565-06-01	6/19370	0.00151347	4	6	0.0124559	6726, 6727, 6728, 6729, 6730, 6731	Bone marrow (N)
GO:0044754	CC	e	autolysosome	6565-09-01	11/19370	0.00156618	9	9	0.0128295	2495, 2512, 3916, 3920, 5289, 8031, 8878, 9842, 120892	Bone marrow (N)
GO:0000123	CC	e	histone acetyltransferase complex	16/6565	24/19370	0.00169076	6	16	0.0137856	1387, 2033, 2648, 3054, 8473, 9643, 10445, 10933, 10943, 11143, 23338, 51147, 55683, 84148, 84289, 284058	Bone marrow (N)
GO:0030136	CC	e	clathrin-coated vesicle	33/6565	62/19370	0.00183137	8	33	0.0148629	102, 164, 1213, 1601, 2348, 4035, 4952, 5286, 7851, 8218, 8301, 8650, 8724, 8907, 10053, 10134, 10188, 10287, 11037, 22848, 23062, 23245, 26276, 27072, 51429, 54497, 55681, 55823, 57617, 64601, 65082, 112574, 115548	Bone marrow (N)
GO:0042627	CC	e	chylomicron	6565-10-01	13/19370	0.00189799	5	10	0.0150726	335, 336, 337, 338, 341, 345, 348, 350, 4023, 55911	Bone marrow (N)
GO:0030688	CC	e	preribosome, small subunit precursor	6565-10-01	13/19370	0.00189799	4	10	0.0150726	705, 8780, 23076, 27340, 28987, 55720, 55781, 83732, 84946, 117246	Bone marrow (N)
GO:0001741	CC	e	XY body	6565-10-01	13/19370	0.00189799	7	10	0.0150726	1788, 3014, 6598, 6599, 7319, 7320, 10733, 23309, 80714, 157570	Bone marrow (N)
GO:0042581	CC	e	specific granule	6565-10-01	13/19370	0.00189799	9	10	0.0150726	101, 306, 311, 1182, 4057, 6810, 6813, 6814, 10321, 10562	Bone marrow (N)
GO:0005871	CC	e	kinesin complex	27/6565	48/19370	0.0019002	3	27	0.0150726	3796, 3798, 3799, 3800, 3801, 3832, 3833, 3835, 5048, 7531, 9371, 9585, 9928, 10112, 11004, 11127, 23046, 23095, 23303, 54820, 55605, 55614, 56992, 64147, 81565, 81930, 221458	Bone marrow (N)
GO:0000932	CC	e	P-body	46/6565	93/19370	0.00199452	7	46	0.0157001	677, 1656, 4076, 4343, 4848, 5433, 5436, 5683, 5685, 5687, 5701, 5702, 5976, 6737, 7150, 7538, 7812, 8878, 9125, 9337, 9582, 9698, 9924, 11157, 23019, 23345, 23589, 23644, 26065, 28960, 29883, 51441, 53339, 54464, 54542, 55095, 55643, 60489, 84206, 85363, 140564, 167227, 192669, 197135, 200316, 219988	Bone marrow (N)
GO:0046540	CC	e	U4/U6 x U5 tri-snRNP complex	19/6565	31/19370	0.00199722	6	19	0.0157001	6632, 6633, 6634, 6635, 6637, 9092, 9128, 9129, 9343, 9416, 10594, 10713, 10907, 11157, 23020, 24148, 26121, 54957, 153527	Bone marrow (N)
GO:0030659	CC	e	cytoplasmic vesicle membrane	58/6565	122/19370	0.00201308	5	58	0.0157542	162, 164, 408, 1174, 1176, 2561, 2562, 3064, 3460, 3708, 3709, 3710, 3801, 4641, 5311, 5867, 5898, 6249, 6261, 6262, 6263, 6558, 7226, 8291, 8766, 8905, 8907, 9344, 9467, 9706, 9718, 9847, 10053, 10188, 10227, 10239, 10513, 10652, 10890, 10947, 23095, 23710, 25932, 26985, 29907, 30011, 51429, 51573, 55667, 57089, 57584, 65010, 84079, 91147, 116442, 130340, 219972, 340061	Bone marrow (N)
GO:0012505	CC	e	endomembrane system	61/6565	130/19370	0.00208553	2	61	0.0161452	608, 1209, 2475, 4043, 5119, 5861, 5868, 5869, 5878, 5881, 6748, 6810, 6811, 8395, 8675, 9351, 9368, 10411, 10483, 10602, 10981, 11031, 11135, 11236, 11237, 22931, 23011, 23263, 23580, 23682, 26960, 29937, 29959, 51390, 51520, 51552, 53917, 55246, 55326, 55647, 56894, 57403, 57605, 79058, 79971, 80196, 81031, 81037, 81631, 81671, 81876, 117583, 124936, 143888, 146059, 153830, 203062, 253558, 2852…	Bone marrow (N)
GO:0031091	CC	e	platelet alpha granule	6565-11-01	15/19370	0.00209989	9	11	0.0161452	2153, 2243, 2244, 2266, 6812, 6814, 7057, 7058, 7450, 26276, 340205	Bone marrow (N)
GO:0030479	CC	e	actin cortical patch	6565-11-01	15/19370	0.00209989	3	11	0.0161452	829, 830, 1072, 1073, 2764, 9535, 10096, 10097, 11034, 57180, 653857	Bone marrow (N)
GO:0071565	CC	e	nBAF complex	6565-11-01	15/19370	0.00209989	5	11	0.0161452	5977, 6595, 6597, 6598, 6599, 6601, 6602, 8289, 26039, 51412, 57492	Bone marrow (N)
GO:0005697	CC	e	telomerase holoenzyme complex	14/6565	21/19370	0.00234531	3	14	0.0179534	1736, 3183, 3192, 4931, 6634, 6635, 7011, 9887, 10728, 23293, 54433, 54552, 55226, 55505	Bone marrow (N)
GO:0071011	CC	e	precatalytic spliceosome	13/6565	19/19370	0.00259871	4	13	0.0196359	6632, 6633, 6634, 6635, 6637, 10992, 26121, 51634, 51639, 55119, 55234, 83443, 84950	Bone marrow (N)
GO:0035267	CC	e	NuA4 histone acetyltransferase complex	13/6565	19/19370	0.00259871	9	13	0.0196359	60, 86, 8089, 8295, 8607, 9643, 10524, 10856, 10933, 10943, 51412, 57634, 345651	Bone marrow (N)
GO:0005902	CC	e	microvillus	35/6565	67/19370	0.00262732	5	35	0.0197669	523, 525, 529, 760, 960, 3384, 4430, 4478, 4542, 4641, 4642, 4643, 4646, 4647, 4648, 5021, 5156, 5962, 6624, 7412, 7430, 8639, 8692, 9368, 9936, 10411, 10788, 23303, 25932, 51181, 51741, 60412, 64005, 83874, 120892	Bone marrow (N)
GO:0071141	CC	e	SMAD protein complex	6565-07-01	8/19370	0.00288578	2	7	0.0211664	4086, 4087, 4088, 4089, 4090, 4093, 22938	Bone marrow (N)
GO:0036513	CC	e	Derlin-1 retrotranslocation complex	6565-07-01	8/19370	0.00288578	3	7	0.0211664	267, 6400, 7415, 11236, 79139, 81502, 84447	Bone marrow (N)
GO:0042824	CC	e	MHC class I peptide loading complex	6565-07-01	8/19370	0.00288578	3	7	0.0211664	567, 811, 2923, 3105, 6890, 6891, 6892	Bone marrow (N)
GO:0005838	CC	e	proteasome regulatory particle	6565-07-01	8/19370	0.00288578	2	7	0.0211664	5707, 5708, 5713, 5714, 5715, 5719, 9861	Bone marrow (N)
GO:0000221	CC	e	vacuolar proton-transporting V-type ATPase, V1 domain	6565-07-01	8/19370	0.00288578	5	7	0.0211664	523, 525, 526, 528, 529, 9550, 51606	Bone marrow (N)
GO:0005577	CC	e	fibrinogen complex	6565-07-01	8/19370	0.00288578	2	7	0.0211664	2243, 2244, 2266, 2335, 5345, 7057, 10875	Bone marrow (N)
GO:0030864	CC	e	cortical actin cytoskeleton	26/6565	47/19370	0.00297083	7	26	0.0216995	88, 824, 1915, 2017, 2319, 2934, 3059, 3927, 3993, 5962, 9948, 10211, 10395, 10411, 10487, 11034, 11151, 11214, 23406, 28988, 84687, 91663, 92154, 130271, 134549, 100820829	Bone marrow (N)
GO:0034364	CC	e	high-density lipoprotein particle	15/6565	23/19370	0.00303572	5	15	0.0219925	335, 336, 337, 338, 341, 348, 350, 1071, 3069, 5360, 6288, 6289, 7941, 8542, 79135	Bone marrow (N)
GO:0101031	CC	e	chaperone complex	6565-12-01	17/19370	0.00307368	2	12	0.0219925	3312, 5536, 8624, 9532, 10273, 10728, 10963, 11140, 23234, 23753, 51726, 56984	Bone marrow (N)
GO:0005682	CC	e	U5 snRNP	6565-12-01	17/19370	0.00307368	5	12	0.0219925	6632, 6633, 6634, 6635, 6637, 9410, 9416, 10594, 10907, 23020, 24148, 54957	Bone marrow (N)
GO:0005753	CC	e	mitochondrial proton-transporting ATP synthase complex	6565-12-01	17/19370	0.00307368	5	12	0.0219925	498, 506, 509, 513, 514, 515, 516, 539, 9551, 9556, 10632, 84833	Bone marrow (N)
GO:0000159	CC	e	protein phosphatase type 2A complex	6565-12-01	17/19370	0.00307368	6	12	0.0219925	5515, 5516, 5518, 5519, 5520, 5521, 5525, 5526, 5527, 5528, 5529, 55844	Bone marrow (N)
GO:0045177	CC	e	apical part of cell	36/6565	70/19370	0.00327958	2	36	0.0232757	90, 351, 528, 705, 728, 760, 998, 1069, 1184, 1499, 1856, 3710, 4035, 4430, 4478, 4646, 5108, 5641, 5972, 7082, 7283, 7412, 7430, 8650, 8777, 23094, 23370, 23657, 24138, 25932, 50617, 51199, 51626, 79659, 103910, 221395	Bone marrow (N)
GO:0030018	CC	e	Z disc	60/6565	129/19370	0.00362746	2	60	0.0255379	87, 88, 89, 286, 287, 288, 493, 667, 844, 1073, 1465, 1499, 1674, 1756, 2274, 2316, 2317, 2318, 2483, 3315, 3728, 3856, 4659, 5058, 5142, 5339, 5525, 5530, 5532, 5663, 5664, 6261, 6262, 6263, 6334, 6521, 6546, 6606, 6607, 6717, 8470, 9124, 9759, 10049, 10273, 10398, 10611, 10627, 23022, 23224, 23363, 29780, 51719, 55742, 64236, 84676, 103910, 114907, 171024, 100820829	Bone marrow (N)
GO:0032797	CC	e	SMN complex	6565-08-01	10/19370	0.00382604	3	8	0.0266152	6606, 6607, 8487, 11171, 11218, 25929, 50628, 79760	Bone marrow (N)
GO:0000815	CC	e	ESCRT III complex	6565-08-01	10/19370	0.00382604	3	8	0.0266152	5119, 27243, 29082, 51652, 57132, 91782, 92421, 128866	Bone marrow (N)
GO:0071944	CC	e	cell periphery	27/6565	50/19370	0.00402827	2	27	0.0278014	72, 387, 948, 1191, 1499, 2526, 4155, 4430, 4478, 4831, 5881, 5962, 6546, 6558, 6610, 7430, 7984, 8312, 9368, 10381, 10519, 11331, 51765, 55901, 57175, 57419, 116988	Bone marrow (N)
GO:0009898	CC	e	cytoplasmic side of plasma membrane	29/6565	55/19370	0.00413093	4	29	0.0281725	286, 490, 1147, 1739, 2035, 2539, 2669, 3551, 3728, 3815, 4627, 5530, 5605, 5778, 5788, 5997, 6521, 7186, 7188, 7189, 7803, 8502, 9516, 23011, 26119, 29082, 79058, 92421, 128866	Bone marrow (N)
GO:0000794	CC	e	condensed nuclear chromosome	17/6565	28/19370	0.00434204	7	17	0.0281725	120, 1104, 1111, 3014, 4751, 5119, 5888, 7283, 8243, 10111, 11073, 22920, 23476, 25777, 65083, 84365, 192669	Bone marrow (N)
GO:0001891	CC	e	phagocytic cup	17/6565	28/19370	0.00434204	2	17	0.0281725	199, 301, 1785, 3936, 7099, 9322, 9938, 10347, 10399, 11031, 11151, 23396, 23616, 27131, 51411, 57192, 64005	Bone marrow (N)
GO:0005833	CC	e	hemoglobin complex	6565-09-01	12/19370	0.00437274	2	9	0.0281725	1727, 3039, 3040, 3042, 3043, 3045, 3047, 3048, 51327	Bone marrow (N)
GO:0034709	CC	e	methylosome	6565-09-01	12/19370	0.00437274	5	9	0.0281725	1207, 2079, 3276, 6632, 6633, 6634, 6635, 6637, 79084	Bone marrow (N)
GO:0030686	CC	e	90S preribosome	6565-09-01	12/19370	0.00437274	4	9	0.0281725	8602, 9790, 10607, 26156, 27340, 55127, 65095, 84916, 88745	Bone marrow (N)
GO:0008250	CC	e	oligosaccharyltransferase complex	6565-09-01	12/19370	0.00437274	4	9	0.0281725	1603, 1650, 3703, 6184, 6185, 7991, 84061, 200185, 201595	Bone marrow (N)
GO:0071564	CC	e	npBAF complex	6565-09-01	12/19370	0.00437274	5	9	0.0281725	86, 6595, 6597, 6598, 6599, 6601, 6602, 6760, 8289	Bone marrow (N)
GO:0071006	CC	e	U2-type catalytic step 1 spliceosome	6565-09-01	12/19370	0.00437274	5	9	0.0281725	9775, 9939, 10594, 23020, 27339, 55110, 55696, 57461, 57703	Bone marrow (N)
GO:0030914	CC	e	STAGA complex	6565-09-01	12/19370	0.00437274	8	9	0.0281725	2648, 6880, 6881, 6883, 8295, 8464, 9913, 10629, 93624	Bone marrow (N)
GO:0043596	CC	e	nuclear replication fork	6565-09-01	12/19370	0.00437274	3	9	0.0281725	4796, 5111, 8467, 9031, 11169, 50485, 54465, 56916, 83637	Bone marrow (N)
GO:0072557	CC	e	IPAF inflammasome complex	6565-05-01	5/19370	0.00446774	3	5	0.0281725	834, 837, 4671, 58484, 100506742	Bone marrow (N)
GO:0000125	CC	e	PCAF complex	6565-05-01	5/19370	0.00446774	8	5	0.0281725	6871, 6880, 6881, 8295, 8850	Bone marrow (N)
GO:0005827	CC	e	polar microtubule	6565-05-01	5/19370	0.00446774	8	5	0.0281725	7283, 8452, 9903, 10426, 84861	Bone marrow (N)
GO:0097422	CC	e	tubular endosome	6565-05-01	5/19370	0.00446774	2	5	0.0281725	9559, 27131, 55737, 58533, 84079	Bone marrow (N)
GO:0097169	CC	e	AIM2 inflammasome complex	6565-05-01	5/19370	0.00446774	3	5	0.0281725	834, 837, 9447, 29108, 100506742	Bone marrow (N)
GO:0098835	CC	e	presynaptic endocytic zone membrane	6565-05-01	5/19370	0.00446774	5	5	0.0281725	1211, 1212, 1759, 10059, 115548	Bone marrow (N)
GO:0042382	CC	e	paraspeckles	6565-05-01	5/19370	0.00446774	3	5	0.0281725	4670, 4841, 6421, 11051, 11052	Bone marrow (N)
GO:0002189	CC	e	ribose phosphate diphosphokinase complex	6565-05-01	5/19370	0.00446774	5	5	0.0281725	5631, 5634, 5635, 5636, 221823	Bone marrow (N)
GO:0005784	CC	e	Sec61 translocon complex	6565-05-01	5/19370	0.00446774	4	5	0.0281725	6748, 10952, 23204, 29927, 55176	Bone marrow (N)
GO:0033263	CC	e	CORVET complex	6565-05-01	5/19370	0.00446774	3	5	0.0281725	9392, 23355, 26276, 57617, 65082	Bone marrow (N)
GO:0042765	CC	e	GPI-anchor transamidase complex	6565-05-01	5/19370	0.00446774	6	5	0.0281725	8733, 10026, 51604, 94005, 128869	Bone marrow (N)
GO:0005955	CC	e	calcineurin complex	6565-05-01	5/19370	0.00446774	6	5	0.0281725	3708, 5530, 5532, 5533, 5534	Bone marrow (N)
GO:0016460	CC	e	myosin II complex	6565-05-01	5/19370	0.00446774	3	5	0.0281725	4627, 4628, 10627, 79784, 103910	Bone marrow (N)
GO:0005795	CC	e	Golgi stack	21/6565	37/19370	0.00485249	4	21	0.0304889	2804, 4905, 4952, 7443, 8615, 8720, 8729, 10142, 11313, 22796, 23268, 25999, 27314, 51125, 51399, 51552, 51643, 53349, 54947, 55968, 80124	Bone marrow (N)
GO:0005667	CC	e	transcription regulator complex	86/6565	197/19370	0.00498207	2	86	0.0311913	142, 166, 196, 328, 463, 466, 688, 860, 1019, 1050, 1385, 1387, 1390, 1499, 2033, 2034, 2140, 2547, 2623, 3059, 3091, 3159, 3725, 3727, 4087, 4088, 4089, 4205, 4775, 4862, 5089, 5090, 5591, 5925, 5933, 5934, 5966, 5970, 6497, 6688, 6774, 7003, 7004, 7005, 7088, 7089, 7090, 7091, 7157, 7391, 7528, 8328, 8463, 8543, 8861, 9124, 9219, 9314, 9439, 9440, 9442, 9575, 9935, 10002, 10011, 10432, 10524, 1…	Bone marrow (N)
GO:0043034	CC	e	costamere	6565-12-01	18/19370	0.00514175	2	12	0.0319627	287, 288, 1605, 1756, 2318, 3611, 3856, 5339, 6840, 7414, 8087, 79026	Bone marrow (N)
GO:0030687	CC	e	preribosome, large subunit precursor	14/6565	22/19370	0.00548637	4	14	0.033628	3692, 10412, 22884, 23076, 23195, 23246, 23481, 51154, 51388, 55759, 56342, 80135, 81887, 117246	Bone marrow (N)
GO:0031258	CC	e	lamellipodium membrane	14/6565	22/19370	0.00548637	5	14	0.033628	960, 1072, 1803, 3685, 3690, 3737, 7408, 9780, 10787, 10979, 23129, 23224, 25800, 81704	Bone marrow (N)
GO:0005942	CC	e	phosphatidylinositol 3-kinase complex	14/6565	22/19370	0.00548637	5	14	0.033628	1154, 5286, 5290, 5291, 5293, 5294, 5295, 8503, 8651, 9021, 9306, 9655, 23533, 146850	Bone marrow (N)
GO:0045334	CC	e	clathrin-coated endocytic vesicle	16/6565	26/19370	0.00567562	9	16	0.0346668	160, 161, 163, 1173, 1175, 1211, 1212, 1213, 1785, 1856, 4643, 4646, 8218, 8301, 11021, 22876	Bone marrow (N)
GO:0005912	CC	e	adherens junction	72/6565	162/19370	0.00577669	5	72	0.0351616	60, 102, 118, 301, 302, 324, 634, 659, 1266, 1495, 1496, 1499, 1500, 1501, 1605, 1656, 1982, 2319, 3655, 3728, 4067, 4627, 4643, 5021, 5318, 5499, 5796, 5962, 6282, 6386, 6904, 7082, 7094, 7414, 7791, 8502, 8613, 8751, 9124, 9231, 9266, 9414, 10188, 10211, 10397, 10458, 10580, 10611, 10890, 10979, 11135, 11315, 23150, 23396, 23513, 23580, 23616, 27289, 29766, 54800, 55691, 64236, 64855, 83461, 83…	Bone marrow (N)
GO:0098978	CC	e	glutamatergic synapse	136/6565	332/19370	0.00706886	4	136	0.0427301	60, 87, 88, 102, 107, 114, 163, 320, 348, 375, 378, 382, 387, 490, 493, 708, 821, 1020, 1173, 1182, 1432, 1487, 1488, 1500, 1605, 1739, 1741, 1759, 1785, 1978, 1994, 2047, 2048, 2059, 2060, 2185, 2239, 2316, 2319, 2475, 2534, 2932, 2982, 2983, 3208, 3312, 3337, 3688, 3690, 3717, 3736, 3738, 3836, 3838, 4067, 4218, 4885, 5023, 5062, 5063, 5216, 5300, 5335, 5499, 5501, 5520, 5530, 5532, 5533, 5534,…	Bone marrow (N)
GO:0034361	CC	e	very-low-density lipoprotein particle	13/6565	20/19370	0.00722202	6	13	0.0435059	335, 336, 337, 338, 341, 345, 348, 350, 4023, 8542, 51449, 55911, 79135	Bone marrow (N)
GO:0030119	CC	e	AP-type membrane coat adaptor complex	6565-06-01	7/19370	0.00751843	3	6	0.0439327	1176, 8905, 9907, 10947, 55745, 91056	Bone marrow (N)
GO:0030123	CC	e	AP-3 adaptor complex	6565-06-01	7/19370	0.00751843	4	6	0.0439327	1176, 8546, 8943, 10239, 23339, 57617	Bone marrow (N)
GO:0008541	CC	e	proteasome regulatory particle, lid subcomplex	6565-06-01	7/19370	0.00751843	2	6	0.0439327	5709, 5714, 5717, 5719, 10213, 11047	Bone marrow (N)
GO:0016593	CC	e	Cdc73/Paf1 complex	6565-06-01	7/19370	0.00751843	4	6	0.0439327	9646, 23168, 54623, 79577, 80349, 123169	Bone marrow (N)
GO:0005828	CC	e	kinetochore microtubule	6565-06-01	7/19370	0.00751843	8	6	0.0439327	1062, 8766, 9183, 23122, 23332, 81930	Bone marrow (N)
GO:0031264	CC	e	death-inducing signaling complex	6565-06-01	7/19370	0.00751843	4	6	0.0439327	836, 841, 8717, 8737, 8772, 8837	Bone marrow (N)
GO:0016461	CC	e	unconventional myosin complex	6565-06-01	7/19370	0.00751843	3	6	0.0439327	4542, 4637, 4641, 4646, 4649, 140465	Bone marrow (N)
GO:0072357	CC	e	PTW/PP1 phosphatase complex	6565-06-01	7/19370	0.00751843	5	6	0.0439327	4659, 5499, 5500, 5501, 9878, 80335	Bone marrow (N)
GO:0030915	CC	e	Smc5-Smc6 complex	6565-06-01	7/19370	0.00751843	5	6	0.0439327	23137, 54780, 56160, 79677, 197370, 493861	Bone marrow (N)
GO:0005940	CC	e	septin ring	6565-10-01	14/19370	0.0076591	7	10	0.0441658	989, 1731, 4735, 5413, 5414, 10801, 23157, 23176, 55752, 151011	Bone marrow (N)
GO:0031105	CC	e	septin complex	6565-10-01	14/19370	0.0076591	2	10	0.0441658	989, 1731, 4735, 5413, 5414, 10801, 23157, 23176, 55752, 151011	Bone marrow (N)
[truncated: 5,150 more rows]

## Sheet: GO.class_ii.enriched
# GO	NS	enrichment	name	ratio_in_study	ratio_in_pop	p_uncorrected	depth	study_count	p_fdr_bh	study_items	tissue
[truncated: 7,057 more rows]

[truncated: 2 more sheets: GO.class_i.depleted, GO.class_ii.depleted]
